# Supplementary material for: Global Sensitivity Analysis of Metabolic Models for Phosphorus Accumulating Organisms in Enhanced Biological Phosphorus Removal
Source: Front Bioeng Biotechnol. 2019 Oct 4;7:234. doi: 10.3389/fbioe.2019.00234 (PMC6787149; doi:10.3389/fbioe.2019.00234)
Supplement: Supplementary file 2 [file Data_Sheet_3.ZIP]

Archive with 9 entries (8 files):
- Appendices/
- Appendices/Appendix_10.csv
- Appendices/Appendix_11.csv
- Appendices/Appendix_12.csv
- Appendices/Appendix_13.csv
- Appendices/Appendix_6.csv
- Appendices/Appendix_7.csv
- Appendices/Appendix_8.csv
- Appendices/Appendix_9.csv
