# Supplementary material for: Global Sensitivity Analysis of Metabolic Models for Phosphorus Accumulating Organisms in Enhanced Biological Phosphorus Removal
Source: Front Bioeng Biotechnol. 2019 Oct 4;7:234. doi: 10.3389/fbioe.2019.00234 (PMC6787149; doi:10.3389/fbioe.2019.00234)
Supplement: Supplementary file 2 [file Data_Sheet_3.ZIP › Appendices/Appendix_10.csv]

	K_1	K_2	K_Gly	K_HAc	K_HPr	K_O2	K_PHA	K_PO4	K_PP	K_f_PHA	delta	epsilon	f_Gly_max	f_PP_max	m_ATP_an	m_ATP_ox	q_Gly	q_HAc	q_HPr	q_PHA	q_PP	q_VFA	theta_m_ATP_an	theta_m_ATP_ox	theta_q_Gly	theta_q_PHA	theta_q_PP	theta_q_VFA	T	pH	S_VFA	X_PAO	r_HAc_HPr	r_P_C$	f_Gly	f_PP	f_PHB	f_PHV	f_PH2MV
S_O2	0.055343231249322646	0.01816631916768894	0.05969095672328653	0.025466063246528906	0.058110391263725726	0.027481830431627764	0.05693867039306586	0.03006408228730434	0.05484040308728657	0.03391341389949822	0.05431198082073683	0.035185171989934615	0.05725939461180779	0.039859035898329634	0.05933855371279968	0.036176627330071306	0.05925097898745983	0.04163075129574847	0.0596461079629325	0.04655448237272686	0.05898880243375156	0.0454519082009617	0.05857054938474286	0.049473554305373625	0.056507240365162165	0.048056401536299205	0.058921265258930246	0.048923404130678694	0.059290027099603446	0.05544817137199197	0.06343361126377298	0.057759012457963554	0.06079010755890221	0.05505706854568176	0.06379490134758134	0.05856577952479707	0.06172612942382198	0.060464236052774165	0.05935693550664989
S_HAc	0.06277793935740592	0.01470033956199015	0.06490131911571492	0.018544354808657848	0.06381179141714162	0.024026809317154816	0.06439837892273631	0.026567730544515847	0.06520019684688166	0.02875311706114181	0.06656180375620101	0.03319251616128445	0.06704319219648269	0.03768003870605335	0.06305359732692678	0.04134572274669937	0.06530937548206392	0.04217544674233109	0.06420445278130656	0.04412434487493938	0.06476128141896514	0.045514754276955505	0.0645038415923162	0.04771390371110961	0.06595597073329904	0.04992900670734306	0.06629866108144701	0.05338952292615669	0.06892435282361567	0.05442205977202778	0.06699366176180634	0.05317905590375221	0.066815862081374	0.05401753022297616	0.06683925893805502	0.052798003435579874	0.06591755969247207	0.057584714994968055	0.06464399117393346
S_HPr	0.0600062947043028	0.012471225065094318	0.05989001561647337	0.01891137270671561	0.058779274671409844	0.02268791949630865	0.06365480233129969	0.026330001416047	0.0640413153033374	0.03042067668886034	0.06134700703790581	0.031163935009241087	0.061476162575583304	0.03615880069530459	0.060336192657752065	0.036839544699192255	0.06077021699769266	0.0399712129384552	0.05809984506366909	0.0401121876094311	0.056282100577485436	0.041107205925214156	0.054500164893184516	0.04557594178165036	0.05462772489200302	0.0462946282207182	0.05416804314541852	0.04938045686752564	0.05839861382188285	0.04960791695721481	0.06064649064586243	0.05334638252059955	0.059256522359372434	0.053223556317463776	0.05716477098806331	0.053899459031623326	0.06218452311491064	0.055486490062132104	0.05723989548150739
S_PO4	0.05908786454296915	0.016558821698234874	0.05643216861223848	0.02172811750583343	0.058436023205826894	0.02619869659723369	0.05910679347552946	0.02412163668410007	0.0574781317084428	0.028262189279846205	0.05953247930720658	0.030593262130647333	0.05873618203053735	0.03500490696509654	0.06018891303790632	0.040512854336679005	0.06292348981369644	0.040805548509770945	0.06319493136256396	0.040220741518139626	0.06073196825321181	0.04421038463432337	0.05707476770380444	0.04397325076138595	0.05946098993268377	0.046514170569951635	0.061191317812406394	0.049340412813045346	0.05933937618135882	0.05115760323095459	0.062493076012721714	0.053175871060561375	0.0603130631357586	0.05472146650884899	0.05865254769480288	0.0543634220531498	0.06192912874133615	0.054799645762419844	0.06115386320899622
X_PAO	0.04818564297579906	0.023620239576726747	0.054246446909697384	0.02602714122967326	0.05084449336105825	0.02778734514694887	0.05376155633924292	0.02910907157227259	0.05239877735043269	0.032840778471540405	0.054484887820290435	0.03266201544062074	0.05134325081886632	0.03238121659557442	0.05103049955983707	0.037735102565085624	0.05156865189143005	0.0383862922046653	0.054162760895706596	0.04142755890043393	0.05568954576946068	0.04432040565833169	0.05424071421098902	0.048625342887634516	0.0544839594060844	0.04781374529114069	0.05374220898463402	0.05211665102486281	0.053891089465539284	0.05323103214513137	0.050014532570717224	0.05359275683185504	0.05157185119411179	0.05439270909462559	0.052477900701292844	0.0537362534394732	0.05634407629919339	0.055097202995328616	0.06072667092355172
X_PHB	0.048304252950713535	0.04425033526201073	0.0630633596329477	0.05456119292637254	0.054759914224854794	0.04394088911307509	0.07897443364346023	0.06761933373525474	0.04939064641954605	0.04651154153156604	0.0556688973308853	0.045409267262745724	0.05865615239358225	0.04367034271590145	0.0589005719701352	0.04933570765649242	0.049351513124086845	0.05019039752598007	0.05980407597134436	0.05860054902193275	0.05688075457265456	0.055179312952675856	0.049752271857816985	0.062105030113182635	0.05940217887367376	0.05859566376353651	0.07092263952517928	0.04991310899837421	0.058136496884395476	0.07947844473660372	0.057079180548052146	0.05394418343783205	0.05828061833315836	0.048760686450982006	0.06936534403573479	0.05601483886592898	0.05562262438194715	0.05314981351982379	0.04872957725208644
X_PHV	0.04562824094660715	0.04532996335524094	0.051909996671025346	0.04857695914434448	0.05270515340107732	0.05326497445772064	0.054454209170574225	0.0575228771527898	0.05582067870221568	0.0506746352662089	0.05563520889925964	0.049772320745793686	0.0637979966716647	0.05034974470560263	0.06349628342093573	0.04978155118674316	0.06210866159865494	0.05422508723602304	0.0606817873341076	0.05302768090148603	0.05079581142017524	0.05137400141640155	0.05813273976662773	0.05519415399349037	0.0660776099234846	0.05887527408973366	0.05998545151466886	0.05286152860809007	0.06164493502587308	0.04523589220110859	0.056746915916309225	0.06046302870757839	0.057412857730869266	0.057468019302073674	0.06250705184164577	0.06009689753654765	0.061557768636203866	0.05031911164859518	0.06071676733850146
X_PH2MV	0.06861442937632717	0.04648994145933832	0.06432487039644183	0.05692972463665847	0.06014483292347907	0.05507784621651614	0.07011701540448388	0.05651806334040724	0.06381135376362204	0.05839429478020888	0.07005906987739753	0.05980429000822538	0.06552083255804395	0.061162794806763114	0.0653454511474257	0.06191559647652588	0.06265205155419595	0.06486203627821775	0.06656472811561132	0.05937192445637641	0.07413864691073084	0.06650133535309821	0.06598768699885987	0.0689512459143642	0.06740717695978024	0.062497988642218345	0.06628399924629391	0.059346108885849784	0.06123345038638164	0.05533872556974429	0.06799840739680514	0.05976770323421231	0.06366175932824705	0.058016143362113734	0.0650494883242558	0.059692278998197935	0.058761975988023574	0.06176269523191732	0.07103080284722532
X_Gly	0.06162015974663816	0.016437258689535876	0.06508825202793417	0.021991591228902877	0.060884147272887414	0.02562009696926584	0.060071062442880824	0.028895890911413744	0.06405615679427391	0.03151894619087444	0.06168867572887737	0.03168500326105213	0.06501538578252523	0.0333088878911541	0.06345242327859162	0.04053595239871985	0.06367811468147792	0.03974583622272672	0.06445032193367956	0.04060157212188746	0.06626442391435054	0.04439353614519016	0.06448560930627859	0.04908433177983546	0.06386576019385694	0.050498547039991785	0.06696143424387675	0.051643788699661644	0.06974850226911994	0.055655061849450314	0.06673590301827924	0.05646635129595411	0.06765097789279308	0.058945507531065484	0.06761558766186776	0.05803390891253065	0.06520546746070212	0.06334843718153366	0.06273614087833725
X_PP	0.06252962116738488	0.02106684545511474	0.06226089324514249	0.02595698513857472	0.06601688944740562	0.027277097184453244	0.06475947455177995	0.029506475370015328	0.0655682464016288	0.029141209529607092	0.06689887384923335	0.03470431808518956	0.06212830418736709	0.033648822086356625	0.06364789995064059	0.03934184414024059	0.06447305799859693	0.03927220881187197	0.06348262152380169	0.03959964710117057	0.06274790404576602	0.04170270503586457	0.06398373725798509	0.04624935950666991	0.0634968462826382	0.048369285199159846	0.06511208700766198	0.04937160258424749	0.0664684834525722	0.05133404233387705	0.06503086213888364	0.05094099272334349	0.06384183680215323	0.05218594476604851	0.06582189994890278	0.04850080388189282	0.06413911150073287	0.05786508186777214	0.06201001151804023
