# Supplementary material for: Global Sensitivity Analysis of Metabolic Models for Phosphorus Accumulating Organisms in Enhanced Biological Phosphorus Removal
Source: Front Bioeng Biotechnol. 2019 Oct 4;7:234. doi: 10.3389/fbioe.2019.00234 (PMC6787149; doi:10.3389/fbioe.2019.00234)
Supplement: Supplementary file 2 [file Data_Sheet_3.ZIP › Appendices/Appendix_11.csv]

	K_1	K_2	K_Gly	K_HAc	K_HPr	K_O2	K_PHA	K_PO4	K_PP	K_f_PHA	delta	epsilon	f_Gly_max	f_PP_max	m_ATP_an	m_ATP_ox	q_Gly	q_HAc	q_HPr	q_PHA	q_PP	q_VFA	theta_m_ATP_an	theta_m_ATP_ox	theta_q_Gly	theta_q_PHA	theta_q_PP	theta_q_VFA	T	pH	S_VFA	X_PAO	r_HAc_HPr	r_P_C$	f_Gly	f_PP	f_PHB	f_PHV	f_PH2MV
S_O2	0.8841062945586137	0.1038405251314892	0.9085486737971916	0.14191993297776895	0.8845013884928532	0.17837564524487476	0.8738321241980779	0.21530102872525606	0.8933047958020589	0.2586681875490156	0.8823924394665943	0.2969216749823419	0.8970518926636587	0.3287900199205185	0.8899742842574797	0.3578049216325614	0.9007706749142692	0.4064671649451463	0.8960688679931716	0.4406013529825057	0.889901896530558	0.48345396019953873	0.8926362015684427	0.522684876239904	0.8824702622228023	0.5635881149415903	0.9048089859978887	0.5894402532257054	0.9087592987218944	0.645548056739203	0.9167897095286551	0.6896682887459167	0.9232188671052596	0.7213046943260745	0.9332467019528208	0.7650224869993478	0.9167484951995164	0.8095895563537958	0.9089837571298266
S_HAc	0.9398433519629978	0.03705319081137341	0.952815996657013	0.07641039942408377	0.935572723299874	0.11799432258456435	0.9507086751461203	0.148471531251836	0.9390553212268451	0.18386441629943134	0.9411210584375571	0.23474678282975212	0.9470595238691542	0.304271038666554	0.9378473692760299	0.339770183015638	0.9648769848069434	0.37208111509040936	0.9543178875257577	0.43075215919754023	0.9350536074141212	0.4526404376075863	0.942367928164646	0.49144567127130795	0.9395059617698049	0.5377347271087757	0.9343459803319323	0.5904759765823975	0.9649453462372364	0.635786419212873	0.949368140370965	0.67789558074223	0.9319830950763192	0.7115026663869324	0.9369558577662068	0.7630358389042355	0.932791990441654	0.8007590732428159	0.9362175625839521
S_HPr	0.9297346705326726	0.04618491611433054	0.9317441199590931	0.07759515913286189	0.9321816776795513	0.11397165254515147	0.949016495220226	0.14471297485012355	0.9408115954004204	0.1790342322722289	0.9533911580414187	0.23507411429915642	0.9468687742911591	0.28336609315757066	0.9338045036754751	0.31860097517541947	0.9265015247507382	0.3573769094543054	0.92509935658157	0.4057195974315317	0.9178238474408535	0.450918259562346	0.9273921183437561	0.5004059595246519	0.9273592153868992	0.5429008459731913	0.9211473744128116	0.6067060841751726	0.8922154638272002	0.6369850261286405	0.9199330021813853	0.693288058638083	0.9165711859077684	0.7342463727797186	0.9064542527721267	0.7767664475748758	0.931537113097653	0.8097963295271384	0.928081281235615
S_PO4	0.9259446114420178	0.08191202967046336	0.9220980173748474	0.12372269220302026	0.9350942978932656	0.1658110055409935	0.928787079056799	0.17848365739777244	0.9322971231520388	0.20679145034371693	0.9246340304631816	0.25167760941740813	0.9167443019078302	0.29790754030504096	0.9259474108888911	0.349072959657331	0.9214537796523599	0.3796739296127371	0.9375044297583509	0.43850227304279815	0.906759366577716	0.48060710379374194	0.8946824341619427	0.5191976409253873	0.9060577255992706	0.5638114168346039	0.9288950069843054	0.6116186414020952	0.9274836454553278	0.6685846734938512	0.9463482845724174	0.703826319980658	0.9300491955113472	0.7228727013636363	0.9428627137689625	0.7654261059732408	0.9326728032778591	0.7941453361142595	0.9494373737869565
X_PAO	0.9327280994310756	0.13260964481733836	0.950188295594943	0.16376676320816919	0.9364214411096539	0.20158566620627988	0.9460152712094986	0.24663798884393293	0.9205895973244761	0.25971791393549	0.94049529317498	0.30263615644165814	0.9328742822379976	0.3370442714257848	0.9365045590275127	0.37317417754870574	0.9354191239501253	0.4065052527094163	0.940606268720233	0.46019474451512526	0.9473482045787751	0.5050919658016434	0.9418382363663717	0.5554543673498211	0.9484728329783532	0.5785741950902246	0.9214241079948708	0.6204888126077439	0.9470531510685689	0.6642830177121578	0.9312756636800806	0.6798948784351837	0.9216021768298965	0.7294049512971856	0.9205575320028906	0.776634297821486	0.9470336239072208	0.8275477778936772	0.9499964499353181
X_PHB	0.86741064903952	0.5884920112022549	0.883551795660213	0.5976252226671411	0.8854248430688132	0.6697499120064779	0.8765135965422377	0.6522076295478678	0.829075714839711	0.6323757449580669	0.8916599586659497	0.668448770634287	0.9037870134299931	0.7071839766011441	0.8590280743714019	0.7030565527664681	0.9013428250068136	0.672310782882607	0.8924773926512466	0.7284447593168456	0.9089321337994463	0.7504149647622682	0.8652607010567497	0.8024920975651936	0.8555275935558426	0.7263890862281892	0.9292489077361833	0.7471576813354419	0.8884137769515588	0.8021637829709343	0.9157711653290522	0.8145980148597862	0.9104449668315978	0.8328639669498156	0.8626672807276563	0.8034213706030031	0.925598410413171	0.8523960561632831	0.874539662389849
X_PHV	0.9044769068301047	0.6548907953309155	0.910440639204642	0.6804771429993363	0.940071742342777	0.7241861734145583	1.0	0.7564175177301313	0.9226194058977129	0.7798761485842706	0.9052795604013301	0.8040857306314764	0.9658623372453179	0.8251132503225358	1.0	0.7469435610276008	0.9616053858410872	0.7850227587903162	0.9667003141747033	0.7995315937873427	0.9755089254288982	0.8476573673408119	1.0	0.8443026241597315	0.8989593375891346	0.8562592943742073	0.9958311147245076	0.843404756407578	1.0	0.8672030983162723	0.9709432888471546	0.9276857058660619	0.9266377625108424	0.9381655387524028	0.9570592282500711	0.9161079034225982	0.9645760608905313	0.8935874844203052	0.9730199532873884
X_PH2MV	0.8946151803697122	0.6414467125646435	0.8428510924995943	0.6503647717437037	0.863891625275802	0.6374501642537038	0.8584559800015005	0.6302437050355156	0.8886294982440196	0.6658736161822866	0.8757213643976324	0.7278327259581259	0.8284179576989863	0.7100157871974728	0.8858685870545301	0.7793553648989469	0.8185529663775012	0.7212382060782816	0.8469810702012452	0.7191718360966554	0.8708981766335464	0.7598653912834321	0.8401394959390361	0.7815124174672176	0.8693060555880828	0.7913343331948759	0.8577650534739326	0.7892921937349617	0.8550765661500891	0.789288482235832	0.8495496846324074	0.8553266660905141	0.8858640912693135	0.8383677314230907	0.8768708796321002	0.8539842150761159	0.8510984179734608	0.8318385835153803	0.8478589812940771
X_Gly	0.9389966424615906	0.08309952534941999	0.9499466711411245	0.13318532392928278	0.9283871548594423	0.16209573306478303	0.912597966019498	0.2010468680539698	0.9423537628053746	0.2478916485339374	0.9296620823876593	0.27779787905121833	0.9380445889078203	0.3116882155195235	0.9477595725790586	0.3617054253458801	0.9468818269265227	0.3960038797040016	0.9628324747973507	0.43853343086710467	0.9497788226420656	0.48432219269728205	0.9717584313029682	0.5420686348733462	0.9485712492483583	0.583259011550471	0.9592292385216729	0.6245983955363543	0.9653482553701357	0.6721082753028126	0.9697645382626985	0.7063018413588354	0.9515463199518778	0.7431616188819499	0.9586470591914888	0.8003761274326119	0.933356918198549	0.8523510370103066	0.9313831097039849
X_PP	0.9730337799861528	0.1358866720772356	0.973613530687448	0.17661505838489233	0.9980063747682006	0.2036423980247125	0.9845200016532258	0.24072299698818805	0.9880300955791391	0.2722614522140675	0.9998987280250818	0.3015647737036735	0.9963618719584162	0.34720168311120386	0.9993179900227023	0.4074305026251193	0.9858280947893207	0.44139951587766635	1.0	0.5007565024165601	1.0	0.5440936955787166	0.9910425110740164	0.5904327846974555	0.9883124850905132	0.6414809821631834	1.0	0.6602453396414069	0.9897331441526703	0.7169513513840374	0.9830351008889202	0.7617695464877601	0.9880845335653332	0.7948617740582887	1.0	0.8219228397180898	0.9902656829677674	0.8963592430611927	0.9806921801733787
