# Supplementary material for: Global Sensitivity Analysis of Metabolic Models for Phosphorus Accumulating Organisms in Enhanced Biological Phosphorus Removal
Source: Front Bioeng Biotechnol. 2019 Oct 4;7:234. doi: 10.3389/fbioe.2019.00234 (PMC6787149; doi:10.3389/fbioe.2019.00234)
Supplement: Supplementary file 2 [file Data_Sheet_3.ZIP › Appendices/Appendix_12.csv]

	K_1	K_2	K_Gly	K_HAc	K_HPr	K_O2	K_PHA	K_PO4	K_PP	K_f_PHA	delta	epsilon	f_Gly_max	f_PP_max	m_ATP_an	m_ATP_ox	q_Gly	q_HAc	q_HPr	q_PHA	q_PP	q_VFA	theta_m_ATP_an	theta_m_ATP_ox	theta_q_Gly	theta_q_PHA	theta_q_PP	theta_q_VFA	T	pH	S_VFA	X_PAO	r_HAc_HPr	r_P_C$	f_Gly	f_PP	f_PHB	f_PHV	f_PH2MV
S_O2	0.057893705441386265	0.018159474868510803	0.05745132620280831	0.02408006702223106	0.05549861150714672	0.02762435475512522	0.05016787580192215	0.02869897127474394	0.056695204197941086	0.03733181245098437	0.059607560533405664	0.03807832501765811	0.05994810733634128	0.03820998007948153	0.05502571574252021	0.041195078367438645	0.05522932508573073	0.04053283505485373	0.0599311320068283	0.03939864701749427	0.06309810346944203	0.04554603980046127	0.059363798431557285	0.048315123760095995	0.05552973777719758	0.04941188505840968	0.06219101400211122	0.05355974677429461	0.06124070127810558	0.055451943260796895	0.07021029047134486	0.05533171125408328	0.06178113289474046	0.05269530567392557	0.06075329804717919	0.05697751300065211	0.060251504800483614	0.06141044364620418	0.06101624287017337
S_HAc	0.06515664803700211	0.013946809188626584	0.06818400334298695	0.02058960057591623	0.06842727670012602	0.02200567741543566	0.06429132485387959	0.027528468748164003	0.06694467877315495	0.03213558370056866	0.06487894156244288	0.037253217170247904	0.06694047613084582	0.03872896133344604	0.06415263072397011	0.043229816984361985	0.06812301519305648	0.0439188849095906	0.06568211247424227	0.044247840802459755	0.06594639258587869	0.04735956239241365	0.06363207183535398	0.0495543287286921	0.05849403823019508	0.0512652728912243	0.0586540196680677	0.050524023417602495	0.06005465376276354	0.051213580787126955	0.060631859629035015	0.055104419257770015	0.0640169049236808	0.05649733361306761	0.05804414223379315	0.05296416109576445	0.061208009558346016	0.055240926757184096	0.05878243741604797
S_HPr	0.06326532946732748	0.012815083885669456	0.05725588004090689	0.018404840867138113	0.061818322320448746	0.02702834745484851	0.06198350477977387	0.031287025149876434	0.0591884045995796	0.03496576772777111	0.05760884195858114	0.03892588570084361	0.06113122570884085	0.04163390684242937	0.06019549632452491	0.044399024824580545	0.06349847524926183	0.04962309054569456	0.05490064341842997	0.051280402568468324	0.06017615255914647	0.053081740437654006	0.06560788165624393	0.049594040475348065	0.07064078461310072	0.051099154026808674	0.06785262558718844	0.051293915824827445	0.06878453617279974	0.05301497387135941	0.06706699781861465	0.055711941361917074	0.06442881409223156	0.055753627220281474	0.06554574722787337	0.05823355242512418	0.06246288690234706	0.056203670472861615	0.06191871876438502
S_PO4	0.06305538855798225	0.018087970329536646	0.05390198262515257	0.025277307796979724	0.05690570210673442	0.028188994459006498	0.058212920943200935	0.028516342602227546	0.05370287684796113	0.03320854965628305	0.057365969536818384	0.03332239058259187	0.055255698092169826	0.03709245969495903	0.06105258911110889	0.038927040342669035	0.05854622034764007	0.03832607038726288	0.057495570241649065	0.03849772695720182	0.05924063342228386	0.04239289620625811	0.06231756583805728	0.04180235907461277	0.05994227440072944	0.040188583165396044	0.060104993015694635	0.043381358597904845	0.061516354544672226	0.04741532650614878	0.06065171542758254	0.05117368001934197	0.06395080448865274	0.05212729863636365	0.05813728623103739	0.05657389402675918	0.0603271967221409	0.056854663885740495	0.059562626213043424
X_PAO	0.05227190056892438	0.025390355182661646	0.05381170440505699	0.028233236791830804	0.05357855889034618	0.029414333793720132	0.051984728790501415	0.030362011156067105	0.05141040267552384	0.03228208606450999	0.05650470682501993	0.03536384355834187	0.05112571776200236	0.0389557285742152	0.05449544097248731	0.040825822451294236	0.04958087604987475	0.041494747290583694	0.052393731279766965	0.040805255484874736	0.05365179542122475	0.0439080341983567	0.053161763633628324	0.047545632650178804	0.05752716702164689	0.045425804909775394	0.05457589200512917	0.051511187392256165	0.05994684893143102	0.053716982287842115	0.059724336319919386	0.054105121564816276	0.06139782317010343	0.05859504870281444	0.06044246799710944	0.05636570217851401	0.06396637609277911	0.05545222210632279	0.060003550064681915
X_PHB	0.09458935096047993	0.06650798879774507	0.09844820433978692	0.06837477733285889	0.0945751569311868	0.06125008799352207	0.09048640345776225	0.07279237045213222	0.08692428516028909	0.073624255041933	0.10034004133405026	0.07755122936571303	0.08321298657000682	0.08181602339885592	0.08897192562859797	0.06894344723353195	0.10465717499318633	0.07968921711739299	0.09652260734875344	0.08355524068315448	0.09506786620055378	0.07758503523773178	0.0997392989432503	0.08550790243480641	0.08747240644415732	0.07761091377181083	0.08575109226381662	0.0768423186645581	0.09558622304844125	0.07283621702906573	0.10222883467094777	0.11640198514021378	0.09155503316840223	0.08013603305018446	0.0823327192723436	0.08157862939699688	0.10240158958682898	0.09860394383671693	0.08146033761015091
X_PHV	0.07652309316989529	0.060109204669084475	0.07955936079535801	0.07552285700066375	0.08792825765722301	0.07381382658544183	0.10880876279848446	0.06858248226986868	0.09138059410228722	0.06612385141572938	0.09072043959866989	0.07791426936852366	0.08613766275468213	0.06988674967746422	0.1000578807865251	0.0700564389723991	0.0893946141589127	0.07597724120968372	0.08929968582529678	0.08046840621265729	0.09849107457110179	0.07834263265918816	0.09315916601173642	0.07969737584026855	0.09304066241086537	0.08474070562579267	0.08716888527549234	0.07159524359242207	0.09081674103184066	0.07979690168372768	0.09905671115284545	0.0863142941339381	0.09336223748915767	0.08383446124759714	0.09594077174992884	0.09589209657740179	0.08742393910946876	0.08041251557969478	0.09698004671261168
X_PH2MV	0.0913848196302878	0.06855328743535655	0.09014890750040576	0.07363522825629629	0.08910837472419793	0.0785498357462962	0.09154401999849951	0.0717562949644843	0.08137050175598035	0.0761263838177134	0.1102786356023676	0.09416727404187414	0.0925820423010137	0.09098421280252725	0.08813141294546985	0.07964463510105317	0.08844703362249887	0.0717617939217184	0.0950189297987547	0.07882816390334473	0.0871018233664535	0.07913460871656786	0.08086050406096393	0.07648758253278246	0.09069394441191712	0.0966656668051241	0.08823494652606738	0.08370780626503822	0.0929234338499109	0.07971151776416799	0.08345031536759263	0.09067333390948579	0.0801359087306864	0.08563226857690928	0.0831291203678998	0.0940157849238841	0.08590158202653934	0.10616141648461967	0.08714101870592295
X_Gly	0.06800335753840926	0.017900474650580023	0.06805332885887547	0.026814676070717233	0.06961284514055764	0.028904266935216978	0.06440203398050191	0.035953131946030205	0.060646237194625294	0.03710835146606258	0.0643379176123406	0.04020212094878169	0.061955411092179676	0.04231178448047644	0.06324042742094127	0.043294574654119906	0.062118173073477174	0.04799612029599843	0.06016752520264918	0.049466569132895315	0.06622117735793442	0.051677807302717996	0.059241568697031656	0.05193136512665376	0.06342875075164163	0.05174098844952903	0.06877076147832713	0.05340160446364578	0.06865174462986436	0.05489172469718741	0.0662354617373015	0.05169815864116453	0.06545368004812212	0.05283838111805014	0.07135294080851122	0.05162387256738814	0.06664308180145093	0.05564896298969347	0.0706168902960152
X_PP	0.04596622001384713	0.026113327922764416	0.05038646931255203	0.03138494161510767	0.04899362523179927	0.03335760197528749	0.05147999834677418	0.03127700301181195	0.05096990442086079	0.03473854778593251	0.05210127197491821	0.03443522629632648	0.05663812804158371	0.038798316888796126	0.0556820099772977	0.0425694973748807	0.054171905210679425	0.04560048412233367	0.05625382090024793	0.04124349758343997	0.0560879229282982	0.04290630442128337	0.05595748892598356	0.04656721530254445	0.05568751490948689	0.050519017836816595	0.055783721346533886	0.050754660358593086	0.0532668558473296	0.052048648615962624	0.053964899111079725	0.052230453512239844	0.05091546643466677	0.05513822594171121	0.05210601527595799	0.05307716028191024	0.053734317032232595	0.05264075693880722	0.055307819826621384
