# Supplementary material for: Global Sensitivity Analysis of Metabolic Models for Phosphorus Accumulating Organisms in Enhanced Biological Phosphorus Removal
Source: Front Bioeng Biotechnol. 2019 Oct 4;7:234. doi: 10.3389/fbioe.2019.00234 (PMC6787149; doi:10.3389/fbioe.2019.00234)
Supplement: Supplementary file 2 [file Data_Sheet_3.ZIP › Appendices/Appendix_13.csv]

	$S_{O_2}$ ($O_2$-mmol/l)	$S_{HAc}$ (C-mmol/l)	$S_{HPr}$ (C-mmol/l)	$S_{PO_4}$ (P-mmol/l)	$X_{PAO}$ (C-mmol/l)	$X_{PHB, PAO}$ (C-mmol/l)	$X_{PHV, PAO}$ (C-mmol/l)	$X_{PH_2MV, PAO}$ C-mmol/l	$X_{Gly, PAO}$ (C-mmol/l)	$X_{PP, PAO}$ (P-mmol/l)
0	7.0986174513346425	0.9677771389988702	0.19240950749324237	1.3865777024776345	5.162717088819016	0.09449205047668048	0.1558037213289574	0.8939880741595915	9.91670239496949e-06	1.0016939536775646
1	6.952513316768656	0.0022280187865039527	1.111568489282296	1.0006121470727651	4.332569663385705	0.15534238952404952	0.12018520820395968	0.25050828869992586	1.2285347120300882	0.9460676474524427
2	6.9844211952863375	0.9677818067068708	0.1924107475979271	1.3316329466896546	5.354932116189175	0.5094611317563417	0.1815953812116268	0.5757639235002282	9.987192735343742e-06	1.05376462315187
3	6.93459667829413	0.002227929534950671	1.1110074808767412	0.9983111609224594	4.34023175578584	0.12812875998344966	0.12214735253540977	0.29359433814935454	1.2421420848274696	0.9482532010817136
4	6.967436161094848	0.9672875839759302	0.19344892546980566	1.3482611602791945	5.296909706316213	0.5308495797641788	0.6589855907860623	0.08859461996537708	9.883483837235512e-06	1.0379891523364617
5	6.923736363372863	0.0022279963017412564	1.110674626933005	1.0024974168199086	4.326758772652951	0.10163032889534862	0.3393291296116921	0.11096670902062268	1.2488434247018154	0.9442686099203516
6	6.863300388127243	0.9678011430985777	0.1924158782926185	1.3011079845261635	5.461063201515685	1.033006251277642	0.18751102265213315	0.2818490548145434	9.96622792330088e-06	1.0826544603022195
7	6.889769833953341	0.0022280538552558473	1.1117889670712862	0.9934437656212377	4.355824815211896	0.048206631223785906	0.2878071832171672	0.25128963133104404	1.2741894598098942	0.9528878873497849
8	6.890568230886758	0.9678229526751219	0.1924216672341386	1.3166874633589891	5.406886958859919	0.8796479661319433	0.4219425094760041	0.1253762626581184	9.407227826778954e-06	1.0679371143969174
9	6.874668228991877	0.0022274869088115537	1.1082287864094844	1.0177323381866545	4.280253141199219	0.052675911708927194	0.534093700725469	0.024000256818220527	1.297019511549462	0.9303550650760029
10	7.049467365128822	0.9678030212813531	0.19241637778480503	1.3818780885547302	5.179199649497003	0.21408157046070417	0.758021431532142	0.1793816315099717	9.890611096045825e-06	1.0061656116216968
11	6.827864289803081	0.0022280508336768147	1.1117699730386417	1.006587421787024	4.313172135157572	0.0619501988461879	0.22233129383198383	0.2975701944376932	1.261799317828751	0.9403839760162575
12	7.05399742854429	0.96777520861094	0.19240899509486167	1.3798976693828717	5.186473005896455	0.1472290223334005	0.5598239665068362	0.3981938001640823	9.958592727050354e-06	1.0080191732256252
13	6.799287123536122	0.0022281852502127612	1.1126154448373715	1.0139851806515403	4.2889655707644145	0.05342704487220065	0.05711541750590629	0.5185397392710637	1.194424437890395	0.9333500254893758
14	6.9888460056987585	0.9683059596624708	0.19254987422658218	1.3688175796112976	5.2888651255832615	0.4541418408395738	0.6464613046557285	0.13709380836858417	9.786658738830395e-06	0.9709384581927057
15	6.904954654453817	0.002228046355590998	1.1117418191826482	0.9888058061270367	4.353841223414483	0.07934526947452919	0.1533936925772926	0.34280608091331827	1.2646791887113529	0.952306120219477
16	6.790453770477046	0.9677968519029592	0.19241474105461234	1.6050269603123766	4.399371144969961	0.40121712338051263	0.7259098403713456	0.11068750548220206	9.645639363866102e-06	0.7946897211043558
17	6.018867592089497	0.0022280481212549907	1.1117529199737655	1.1687866183655622	3.787725912635889	0.05692989647359486	0.3619347830788045	0.1794206310520133	2.0403907328439743	0.7860662978464822
18	6.914784917915399	0.9677947550532489	0.19241418362191834	1.328264001520547	5.36657559947646	0.775591577737457	0.543321503734382	0.0692764638523427	9.86302351379523e-06	1.0569622047032725
19	7.180555021000603	0.0022230000605600203	1.8180033961055762	0.9333676261111421	4.323402060382843	0.08531081240094462	0.03386068682407386	0.3091670012755923	1.353794383480489	1.0140353292682303
20	7.26804837201426	0.9677885990311426	0.1924125504651406	1.503439283143588	4.75528485205102	0.8030903595297683	0.9649147200054947	0.2783927592432072	9.838760786159414e-06	0.8909348185157699
21	6.929979508906381	0.0022280251949034096	1.1116087786865525	1.0036868727265815	4.322233851783629	0.1168313872402561	0.3174426686956819	0.10725508033651009	1.2444000981854348	0.9431480268829556
22	6.756737077208032	0.9881207899504373	0.15022836259332698	1.280781921095875	5.528512841898256	1.9683339821130252	0.02118867491176767	0.045936687383507556	9.919771522081896e-06	1.102700783134366
23	6.948741774896834	0.0022280208289507885	1.1115813241162475	0.9495800267767328	4.334755257176873	0.13539332406962937	0.23658107835499306	0.15626090446481972	1.2295585356038028	0.9467091353315946
24	7.080454413055121	0.9678185410702177	0.19242049785802226	1.3140020173681226	5.416741673070585	0.22471364174440886	0.5047206376965002	0.39905619230756434	9.186944287294326e-06	1.0704654438929992
25	7.069664455207679	0.0022279675303822698	1.1112375341142136	1.021948999021139	4.263435917547267	0.31443367834286884	0.1439553044758051	0.004626179413925889	1.148333896889662	0.9257661983622428
26	6.970893041397347	0.9677838528068238	0.19241129073792984	1.3496302552874682	5.292023686656948	0.5157373355713215	0.6671964013077623	0.08947463507387148	9.932298476443354e-06	1.0367092887138942
27	6.889292293606055	0.0022280463813267558	1.111741988341836	1.0044583697905691	4.320058840409149	0.09348880706637518	0.03258171753516457	0.4733912792060897	1.289514363631577	0.9424093226745409
28	7.084596788636553	0.9677790890587866	0.1924100251337759	1.3842656711423753	5.171110172263403	0.08723184840015981	0.3955579808803875	0.6126481086307171	9.872145953143856e-06	1.0038805033180587
29	6.865894990043709	0.002184490688158961	0.8649037290957823	0.9801409864787188	4.415439263698341	0.05049403170803591	0.16502253411900966	0.4490173309737053	1.1808776508330976	0.9456377806976476
30	6.870421879001671	1.0015423997029347	0.20142298124585434	1.2600718186655617	5.4526549902269075	1.1568565175389132	0.36272672951086976	0.04767474530577693	9.864325846201696e-06	1.1252082635453726
31	7.015513466785555	0.0018814403137472678	0.8201969850566496	0.8401336779079713	4.222350387382169	0.34229316578376173	0.03160321706192676	0.0842761537958185	1.195280412929873	0.9138001371409432
32	7.14298460677107	0.9753908989572541	0.19443289346665057	1.4025846084072215	5.0564939174803145	0.0558315383465063	0.029704145190510168	1.0904201025864848	9.9499797832835e-06	0.9772898580351889
33	7.019233288174202	0.9465741334447421	0.24731572230468987	1.8604631693652347	4.380822431692132	0.14571195641827758	0.02737840191227742	0.35142590650610056	1.1469468927638313	9.380918519187449e-06
34	7.004624319917563	0.9677920271723002	0.19241346048156105	1.9881564804247451	5.30507680864385	0.3758066112774808	0.20794342083088646	0.6276792795985081	9.741469764531652e-06	1.0402431397111567
35	6.780150520784271	0.0022281807955357165	1.1125874150521649	1.0299330827251865	4.23726748216664	0.01564987134379019	0.5885472297251172	0.039539128335248426	1.2070344184602473	0.9181770937291857
36	5.799047551876598	1.101302561105481	0.22864276726176846	2.157865775480022	4.462569837125393	0.1889107079312173	0.8591045217788896	0.12402469711694662	1.2404455761194644	8.827984416274361e-06
37	6.435570356525833	0.002228737818787579	1.1160968787121643	0.9403373718299913	4.527247361999685	0.1567709262850664	0.8110263710418812	0.089228250088127	1.5112350873440967	1.0034318161356488
38	7.081153702093281	0.9677758707947858	0.19240917087492018	1.4032290005448107	5.104693149202732	0.169953719611179	1.0128200928677404	0.0023879793252679013	9.943752582793767e-06	0.9859115365203767
39	6.944673033146382	0.0022280185172874668	1.1115667984964155	1.0054902238388455	4.316757787432177	0.164437427642429	0.05358508758063493	0.31785914228760487	1.240535904870702	0.9414265975002035
40	7.136980926334836	0.9677751950283747	0.19240899167676417	1.4024872359640408	5.107235552993941	0.04461271802266934	0.033617448972428486	1.1092984645959145	9.939610063883883e-06	0.986614046368711
41	6.0764407948960155	0.6037787907445337	0.24929700237622618	1.9025319342603362	3.3682050164318458	1.683229795810855	0.08381243858912313	0.2845184866075148	1.3314370391045076	6.971187142355664e-06
42	6.610421082253066	0.8859670675976418	0.2065238734176352	2.5491770070795905	3.773782804426347	0.5170162911889673	0.3428497666940393	0.36096478372815577	1.4030874407934386	7.733293546735922e-06
43	6.146355373024335	0.6028609521326785	0.2492841988698892	1.9037059110737085	3.3402253737293996	0.9223884544269807	0.6189539733671329	0.09600596278665967	1.3136462587536968	9.742263576803025e-06
44	6.6239959678765645	0.8840866763064591	0.2057152630661007	2.551567205589373	3.7701579218902883	0.45660625604851485	0.36457652236903376	0.3725745847819077	1.394099805689703	9.979852699881857e-06
45	6.394611228222892	0.6028675921266582	0.24933111303530756	1.9051020335423894	3.2400821767555255	0.07120608663282316	0.06498424644206124	1.1192348370790148	1.2502142022082066	9.581165788556783e-06
46	6.513166356334799	0.8841958940680771	0.2063021595620668	2.5512364987046197	3.74257303312517	0.959036587055234	0.09147546576972825	0.39327174291685923	1.456616522819931	9.496783497536996e-06
47	6.229252858645072	0.6028061459170385	0.2492834279597971	1.9038776302574234	3.3279472137182187	0.5871258917492349	0.16443202561925102	0.7042662221609023	1.3057972964254816	9.852400054817986e-06
48	6.551574355147388	0.8838641053506017	0.20626060495059342	2.5512631733758955	3.7587249050306775	0.7637422401282503	0.21085097101214886	0.36541646516736376	1.4330688433594165	9.826439965853185e-06
49	6.155520336328415	0.6037700480322071	0.24929699063285962	1.9030803841147261	3.328284703403474	0.9378767861527836	0.7082356597956158	0.023740296204634862	1.3061519754904998	9.259794357680432e-06
50	6.521072693053796	0.8840269759501483	0.20628100152125808	2.5510546433574617	3.736743558354137	0.9462010320152348	0.035779253945155846	0.46407485559577705	1.456126753132623	9.546183706062518e-06
51	6.1762558464460176	0.6027816328869854	0.24928308196154514	1.9033241986471043	3.368915594945431	1.2166511674878966	0.4889866303508518	0.08789769090554134	1.331706336047275	9.976039506954514e-06
52	6.553502928135039	0.8838776573942475	0.20626230240491397	2.5512900049670884	3.756192186045695	0.7696471751986715	0.1679060737469964	0.40823288846524625	1.434094384450207	9.81329448465764e-06
53	5.944352370117305	0.6028303479582796	0.24928365749372705	1.9045449707853697	3.283882066825712	1.5270249709004382	0.12646741907996864	0.30882634186202823	1.5795855852629408	9.807968853157269e-06
54	6.693283426928844	0.8498072432021694	0.20195549229388302	2.5814022611652927	3.7283637999768735	0.26148657340230497	0.04293616154461688	0.8493871913631917	1.3648238712783567	9.307860174298828e-06
55	6.108691561959521	0.6027811045110449	0.24928307453546114	1.9045402340808657	3.348855673463659	1.2151443451346944	0.5280713111522002	0.0589603759483916	1.3181052048757567	9.978358010177991e-06
56	6.73676122064803	0.8853036225581971	0.20644085404683346	2.5467047846242794	3.9745290690045096	0.11679447869185505	0.8223537938169537	0.125519354054604	1.3839408854919117	8.364050201396034e-06
57	6.556579802875331	0.6029919485964599	0.24928594576286747	1.9022049231470046	3.4277843054360564	0.24429984556749237	0.9416740344763088	0.10147552463563202	1.0341212795382655	9.266459409841792e-06
58	6.5707551842752965	0.8843037711525655	0.20631567066646253	2.550963905062195	3.752817869448131	0.7216640146692491	0.11559318898012531	0.4923341626723157	1.4290366981619782	9.382487916932867e-06
59	6.1797188948635124	0.6268789162926763	0.18852495642876432	1.9083669187091818	3.3369808662856624	0.6183768111031674	0.590200216953305	0.27444581362954185	1.310665487966798	7.326496021218218e-06
60	6.378084144945823	0.8847119873363606	0.20636678901825842	2.544637094385115	4.153839499679182	0.7690244408247869	0.24045456885793637	0.011508557143214916	1.3931857253371067	9.00470064554015e-06
61	6.193399303561486	0.6027954297441382	0.24928327703435768	1.9037528063059233	3.3369798830492283	0.6156821585765201	0.44084461745069325	0.395465196307987	1.311511393966163	9.88667537218563e-06
62	6.575660713393314	0.8759648141938995	0.21668723645192997	2.5443049919150713	3.7519761540233496	0.5699726786973964	0.5924737380490602	0.10140957123688453	1.404835332852496	9.85568868738877e-06
63	6.3376520006530255	0.603134270852368	0.24928794863119777	1.9087622627144107	3.262383680717481	0.07216385778520924	0.31906505409108454	0.8244732077610498	1.2601295698394743	8.830983261470078e-06
64	6.361208257337836	0.8925239675329967	0.20734284391528146	2.543462205387416	3.7814418486284613	1.6351169003254018	0.07989177842120947	0.06832338629228775	1.5452506819389435	1.2803564969063371e-06
65	6.121853517840935	0.6027977725591879	0.24927011764221582	1.9034074336930225	3.363622289300558	1.2154902022052172	0.17527901381760055	0.38940992446215583	1.3283817978791659	9.94645280396093e-06
66	6.497946664374475	0.8838451951863115	0.20625823639451335	2.545710240657012	4.129960079970563	0.5151619847031125	0.35429069932855656	0.039264701296556466	1.3471561072701135	9.844240841352125e-06
67	6.2188399978971605	0.6027838320751707	0.24927948030687438	1.9041189305053472	3.312952639522889	0.4587146261391868	0.7560527159143292	0.17685137622341873	1.2963050528962758	9.916585079469883e-06
68	6.4793889460983545	0.8608836194163344	0.20335978641617622	2.5366934639018823	3.724141290343954	0.975205482020824	0.06383872784602863	0.44733979511335203	1.4401025590168224	9.760324041575505e-06
69	6.256591385604171	0.6035688478665959	0.24928116002193335	1.900134148071878	3.3680868418161274	0.6156508195267123	0.3772131267106122	0.5373998374741881	1.3342941802636403	7.73676042920483e-06
70	6.6817709041158535	0.9914390626529506	0.2193724703217276	2.5438557774848465	3.7659324412838977	0.44118138380103794	0.08139943267641099	0.6650311775550343	1.420738541796063	9.626413120242136e-06
71	6.13288336403093	0.8479574183049227	0.2961417440221587	2.130432577267397	3.3592648740093156	1.2351227959784594	0.09650673749062694	0.47076432988077227	1.3253345949482425	9.96746765899003e-06
72	6.637592540135144	0.8772405975071486	0.20542949733796637	2.5570016785571394	3.8086547963067026	0.31861898370976327	0.5883567525609187	0.24247868231656264	1.391350402550378	9.126584656162395e-06
73	6.560934145746875	0.0018552866237364705	1.486503745589449	1.2069916185413054	3.347512235484827	0.22551428991567177	0.013500818643316065	0.9859753527391443	1.4545478728817134	0.7653391186906157
74	6.651034478144275	0.8847656883745599	0.20637350979435046	1.9774700176121323	3.739974622005755	0.4479284552053134	0.040773159701861135	0.7370423905771811	1.3970923372377804	8.918774443614266e-06
75	6.308732097248111	0.6028593861053316	0.24928417692523483	1.9031727861155512	3.3690187659913047	0.47657249672709484	0.2917663253687009	0.6154477194225606	1.376920908595918	9.632082839232509e-06
76	6.702243201495477	0.6764376207643531	0.17865597429883384	2.7339673200186265	3.6906243559421483	0.0869231193245687	0.06269138073011837	0.9449318390731447	1.2972832142597959	8.152979516012357e-06
77	6.4879963481035	0.6039424945216533	0.2492993128575136	1.9054075704358293	3.155394070713513	0.054043451641489125	0.17847819986914845	0.44111665641132064	1.1968774290179613	6.357087217695876e-06
78	6.674766888248997	0.8840508215149446	0.20628399425711996	2.550978268896243	3.7633056607504485	0.2352137128848899	0.6304394711521714	0.23711090814228317	1.3645376709475523	9.61511009768157e-06
79	6.197467353357676	0.6033678361147936	0.2492877008448422	1.9032263000442002	3.3407312412354373	0.7510787496224984	0.1707260287061861	0.6144247487104142	1.3139759710297387	8.15906800982267e-06
80	6.706000027502502	0.8842472755430503	0.20630860026400852	2.5508237297674086	3.761571658920127	0.14237581975562333	0.5771167389500662	0.34185079961020515	1.351071642745153	9.41790632194225e-06
81	6.198008065397896	0.6035493855288082	0.24929375951990485	1.903082490756186	3.3400620571993973	0.8165841476056811	0.10964618994446444	0.654091984458382	1.3135795634721197	7.609568202863204e-06
82	7.28851928382016	0.07616561166400893	0.4797900543176992	1.765765438415565	3.1476119091138024	0.1233237064731738	0.7109448798084336	0.16929052894064867	1.0390457052922104	9.962113913706862e-06
83	6.7589980281296675	1.1187982896647954	0.2346346393123079	2.639927143886125	3.2255786850163886	0.7894032408171866	0.21609432576447252	0.17433731236902905	0.9868501313506653	7.372495965553487e-06
84	7.290120713582603	0.0761655801552729	0.47978998219559427	1.765654217169617	3.1554683021951484	0.11886584777678959	0.37975710452675004	0.49694440994532546	1.0387968057228325	9.979852277510736e-06
85	6.968097779888404	1.117306146235646	0.23433736740478608	2.643506886173281	3.0813716574334986	0.031061315204685705	0.6642077013635107	0.2468114754948241	0.9328374974335011	9.134394956702337e-06
86	7.230839365485881	0.0741702656304541	0.485213551311294	1.7614699755803362	3.1521230387481913	0.8889572430320402	0.15110181368575185	0.09083600636052486	1.0577229787602607	9.775944283449214e-06
87	6.9367608271664745	1.1168984421982833	0.2343201283764428	2.6433714669954544	3.109022816223742	0.13704440578153596	0.13204696519897843	0.7109731498359911	0.9431073643358513	9.56661221686569e-06
88	7.249173309407927	0.07616625819410931	0.4797915349799468	1.7657393841226288	3.1576085106870875	0.69573267241227	0.0552328279433608	0.34378998310101133	1.055045673068481	9.770422495864618e-06
89	6.909133634466261	1.116838372913372	0.23424416643715432	2.643306856652353	3.1195761958800667	0.2677370547613908	0.7458017427249254	0.02760624276174659	0.954032417419819	9.675747460374844e-06
90	7.273952423297467	0.0761665864415287	0.479792286400214	1.7657327437526555	3.1539842218646386	0.3805828127799796	0.06151597446530979	0.6086802992615629	1.047829644064547	9.630675417268122e-06
91	6.905701499970217	1.1243403416929834	0.23573840895372966	2.63549726781344	3.1608673153591553	0.24121343645837565	0.31201720993650794	0.41260041482873655	0.9443197747326583	9.037632093208106e-06
92	7.246221962033126	0.0761640820763544	0.4797864651064538	1.7643058816900308	3.154603246027032	0.6507312041632661	0.4142662201225055	0.019674990975579554	1.0522253444641672	9.7394254755045e-06
93	6.714382280510826	1.1171389983801505	0.2343040638553419	2.6422129822941156	3.1836015640324646	1.1096451254168318	0.0357971482041394	0.20686140823821686	1.0117579401755399	9.411685883247196e-06
94	7.254563453302716	0.07616652648287105	0.47979214911915835	1.7654506735151678	3.173818245530175	0.49471717102719354	0.3082415144634849	0.233193389256289	1.0475813974551447	9.664073884028577e-06
95	6.916290696656841	1.1176767964723835	0.23441121411241392	2.6441389384959066	3.0147504857297833	0.014296187786814485	0.09037845814377887	0.8955681590793111	0.6391186796139241	8.697748450208282e-06
96	7.205908525491495	0.040588461106449425	0.36530386290528116	1.3592847322995285	3.0683342041663377	0.05028352950587162	0.682671643526635	0.28665829035412377	1.038060951098344	0.6435771788817933
97	6.97315032253799	1.122103646476968	0.23529300301450118	2.628366571696514	3.092479060903005	0.03470943902529721	0.369401611580199	0.5176156205334196	0.9465385154865311	3.4019148300552966e-06
98	7.352413771449626	0.0761656177455461	0.4797900682367848	1.7616574835804746	3.4213268243953237	0.119242555017061	0.78247609159073	0.1035351649518436	1.0627193530492418	9.956350735046049e-06
99	6.674301215476092	1.1169101015554264	0.23425845771204815	2.6444765071413836	3.035969131221598	0.16613830655413106	0.6424800909012208	0.17739242452733384	1.1782691516909056	9.579853832303774e-06
100	7.272620387651901	0.07616797515077704	0.47979546591452205	1.7655702102120188	3.1623068280931026	0.2726552565018498	0.5850833899223944	0.15378322068144182	1.0420913972845751	9.003798188364504e-06
101	6.82058797761378	1.1065682835954485	0.2569010435057448	2.637111629594997	3.207146120394255	0.6670539923287643	0.15898434956999724	0.30249788306904385	0.9736891461103614	9.448368748598068e-06
102	7.196792187361541	0.07616637921806192	0.4797918120229406	1.7630731675575617	3.3346344786849396	0.5163793110577757	0.08591648684925306	0.2443670903361451	1.0266460721933408	9.74542160715107e-06
103	6.845757457557067	1.1171332530664784	0.23430292025791924	2.6422481218423832	3.1749001655440687	0.5824436008180688	0.015262944431779201	0.5444701495193157	0.977878831134409	9.35369780571097e-06
104	7.23958304182517	0.08086064644913259	0.4670298119524103	1.776775450082381	3.1536403352671187	0.879755043212603	0.11489408362712211	0.12280406602654143	1.064734569801838	9.909592543840793e-06
105	6.814048141343842	1.1176126678135774	0.23439843744998112	2.660535692928314	3.1944439691291637	0.6172154284058914	0.07524358932902227	0.4496558227930254	0.9544887308036882	8.784376960262043e-06
106	7.217218185130498	0.076165601030839	0.47979003007395055	1.7700486796464692	2.86459848015566	0.25721396867364027	0.19502633341316047	0.5734965731611281	1.0170672176469615	9.996818676102991e-06
107	6.899333409438614	1.1168410747868378	0.23424470476981005	2.6428352879647776	3.1509518309854037	0.2739220546881384	0.5757777252523565	0.14698204159652414	0.9478246644922329	9.673369178144734e-06
108	7.216239369168593	0.07616559417783476	0.47979001438146374	1.7605947185612258	3.4950709145984526	0.17312102840982138	0.20384717798997418	0.22416875879713494	0.959563576637859	9.995609471844287e-06
109	6.793308358451854	1.1166396778260752	0.23420457594420752	2.6422337713077093	3.21061899082387	0.8535939591523594	0.09347400522531268	0.27207520696267246	0.9927415679194104	9.973760296599855e-06
110	7.269240817501149	0.1349246639267568	0.576503820135818	1.4167182906595566	3.1321319473581153	0.4389964896029061	0.30838361810360543	0.18562135798948112	1.1205909053318317	0.42134478139224285
111	7.7867223031430255	1.165214572536778	0.2438616805209833	2.0312928827308783	3.4374347447622515	2.287305252618468	0.22208005166615571	0.06285790071255279	0.7790732902456433	0.6004595358478456
112	7.305033458361479	0.07654352714015121	0.48065293104120493	1.7654947465239672	3.127725164428069	0.07921462137603744	0.10523292400311292	0.8506898561572633	1.0428335800226853	9.658678776289043e-06
113	6.942492079327134	1.5532521204434637	0.3250598505000924	3.2528243105642645	3.113314298444797	0.10358539905881141	0.5969414726855665	0.2442932412286194	0.9371690912708219	3.517033269381672e-06
114	7.265425385056756	0.07873585348679275	0.48556606038816535	1.757698268499724	3.1279874323165706	0.4892800382772637	0.30756353365927913	0.22310664308406816	1.0316330889986502	9.947850918665443e-06
115	6.765403530239833	0.8604230366109116	0.43127617892504494	2.646119482140944	3.1945156284744454	1.0993802525363139	0.18681936021492038	0.043556938613934844	1.005363888403329	6.8495051537392105e-06
116	7.257788630178527	0.07616657381996123	0.4797922574753843	1.0561845149176456	3.170566507825384	0.4488965120398049	0.41801308483787886	0.16441679914180007	1.0463767424311563	9.637202789582213e-06
117	6.636553262070358	1.1167686034945845	0.234230266605697	2.6438622330057386	3.1010248799643683	0.5280993778156859	0.2597659062389797	0.2845358015674522	0.6761408270857467	9.871507297517586e-06
118	7.262107789601779	0.15719107294343818	0.6015867412304037	1.5782381229761626	3.17089592992362	0.47961808234809444	0.27363382241920786	0.25725185544609486	1.0409732813623385	9.989792679018201e-06
119	7.128694429897606	1.1170752728428595	0.23429136696178463	2.6454636109784766	2.9456667869044986	0.5610127784654281	0.09390682448861147	0.01900331491350481	0.8700047544723496	9.321885136994322e-06
120	7.264246977957069	0.07616655073284655	0.4797922046300676	1.7655529603402995	3.1665690691322315	0.43685489790694626	0.12862759992428566	0.47563709662133635	1.0476490484695953	9.650655498696554e-06
121	6.739276257229446	1.117867710736568	0.23444925021045623	2.641293356031604	3.200781166063462	1.2694642702060022	0.08979952410465587	0.06964319108305712	1.02530043623461	8.552944660553178e-06
122	7.3027774340287905	0.07616554170858603	0.47978990598653953	1.7660027693500069	3.1303207122899663	0.02544876736668759	0.7519769584274988	0.22953819917983356	1.0377003402635612	9.973069585900526e-06
123	7.118373909308258	1.1803128482310319	0.6900958413059509	2.965343871216346	3.7079193594581654	0.9085412609655399	0.07250711389469554	0.40092454463149335	0.6109171188017822	9.717846930377767e-06
124	6.517078438740978	0.9562161512854873	1.7819200866339608	1.2877873584985198	3.0634242040247917	0.026043371452765165	0.1418559035660185	0.42487765479843437	1.259003636469061	0.6340181710210869
125	7.192215386505835	1.1803360544487493	0.6901019645220989	2.965434327401084	3.6972736706227707	0.22613535195879753	0.14045969940351316	0.793486210594787	0.5848349199880808	9.137139489493368e-06
126	6.47367679844497	0.9564430133613947	1.7819195017300018	1.291624230234458	3.0500599452264345	0.4921209552662311	0.04058595562871641	0.056049488790816726	1.251872433543601	0.6303817741454981
127	7.143020043200816	1.1803267542594582	0.6900687589217293	2.9649704671486323	3.7324974595042413	0.6939628502298111	0.11451756954496878	0.4971714168785097	0.604303165741813	9.657015848526489e-06
128	6.481842961210954	0.9562235977861316	1.781939517246015	1.2909063910273855	3.0602230642616877	0.21137041221444228	0.33010590452099575	0.04808925540973832	1.257220697144981	0.6309462340077462
129	7.071613428630091	1.180311385948071	0.6900954551607675	2.964734090073469	3.7489227373338085	1.4325485224109735	0.0442541999463326	0.09760426750290407	0.636307868585356	9.763379712395842e-06
130	6.475946773052267	0.9562151928784889	1.7819175858017238	1.2910879443594012	3.059958752576124	0.2644827283949602	0.30258556976867274	0.022173516131782655	1.2570607990758587	0.630769571823585
131	7.081593036105345	1.1742748360160422	0.6884985122168592	2.970211851629056	3.7416495730354504	1.3357669265775833	0.005571169348816404	0.20617128838052579	0.6310110987869416	9.027563819773494e-06
132	6.533638699693103	0.9564374712967249	1.7824976135363297	1.2903890091054684	3.047359243556793	0.05250165995350778	0.2615815365436844	0.2788749212199029	1.250894041169486	0.6316575327427104
133	7.196911443329282	1.1803342506795784	0.6901014940647437	2.9650623317894405	3.7250906743298873	0.22182676983352434	0.5290407534008915	0.3922368430759961	0.5815932452250333	9.357416905518483e-06
134	6.502838791439761	0.9562154865095206	1.7819183519907096	1.2909511708568628	3.051510534808303	0.08623425201732336	0.455295710640001	0.04834650451153915	1.2527227739241724	0.6310330538373766
135	7.231417053639085	1.1803374143982628	0.6901023248742232	2.9636149673889975	3.818616132978772	0.9459637191293798	0.35186593254436555	0.09009018516975005	0.7567931644799661	9.089202104543532e-06
136	6.518419779744974	0.9565498162566798	1.7827907913484558	1.3912091678177891	3.0686355470491655	0.09096595435052579	0.4442434227427232	0.05448262481708722	1.2616897249549093	0.4322040160551543
137	7.182170797198322	1.1803332666548747	0.6901012341673525	2.966620798639317	3.7211217066640923	0.24133625792282531	0.4436541980901219	0.46626053735514134	0.5813144240602798	9.376725225876058e-06
138	6.546573702603138	0.9562187173649669	1.7819267824471916	1.4590697842128229	2.3910265160291377	0.2082329168588248	0.23732484045910873	0.14889917606641076	0.9093729520517053	0.4728213547706745
139	7.626418529007076	1.1803352462112793	0.6901017570011186	2.9613880450293864	3.969973278360801	0.2062779813524902	0.9036384850135527	0.043500907213442415	0.2170843534478881	9.340908326339925e-06
140	6.471828688243929	0.9562152364138191	1.7819176994012444	1.2912565591025125	3.057421781504518	0.3746931239855986	0.13224770247515386	0.08245083175730787	1.2557148306624644	0.6306390117319846
141	7.070556107273066	1.192136259745843	0.6589241371016293	2.96508652983327	3.749298595728662	1.383663144392407	0.16250246159424808	0.00602857742678644	0.6320844448862758	9.869676179611094e-06
142	6.61579585162876	0.9562162505617336	1.7819203456741655	1.2964961965165764	2.9999384112967964	0.1912638372312443	0.40235687307345364	0.005133552665433915	1.2261056888238262	0.6262615096640918
143	7.185912981449451	1.1803349886178154	0.6901016889663939	2.965098597887511	3.722620253352345	0.20396493937778615	0.5754266372520587	0.35871791446070356	0.5806475388098743	9.345172511641863e-06
144	6.489580592307227	0.9509357824092085	1.7818769063247022	1.2918551803231393	3.0632709428916356	0.11833589723857525	0.3186608836256272	0.1543464438214337	1.2579759270978472	0.6299521221478207
145	7.157316764691708	1.180331398128857	0.6901007406552319	2.978054052561477	3.720266439288201	0.2788287722612101	0.7883813930206376	0.11794158812111503	0.5770237435266123	9.433681086388967e-06
146	6.494239704100757	0.9562130352122082	1.7819119556910958	1.2080380984966235	3.5480289597087804	0.4092833382932512	0.11512768240651543	0.0594963965202372	1.5096677822679154	0.7064986015006819
147	7.066326544468294	1.180310121560668	0.6900951211373858	2.9649899546162466	3.7317067497756504	0.980889834180123	0.3097677114792978	0.11033835720706985	0.6497821031984002	9.763091482531438e-06
148	7.2767404941509	0.9562205829227085	1.7819316503667475	1.3959713470491346	2.6207512663847266	0.47991366189158374	0.07874724301821098	0.8402586097910388	1.0282174714289054	0.532473762920005
149	7.137896558267177	1.1803135170420074	0.6900960179346644	2.964926931765522	3.7355918780110016	0.7357140763842954	0.12396729687539647	0.45881460653293965	0.6062489938821258	9.701543730358099e-06
150	6.2747379625422655	0.8123943805027244	1.4166386492641552	1.919996202672187	3.15591958282957	0.13750607826922842	0.35312835094427814	0.22077438270222668	1.2429086488060126	9.806608045977721e-06
151	6.474081194043857	1.1796803038742085	0.6899190793010228	2.9928077367580657	4.262114579122493	0.42394972140098225	0.2568793088173236	0.06680168858467521	0.8911050810002686	9.030538646645525e-06
152	6.47492564866628	0.9562152944659909	1.7819178508812399	1.2907603890141828	3.0649133939004667	0.2520508380291517	0.18335221831533824	0.1548277491334913	1.259596410016175	0.6310228258134098
153	7.186721570382502	0.833462548870433	0.5137629790628234	2.40525466190803	3.718493301442788	0.2227958130633635	0.4055131192845205	0.5185293543956851	0.5813849279152528	9.38080883625542e-06
154	6.453708227861351	0.9558903227335125	1.781069931205492	1.2859021750742687	3.105846556270693	0.25886153300595127	0.2687565841795801	0.07068716960398252	1.2761302937930046	0.6398568038962154
155	7.160070522931494	1.5408006821972446	0.36568994916280845	2.964134875918507	3.7332337040701256	0.5947226859243012	0.16345981039762114	0.4943421762711955	0.6008300285024778	9.274055028192657e-06
156	6.524809482605107	0.9562162005694583	1.78192021523348	3.2164739527815605	3.0605817270118876	0.029612261618764246	0.12858688271964025	0.4346332814041447	1.2575381821464457	0.6340680368205031
157	7.349986356220722	1.180288209864974	0.6900894615717604	2.9633850993142192	3.835953566262953	0.3532492577787612	0.7127002460621643	0.12346377179267971	0.803559551422094	9.782668314564297e-06
158	6.483825310613788	0.9560111679676093	1.7813852303489932	1.3789791558142959	3.060649668891434	0.4771535271965983	0.036169219044265975	0.0759211913274478	1.2572683164033058	0.7054172007823897
159	7.024989992469102	1.180369944707135	0.6901109397470068	2.96475617613892	3.748008674373242	0.5092837995537342	1.8148798490010358	0.013950550881643008	0.6778641756187245	9.018072818648168e-06
160	6.489008034075547	0.9562155601622314	1.7819185441793224	1.2898551795093216	3.066871884470075	0.13491896599687106	0.22387099685851697	0.2323139506877271	1.2607459646615078	0.6318986517011335
161	7.1835369795139625	1.1803303658011133	0.690100468002897	2.9652468556282074	3.7130661529507507	0.3125840407902958	0.18844771850023892	0.6795207547767506	0.5857925571093725	9.421863759131748e-06
162	6.489468525511895	0.9562156774774101	1.781918850296907	1.2899644915107527	3.0642141716505464	0.238299623684911	0.05585447602407965	0.2971445928855267	1.2593401062517453	0.6318291987894499
163	7.169937030958894	1.1803272583109667	0.6900996472607598	2.9650455759407515	3.726706166036775	0.39610861290116367	0.28180380530550025	0.5225396900492008	0.5899332128921606	9.473369979307987e-06
164	6.908979094713746	0.9843738843477823	1.1123351991209411	2.9443074107048623	4.369899446883475	0.08652594165424123	0.02602688257801253	0.8136737456298963	0.9521588307409724	9.772963471582449e-06
165	6.2191664471286545	0.0611457693007553	1.5242459990898551	2.8661219838426746	3.6587233189160897	0.5766959012049092	0.6706553634937316	0.44214631792614173	1.8920756067218185	9.866883664023304e-06
166	6.749337926903185	0.984347810167176	1.1123319279607036	2.94331886025375	4.439234834349224	0.39171388140872	0.39268266376687694	0.1713663086124734	0.9716119248191927	9.999663326369281e-06
167	6.309867026775401	0.061151720981366425	1.5242533679078691	2.866000470856973	3.6675572513833803	0.5013141954675285	0.003932584122189391	1.240347762308664	1.8992405803832544	9.678447947387722e-06
168	6.685746182534999	0.984316759385302	1.1124082379459768	2.942425404622933	4.48879427209523	1.0617502007548778	0.030654897163476774	0.1855203256243453	0.986054676270285	9.944314551502978e-06
169	6.236466257396902	0.0611387292187281	1.5242681745269733	2.865876045223463	3.675056630524533	0.5177451192354384	0.551308948099116	0.6005302728478746	1.905012727912309	9.844110872370647e-06
170	6.847193025942663	0.9843933810661193	1.112332995451676	2.943497303652523	4.423586098356665	0.1710016795192537	0.13717424447572282	0.5885755273164596	0.9671520618032625	9.637964875073996e-06
171	6.304559205368115	0.061149658803863007	1.5242461031483596	2.8659966653127404	3.6662947985109775	0.12293098864582797	0.6330255873861887	0.7536482957012419	1.8945141950455628	9.704054425818848e-06
172	6.843238885708328	0.9843675826455388	1.1123350513727834	2.9434861865798716	4.42544086463225	0.1656436220350413	0.1755437812081805	0.545787200856829	0.9676223104539864	9.826589309438668e-06
173	6.2588354147360254	0.061079512985866426	1.5240672352307838	2.8660158563286786	3.6731232390266677	0.3627764870108711	0.5789953045062319	0.6628896907960043	1.903258572105176	9.50952136060047e-06
174	6.820588521777343	0.9843925211641263	1.1123298142038989	2.9432073897356044	4.442736130575628	0.2273173283804921	0.18567877358860865	0.4871136473026609	0.9724300994214025	9.65161073151378e-06
175	6.290134532854093	0.06114717855067043	1.5242397118774058	2.8664205046281643	3.638575982057032	0.36383472159525904	0.9639743083139161	0.2676669365002453	1.8760205492653517	9.868804613569707e-06
176	6.765327520005653	0.9843695608798274	1.1123351062004065	2.942872044450997	4.467557648350653	0.4061773751352811	0.3087606699603042	0.2399790725360775	0.9794293042114774	9.833803916072782e-06
177	6.4468108308936225	0.06114918131334648	1.5242544781699434	2.8642542385272765	3.7855108403425857	0.34114623863418414	0.7015236865165434	0.5457227218414658	1.4397064689728303	9.882335131217839e-06
178	6.838544475181478	1.099136183769983	1.114878155019416	2.8465428377171076	4.428345100977359	0.31441374822742757	0.5277370729232177	0.08300065854484238	0.9857162570211675	9.792695602000822e-06
179	6.0904672512749665	0.06115298356442916	1.5242580007322053	2.8627301413225097	3.642876198054021	2.0902581145497847	0.2538299208839126	0.05923203923396456	1.880350863389138	9.697165497044306e-06
180	6.895187357701816	0.9843491704287356	1.1123319535951104	2.9448928297305113	4.332106671635516	0.008235935532146523	0.582096711827886	0.26163708957152787	0.941466479079519	9.95390932720582e-06
181	6.430976998793743	0.061148728439837374	1.524245281686104	2.8645350657817166	3.763987253130414	0.2739108224437364	0.6676570658751949	0.6170344594566127	1.749544164281262	9.754387771567801e-06
182	6.823817848469035	0.9844291052967113	1.1123295915490135	2.9432916533487012	4.435908044198474	0.19452865158499844	0.2651719562783771	0.4224836182191218	0.9704563093356379	9.392873868089904e-06
183	6.103452603953407	0.3936261794667879	0.5602259172356967	2.866041206066976	3.6210913071147393	0.894299077711143	1.1657554284048206	0.012334362664940299	1.8264722340519455	9.826895753264217e-06
184	6.707719781610531	0.984359120243994	1.1123348528996022	2.941369727010546	4.568167820625235	0.3211331126320421	0.10425554988876905	0.38806761597080236	1.0064736008779402	9.909479971726017e-06
185	6.084941787740923	0.06114871065918761	1.5242535342506363	2.866388004284513	3.6434540955243953	2.181672281375246	0.15368791058837425	0.11543181698957683	1.8799178001885988	9.9053708395909e-06
186	6.682341912858589	0.9849783327756341	1.1113225674096432	2.9454529343275824	4.476792702499824	1.032950771713039	0.1931460871603179	0.035038545936566655	0.9836483286068024	9.783727124291658e-06
187	6.319445059623436	0.061147941775754576	1.5242515925282476	2.9112176812270243	3.658745775232317	0.09026987524949015	0.30840118646033293	1.153002869624774	1.8793882843412746	9.703357260852178e-06
188	6.891712919872316	0.9843717011323175	1.1123351478868848	2.9450923078073594	4.317633020266963	0.07701920817483966	0.8387436525364955	0.016061856516364784	0.9375254078529437	9.788539376415566e-06
189	6.209526299244174	0.06114502831452498	1.524244087720252	2.8659275174157095	3.671943971857298	0.7079553649792282	0.6630195403491109	0.3741742800167312	1.8974648944796826	9.925112170902567e-06
190	6.856293063769645	0.9843977114935983	1.1123346302995607	2.9434637896743507	4.42542146425354	0.17029407731297586	0.017630119639426536	0.72136565358676	0.9676174595589556	9.601297632160695e-06
191	6.129374087175692	0.06114862000588494	1.5242436564819764	2.866102891879498	3.661307165513405	1.5144678245101637	0.41217147889494227	0.19344220239268697	1.8940367915773055	9.91015619526399e-06
192	6.727983038080004	0.9844071832543189	1.1123360335398098	2.9425705624554173	4.470495749391669	0.625033304807716	0.3461797404768842	0.08970715546454676	0.9804649564469274	9.423246387894253e-06
193	6.102146617600892	0.06135935060518841	1.5247954784361493	2.2012106308471933	3.598459138968245	0.4455355398398173	0.9409553737523488	0.1826090339734877	1.8451143846188593	0.6852262514444533
194	6.711483639343174	1.0250953789483457	1.1132708163559697	2.9404925320020054	4.47549833285694	1.0765798751918163	0.012970797586182692	0.17936866152959363	0.9885845567077002	9.236012525298896e-06
195	6.154102224124312	0.0012744928225469337	0.1676888733987343	1.0929740234932777	3.598110203664051	1.4835445708657249	0.0927093655500687	0.3234762729116911	1.8831857090900588	0.7712748095914493
196	7.069573487476998	1.0954095163112862	1.1148002653666553	2.850965140123374	3.300470600198011	0.5527958024496665	0.06497878582802813	0.1765044895824066	0.7229890147317949	9.999958316342187e-06
197	6.1783609704686535	0.013480725271034702	1.610993860180175	2.098618388216351	3.620869336729973	0.7824750134423235	0.7199804794598729	0.27228711850538884	1.8977574801831205	0.773420961337143
198	6.8725430797418765	0.9844406300061154	1.1123341025318407	2.4758409840320814	4.391134197754407	0.057718056874086765	0.3377738004141089	0.45244785048135716	0.9578441128442234	9.274189678983374e-06
199	6.562675594505024	0.06115281656125027	1.5242653593909326	2.863669574533004	3.8190521207204697	0.13561444166996495	0.44276642834875785	0.94503256052604	2.197367989176828	9.268512528123156e-06
200	6.6403541846959735	0.892518807915989	1.1100700023649215	3.0202687710300267	4.5111766679391865	1.0131697447747179	0.0481213143515259	0.22869672823699982	0.9787290947846596	9.682261490323103e-06
201	6.1514777935885965	0.061157869831311995	1.5242688775492408	2.8651348517417916	3.7268652510594413	0.5096588600335646	1.0864393332573494	0.7967042645098364	1.9457702722004526	9.462425235284702e-06
202	6.709561562203402	0.9845462123071256	1.1123392976008024	2.9424093817462467	4.491134052113298	0.8903833213584748	0.02257892920426133	0.2831470620433506	0.9866107116892054	8.544727812389546e-06
203	6.322035268272508	0.06114594105840107	1.5242464340866508	2.8659390886449407	3.6704413484924494	0.17441801620157046	0.2494324364141416	1.1408725919990212	1.9003289006386783	9.826887295912246e-06
204	6.837014224618975	0.9843677932025643	1.1123350563121621	2.9434502596607772	4.427819378604302	0.16479491575790614	0.23054336033251097	0.48271311468922956	0.9682200106122941	9.824928123627686e-06
205	6.885064360969982	0.1772858670805275	0.326727633943529	0.7398973741483754	3.0295130837819655	1.0609383373994385	0.09366352547394029	0.2873526865434422	1.3395437386153237	0.5076541666038951
206	6.967986311555209	0.07432920606550446	0.6007325999431855	1.3713582055667264	3.2583580893156388	0.05902403765694447	0.43993550354202654	0.07606036835270928	1.0080431003458028	9.830429402137399e-06
207	6.8750174971929665	0.17732839340115156	0.32707821619160415	0.728473015157503	3.0717604334761694	0.1001278702369736	1.2976617807965647	0.3446478227397988	1.3643889458196785	0.5184448579595028
208	6.971181487750827	0.07660655959524876	0.5942173432916424	1.3728116436565472	3.2035426177692248	0.28077984855175225	0.07398469037279225	0.16073591621965247	0.9870969328179321	9.656423107448954e-06
209	6.870422423674534	0.17732127084783356	0.32684868909006265	0.7364611816146387	3.04219961355617	0.8768792430756133	0.16884113836779324	0.4428204117810215	1.3468411790704087	0.510900199645174
210	6.978479867844249	0.07432962645655636	0.6007372207249794	1.3724159759910026	3.1854225344384655	0.28984640579616966	0.17711509736645703	0.042534267565125544	0.9801117508858109	9.684147293396032e-06
211	6.884863835736609	0.17745976549434836	0.3281629706312661	0.7327665239128205	3.0552781866070577	0.20905093904595107	1.3628707618697435	0.11922577305099046	1.3547233177082798	0.5143996553486773
212	6.936954643768625	0.07432881804533088	0.6007283349662041	1.371113411817469	3.2756918831181494	0.012490883610399217	0.39829531259216466	0.17922713402111357	1.014702534583717	9.94917501679477e-06
213	6.878395242865255	0.177923465363046	0.33201302226001345	0.7340874328126622	3.047706659622257	0.7793637934162404	0.07362090206363542	0.6970241512810792	1.3505800432676633	0.5129882973107918
214	6.96173772652499	0.0743287770266171	0.6007278842378543	1.3717022301599073	3.2374177134760393	0.05126894007538204	0.49624615010119233	0.038492804799457915	0.9999574595452794	9.965519412119867e-06
215	6.811014842569409	0.17742709096082696	0.3278929254122794	0.73318256407207	3.053861201829869	0.5638593073884933	0.19632538251605128	0.85379301782931	1.3538995916700258	0.5140047527057595
216	6.939056754251806	0.07432884204694369	0.6007285987826724	1.3710381078792453	3.2808236913267392	0.08041723839810748	0.0604617258509187	0.4555817916450653	1.0167031396554345	9.944983368775727e-06
217	6.795389787578691	0.17720410005238704	0.32605434526948684	0.7549286490530087	2.9739000372054094	0.25247774575299237	1.4090700204802722	0.02704595355644267	1.7617050714432665	0.4934562209893711
218	6.905059689966335	0.054626800166776346	0.3858715191024548	1.4725099203891243	3.2207397396320014	0.25369983869102763	0.1051081134417457	0.18736199504495085	0.9767024354631978	9.629524955263274e-06
219	6.873986049130804	0.17737622519141896	0.3274728598535846	0.7622046718904473	3.046577073525672	0.5423281625706348	0.9359548580149785	0.08424553694115622	1.349307466748628	0.5120921052306334
220	6.943028579631072	0.07432901911004543	0.6007305449991599	1.3712465907818359	3.265545668535548	0.12504181379754983	0.2334104103739404	0.18457277543529538	1.0106104262645816	9.875687084200593e-06
221	6.858946952815231	0.17735948309440763	0.3273346855364328	0.7321241368097141	3.0580821561728744	0.6816943198948219	0.5671665903820899	0.26850415942231576	1.356465855885359	0.5149993678228345
222	6.97115849766859	0.07432933024426526	0.6007339648664406	1.3721505451722378	3.2039101927150306	0.19899156680443816	0.31478709569250496	0.016651907535752575	0.9871628496460483	9.774076679622304e-06
223	7.016593653482133	0.10910858495447527	1.0407867901145436	0.6707661431640092	3.0956564937764917	0.22090318344276647	0.7367209301087395	0.328831141443868	1.4298878288735206	0.575987288976277
224	7.033555488624504	0.07432876291931646	0.6007277290360561	1.3720552278968132	3.214480515548652	0.006411288300491244	0.02019505134758057	0.777996333999567	0.9909445271475333	9.989568167044392e-06
225	6.880059678254526	0.17729436102802135	0.32679763410259904	0.7411438670719314	3.024859841560057	1.012802327604563	0.15341146391484087	0.2795096239244064	1.3367106450282655	0.5064775103170237
226	6.941952562641699	0.06808363995961064	0.6186492732816711	1.3690422424948636	3.2922905160607043	0.025835437279688372	0.036502641939096754	0.574173863724235	1.020931380356805	9.434597048859897e-06
227	6.850657262960705	0.17749976772131826	0.32849380193668315	0.7043205994002707	3.0917344593295457	0.26454140117423236	0.6284580641679244	0.7981685782770446	1.3761120734376409	0.5237161972066019
228	6.973152344844141	0.07432937795639981	0.6007344893011047	1.3721549581462311	3.203489069618518	0.28454790181672723	0.027227767783015375	0.21293498006316147	0.9870800612167342	9.759524914527524e-06
229	6.85227605058919	0.17750672452352292	0.3285513618281531	0.7230926032691626	3.0910035134277094	0.21652035258161884	0.7754419842956485	0.7106098417702995	1.3756232742706196	0.5235380884565649
230	6.96428231106744	0.07432915448969268	0.6007320330362653	1.3718362787069722	3.225862322181961	0.10305165601790324	0.4346220240591048	0.025334810111999503	0.9955648068529351	9.834209090699157e-06
231	6.89231144068397	0.1772916197988205	0.3267750416569991	0.7435695778230569	3.0158709684926706	1.054410494477729	0.04753686878052815	0.3565811047253522	1.3314732108824463	0.5041865794549503
232	6.931238880292412	0.07432889862985043	0.6007292207249711	1.3710347942630454	3.280723541679864	0.061357248203230706	0.21947449759006885	0.2912166517298012	1.0167380943481596	9.924465443713987e-06
233	6.88690429309158	0.21357825949274803	0.7414699678925075	0.6418475041132875	3.2240159847205407	0.666212901217409	0.3672069461783796	0.1887035998079809	1.4803219198966675	0.6092233048150533
234	6.931049580946952	0.07324839432167674	0.5888552064537554	1.3728649774427095	3.2286604499210103	0.06437686672664712	0.5219529494740849	0.015672603025587258	0.9847761066070039	9.579605782353197e-06
235	6.853439910922489	0.4339232744474793	1.5079181481925197	1.5777396399354684	3.093799208396472	0.08234261972055214	0.6450738395054237	1.1156937746785658	1.3738420593286678	0.5209114846226549
236	6.507039612631023	0.05558874792101565	0.39622897992038203	1.4643917302083593	4.477496959617248	0.12216179291103234	0.0703579318845593	0.6786515926611744	1.39165481536991	9.608204544093125e-06
237	6.903563458329892	0.34480276064033166	0.2996597344027212	0.7318707231116163	3.0468196741449156	0.4901578676501515	1.0170017672248162	0.04241467641415239	1.3575385568453593	0.5154440563740726
238	6.943436961850683	0.0743292274282725	0.6007328347544937	1.6144778205145462	3.2602490236638135	0.1395690413080234	0.09928922504241437	0.3163083010097944	1.0088952598400802	9.823853178053495e-06
239	6.686536396587486	0.1778757532864427	0.3316153429122329	0.7563221599774202	2.966194977688353	0.6212551464833406	0.4315260855823162	0.5009220617669682	1.1997978018401896	0.49218337559342373
240	6.99057904320424	0.08376206162958645	0.7045323178262337	1.323580918363733	3.213890149409014	0.20693225769643464	0.22092979688773484	0.08037048502833795	0.9993157153764364	9.850456438361727e-06
241	6.9863565582549825	0.1769515913624731	0.3239815815434479	0.7528368594679096	2.9828325880199125	0.3551312383003155	0.005344970187587495	0.7563251750290293	1.3121316538690708	0.49541201944684093
242	6.940431614852379	0.07432895697380902	0.6007298620173799	1.3712259784728504	3.2678259091671698	0.0322178513043976	0.39538904730992824	0.15341118351565	1.011722619476922	9.906629250908247e-06
243	6.875898208126558	0.17757376231344088	0.3291064073223245	0.7252021620995691	3.0828932418796953	0.0230110475059894	1.0437672670370126	0.7469358344207603	1.3709635469188601	0.5215505314763319
244	6.952265841611264	0.07432912327065319	0.6007316898917654	1.3713666888427436	3.258010309768037	0.1469191541692632	0.011735435290562667	0.4199552437713015	1.007896835008796	9.85575262343144e-06
245	6.873744259094345	0.17757481055164323	0.32911509185254406	0.7246790877040284	3.0848307016869025	0.028767216607643534	0.9985873694041799	0.7844286008293905	1.3720965815070674	0.522044557313763
246	7.054421662724683	0.04918582595451055	0.41336221508508997	1.1782792608457011	2.0672020298994944	0.12616969994337224	0.29675169756270875	0.37599905671016515	0.6421289041911672	9.343494954716557e-06
247	6.794079797226463	0.4554532951196562	0.4696664370602394	1.630957880813887	2.9082539495025714	0.040017864979208825	0.219448788075397	0.2790702856325011	0.7543229748363776	9.579636975894659e-06
248	7.127324767085135	0.04918495575323864	0.4133438734560204	1.1792515604694291	2.0031313772265933	0.007540172021341099	0.15076773631574125	0.7808859635897815	0.6065841363690935	9.59099805788336e-06
249	6.8100665028692235	0.45539860724048814	0.46963777032342985	1.6309321315416252	2.9068086955087344	0.04185255685386233	0.1031746767714928	0.40884484449832287	0.7531494702626356	9.911971131643658e-06
250	7.053113417057744	0.04767562234586866	0.417706098322639	1.178188071595853	2.065455333993586	0.14577193037490702	0.3023313302519948	0.33565998037366157	0.6412851899707771	8.900202506732113e-06
251	6.833576209494944	0.4554324374382237	0.4696871507986777	1.6311914577805695	2.893552338694572	0.011805725210591698	0.07884364187571775	0.46783786757704204	0.7485063310102369	9.782185860335528e-06
252	7.04939530140616	0.04918640681079686	0.4133744579935133	1.1784520672772132	2.0551765700354787	0.2563335676290867	0.2273403308766324	0.2390431250409216	0.6354872139245157	9.17883447650585e-06
253	6.8361811696704935	0.4554509009733083	0.46964958440487936	1.6312474373350547	2.8894109908877597	0.003306051693449153	0.10898719868052455	0.4372394411927762	0.7472722841811926	9.691085500563842e-06
254	7.068975514865166	0.049185398125217245	0.4133531973164482	1.1782980815949893	2.0663165315366716	0.01307154758556043	0.5555733511963193	0.30221909329145	0.6416157359519152	9.464813050983086e-06
255	6.736918968645052	0.45371987020248006	0.4689701462348131	1.6326569266268856	2.9155582718815634	0.16323340909890807	0.3806779343760232	0.03440183535616639	0.756720355635507	7.785489849378182e-06
256	7.073750528302419	0.049186650186298836	0.4133796444333644	1.1785534282117154	2.0669452972769045	0.08173874157039555	0.15978406891297608	0.6265466095128887	0.64206038047889	9.779742342128348e-06
257	6.672669514768774	0.4554352942717303	0.46965964799313803	1.6305559255642346	2.936694089287414	0.2454104167367405	0.19240020073048533	0.1464783433607416	0.7652907549512348	9.906874108567064e-06
258	7.0608411914429965	0.049186383803810046	0.41337397272648896	1.1785887894338243	2.0460822486020023	0.19997246822602024	0.5153845809214731	0.031259386059200686	0.6304346362672065	9.185647043799753e-06
259	6.4470736935871	0.45541809032113173	0.46965225155260565	1.6345465117430582	2.664067182160549	0.005573893235836822	0.16903832420584045	0.3703640870408633	1.2877747189870692	9.432840454756468e-06
260	7.021765118808063	0.0370477966761782	0.18914213065685762	1.2608839896027897	2.050676719236271	0.044689266775191215	0.7129350514828325	0.1432565519292841	0.6113493276507603	9.787950864315826e-06
261	6.677040224642313	0.4555270333135439	0.46969646600951814	1.6628130065400557	2.919916100673744	0.19857910467076834	0.356456464782404	0.0456896268325419	0.7418038949587364	9.932044171854878e-06
262	7.074154940382891	0.0491875247049502	0.4133980203243614	1.1795212836444788	1.9829124262241689	0.5702444604820371	0.012943579856207985	0.028061815801107847	0.5954731941657281	8.863404351351279e-06
263	6.674386168838179	0.4554327047885665	0.4696581759842708	1.6302916188535352	2.954683133854582	0.3380212561488957	0.19118729788929475	0.08615241970677491	0.7723984344501741	9.969436702687152e-06
264	7.056063242595184	0.049185744948713396	0.4133605077096784	1.1782625434501757	2.0683865784921847	0.11425978915427469	0.2781829009579586	0.4177627925775864	0.6427822673919675	9.36644652008291e-06
265	6.780533647659216	0.49767546201441076	0.3431847102571585	1.6320516484148353	2.901310235917298	0.00691676914205818	0.4617074175205216	0.11009241606166398	0.749179781002848	9.847476585736002e-06
266	6.884602358692544	0.04918637003868797	0.4133736826006426	1.1771471926187138	2.1422003573441715	0.1857222695520991	0.06350445373331544	0.24815051994356482	0.6840547823376255	9.188321802380075e-06
267	6.653774015455965	0.45543499758792905	0.46965952866996835	1.6301784150634575	2.9622231293661154	0.41820247300832314	0.14829665945486833	0.07777846550537086	0.7751602852066585	9.939381334706414e-06
268	7.068684182535054	0.055816268945819335	0.3944756158359454	1.1790069299033523	2.0492442562907622	0.2789863007639008	0.012870473845489198	0.46573783322222084	0.6316761595890342	9.163241543874039e-06
269	6.680627985560403	0.45543935562646914	0.4696449916012038	1.6293526967147136	2.965927599548984	0.3895488073469557	0.021028019452066404	0.23392381909651358	0.7770912112612578	9.933731823802512e-06
270	6.915403200115347	0.04918677803369854	0.41338228215935485	1.1696611129265706	2.640908785362179	0.35853126514989	0.0918593408269414	0.20990973633650678	0.9593573390765803	9.069967958501036e-06
271	6.693594036249771	0.45543608883438474	0.46965953385984743	1.6304869755567797	2.9412977524009256	0.2794331542836802	0.2803353286613985	0.043743623895197294	0.7669612204976118	9.902400801616787e-06
272	7.2283382437809465	0.04918574667108461	0.41336054365679104	1.1797257645985135	1.970838105559891	0.0652416154908043	0.8770304701229511	0.11191532304725367	0.5886620532717931	9.366970956652361e-06
273	6.804808926905529	0.4554404212282757	0.46966127049849443	1.6312511958194593	2.8895222105790666	0.012836849341573545	0.3624046087242567	0.16237310607362315	0.7469673552641284	9.789050629975424e-06
274	7.075372020094939	0.049113122802526527	0.41183107419911097	1.1732432613488604	2.0622600503829984	0.12106927708492803	0.031231119213122428	0.7147665571268287	0.6373636540850509	9.89411350083504e-06
275	6.727623197630905	0.4553841177394475	0.46961922742038453	1.6296978538260223	3.0882509688415714	0.1509017127481511	0.2930988220729231	0.07786525883112877	0.783377550606191	9.333837254553162e-06
276	7.015082751180787	0.048747072141352606	0.40415071355322546	1.1790218450876095	2.030845359146726	0.36333339720865493	0.13738486897905375	0.1836599101387197	0.6033897028786638	9.665493562640461e-06
277	6.751671912004631	1.3308408700695111	1.125152095207901	3.0463223753656288	2.9392126054306824	0.1889329161605523	0.04374578251155336	0.35179122772340204	0.7664414606436917	9.98685740644182e-06
278	6.774432646089913	0.031288575460783986	0.1099278161743296	1.2968308982653387	2.6284914762560265	0.75250178021663	0.04862169353448607	0.019522259439295322	0.7983469948871686	9.73106599425241e-06
279	6.6881029895883755	0.2697908768696726	0.5879929146352406	1.632192777939343	2.9596326578293195	0.2575293701096041	0.16842769709866698	0.17286862661016297	0.7728990229330991	9.837656480080052e-06
280	7.072913721398933	0.04918574143617593	0.41336043332581757	2.4309652992206896	2.061971652480081	0.15730647796509553	0.04066372676676293	0.6319596207918211	0.6392210615951837	9.36752079954837e-06
281	6.861292513367715	0.45541299125033147	0.46965019792902774	1.6277457561919928	3.117738263329997	0.6900729841043772	0.04946439505027542	0.01711828553092832	0.9732539517089415	9.531434872893916e-06
282	7.037251442753841	0.042957048689434146	0.289808727541731	1.2236660188176638	2.037033024347157	0.35538131507122706	0.02871349296148854	0.3420422701978842	0.6135916055473838	9.351502427503192e-06
283	6.747857054142773	0.45545576390582804	0.4696304089563678	1.6310255903722686	2.9041823534452313	0.34196230387935905	0.008330155331008508	0.21567840814206532	0.7525950250559071	9.72228272203859e-06
284	7.102400435925734	0.049184812560904706	0.4133408554187051	1.1783473610041553	2.0635328637976964	0.006370187727789353	0.03537588185919203	0.9307790698188184	0.640051196420024	9.631043428042454e-06
285	6.773418385669075	0.4554402489900518	0.4696611983039422	1.6306821339829127	2.9277089277946753	0.11467734379497425	0.08909570565745299	0.36027102584835474	0.7618910628722272	9.810968864392171e-06
286	7.061008298590792	0.0491855128930577	0.4133556166417096	1.1782291922557115	2.070810246379477	0.07371654264639992	0.2731230336250916	0.49645032430750063	0.6441162847998658	9.432220204834214e-06
287	7.066010096067331	1.1330940251413608	1.4130158281829486	2.335125314755892	2.73075066281913	0.25364752615928654	0.28971871672963534	0.25137816591001094	1.6248554931822323	0.6086124886413735
288	6.591426834144137	0.6832544145962101	0.7965470599038623	3.1957526604062774	3.381117714639895	3.1521024730815057	0.07390208230244243	0.470849455534184	1.5242854009211835	0.6052725193544934
289	7.06609992838229	1.133283891818726	1.4136009762285768	2.336490818533575	2.7258772757835334	0.38491117048621293	0.14396533990899285	0.26841627591076916	1.6213108865664194	0.6073201945064738
290	6.732885715256668	0.6444203136476437	0.78432651320944	3.7584496385000996	3.3792989502987827	0.0563260051545905	0.40243591293418035	1.915078739313671	1.4922321540482706	9.300683267001965e-06
291	7.095274526651257	1.1330904838626388	1.4129667318445271	2.3419653722218228	2.7082038517357865	0.25594772449840325	0.5644069598331856	0.008493632707887817	1.608499310817476	0.6021102916239954
292	6.682257404500608	0.6449580734076611	0.7859424928985256	3.7570981639805505	3.4011121641377553	0.9212603849176458	0.11300862425124025	1.7250410762050468	1.514823841267561	5.589102573046269e-06
293	7.070604854002748	1.133095914389553	1.4130216500018582	2.334053190460344	2.734282563233387	0.2098143070717188	0.22808547923844466	0.3643403652905464	1.6274160664867339	0.6096316510835451
294	6.616895808910279	0.6445605764804604	0.7858300124838152	3.7575822517835333	3.4212468815000903	1.8860277657170663	0.9438376900587556	0.3350307569583488	1.528072597087336	7.429319486493687e-06
295	7.079253291794228	1.1344243128339129	1.417118555360697	2.341991036232358	2.702292378340152	0.6441615794672161	0.04908325553474588	0.12579970268770427	1.6045186592873624	0.6011226775476807
296	6.614450830054778	0.6445515707356452	0.7858012522747124	3.756571644003587	3.415934437338765	2.0526318274518514	1.1207601051985976	0.07713201402290078	1.524237708246052	6.877951242269503e-06
297	7.1083159129270195	1.1330978449295275	1.4130275990517955	2.335260369733881	2.7303002705999826	0.23544410319062706	0.0602425731829965	0.5323648207069719	1.6245308444312923	0.6084840039205045
298	6.699796505230338	0.6440157853897177	0.7856156191505906	3.7579112978124187	3.394800700740283	0.28710543639020486	0.5799811990258686	1.589137212862555	1.5072334730411885	8.886521133151764e-06
299	7.27595649446345	1.1332138252388193	1.4133850231239287	2.3065441664575563	2.824690182145123	0.019011307984525574	0.24575783396500936	0.5823327485358357	0.8889174840517381	0.6357848259376543
300	6.6874365669733	0.7772380138010608	0.8205915671902861	3.6362664621727867	3.4375483946318366	1.1262472334385836	0.6802015147934944	0.920809786461402	1.5624098756020117	6.776803039275615e-06
301	7.07569103747142	1.1330873535199242	1.412995269304376	2.2874407736639033	2.700649760826519	0.636405958463524	0.13428022992500055	0.04593474232559582	1.6031127992555116	0.5999360770133103
302	6.658757542189054	0.644489068254753	0.7857847241698993	3.757452460432209	3.4032044827967405	0.7804131790585194	1.6303828824208555	0.253676811108412	1.51608800587816	7.260312026672537e-06
303	7.079349091199044	1.1330892372855337	1.4130010741804853	2.3418902530593066	2.7084437185647565	0.4288904608008513	0.3681620139462543	0.017669154647991594	1.6086894602438366	0.602181844665172
304	6.690084373374208	0.6437254713051277	0.7855912208903574	3.758270030832962	3.3865095329950297	0.2888296960458319	1.9014965168396796	0.25928603679610246	1.5019289180471447	9.838353387260594e-06
305	7.151571127467676	1.0451401157912155	1.543103360025351	2.354823674369232	2.703578971069406	0.05636520084455123	0.024084458654604166	0.7480710385336794	1.6040467219646255	0.5893042474972613
306	6.758877771820996	0.6451784686722388	0.7860052474967842	3.7596695343329727	3.3177123965298905	2.835863828148462	0.09743685711517126	0.8306357677482517	1.4609422233000975	6.695869347533888e-06
307	7.091267953393177	1.13309542177458	1.413020131959193	2.336993229986554	2.724544701989497	0.08243574471780334	0.5649276338669141	0.17443764738743284	1.6203633355534297	0.6068374992844116
308	6.63666715599805	0.6347096876116675	0.8070419124054067	3.754078118316405	3.4089303343757575	1.3500104177683656	1.3860969410058914	0.17850657499390568	1.5190574833411368	9.909744506231878e-06
309	7.140596127135336	1.133104303718131	1.4130475022670839	2.4243345688708273	2.716730954865658	0.019292483180218974	0.0676916389183885	0.8024373542040587	1.6145750165603603	0.6045837881140633
310	6.963873973857033	0.6444030255389066	0.7856459817456912	3.7685185606666263	2.661673797736131	0.016176105458412277	1.8396508360292216	0.49692142846385595	1.0311378448002644	7.578032949927493e-06
311	7.187271484595922	1.1330916859353408	1.4130086198368552	2.3284492542613235	2.752458629128883	0.1574573803620877	0.6614298769477956	0.014221491381655993	1.5300780883366205	0.6149631206451183
312	6.055338622763142	0.6445576366704978	0.7858043066459875	3.7456806017906064	4.191780171186511	0.687400906931601	0.7348170324377342	0.24907659277787986	1.7209049296243542	7.106692071823169e-06
313	7.077574053942425	1.1330971784066026	1.4130255451417788	2.3339511907994765	2.7346516470758355	0.14738514064440275	0.2579095235931495	0.40356534144110395	1.6276907961868161	0.6097281006910601
314	6.666041236584197	0.6453874786854111	0.7860656680301382	3.767472076997752	3.4149339180603326	1.296319179624796	0.17471023423739016	1.4397511785478576	1.5275950968296275	7.31794342108263e-06
315	6.842006682695275	0.9995665466564234	1.0354140380882109	2.4620922992276237	2.6561954442921922	0.4700820289232954	0.31808607560084073	0.06981350639348807	1.5090769030911506	0.5121802638878085
316	6.658377030617516	0.7043844234364091	0.8021885796364195	3.7553033149772843	3.431591788376927	1.6571101611183503	0.3274823719821717	1.0324407354222425	1.5477968964193902	9.72378967167492e-06
317	7.088354808534475	0.4974779271722041	0.5391342930020054	1.0764980936015367	2.7348503263538753	0.12465957196042467	0.20929309557149997	0.4803287860556326	1.6291410599891083	0.6113453333323943
318	7.0054036714463415	0.81542418841378	0.8296315211741135	3.600329843896524	2.5906519549059137	0.5133331456775417	0.10045179923850671	1.3333873109702783	1.152215386804088	6.767907779133416e-06
319	7.090205711537469	1.5632845900208459	1.0258560227123275	2.3424275366572376	2.711517482670603	0.33344550191953104	0.4619407298732576	0.01730588433370223	1.6133642449046992	0.601596508950685
320	6.63818700707732	0.6438764741559371	0.7855764925177174	1.8683965652597099	3.411957002756793	1.2583792125696112	1.3343379715308485	0.28610805860840305	1.521755548235804	9.666057411170367e-06
321	6.678730512602389	1.1333061849946926	1.4136696910926883	2.4143861481440676	2.4691384948249664	0.681703913830091	0.1506567206351561	0.00917171981639616	1.1817507093950539	0.5332744241367489
322	6.685272247487766	0.7232135819016241	0.807117500055023	3.685454809098347	3.4217320508160682	1.3915406872419942	0.09493660625370992	1.4214184869644821	1.5424606965680177	7.4193640835467554e-06
323	7.079679469076646	1.133196632235195	1.4133320351736123	2.33042468419756	2.7460672130304076	0.048429954267788726	0.14304073622009994	0.7982060818307796	1.6360206021736505	0.6130834919310741
324	6.632262340977839	0.6443558135830924	0.7857708849144144	3.7575461040679508	3.420772277726217	1.450016335470847	0.7862375637756003	0.727093540861567	1.5276320391966127	7.93386545514251e-06
325	7.0850953283737255	1.1330888327945783	1.412999882391284	2.343292002087853	2.703824056357549	0.4401796437686258	0.38082980393029836	0.0007884503667981859	1.605320917308819	0.6008493560069049
326	6.673682923057878	0.6442867322141496	0.7857519836017136	3.7578439509371413	3.402302129703766	1.3264420572188407	0.018108554802409273	1.6085221928829194	1.5155408122347456	8.142311663537344e-06
327	7.07198699792539	1.1330924128769257	1.4130108599027673	2.3382343701614965	2.7204950528125487	0.4419419115340155	0.07828944695864445	0.2861675697373062	1.6174191075044215	0.6056571516574158
328	6.86179583209834	0.13540985101614259	2.1121483944691524	3.814095356923147	3.05994894702564	0.2486384071576099	0.039150716792872714	0.5548929061170607	1.0087267575068013	0.5266840273696802
329	7.080794174041952	0.18334937098348272	1.9207385838513267	3.1251752282037564	3.257223340832253	0.0951741139197187	0.7647978090608333	0.03148035655893489	1.597302412020175	0.6508709258766477
330	6.824040119238464	0.13542900708739014	2.112192662145983	3.8098938135425193	3.074806742690736	0.4690522969310065	0.07303156256913038	0.3129111263131635	1.0161606932830312	0.530663242552921
331	7.056268606215642	0.1833354137971319	1.9200588987952436	3.1260335474451773	3.2547250061091426	0.5001228073880899	0.04921734434522887	0.2804439498294331	1.595176190085219	0.6500500215795735
332	6.887677623855228	0.15209267792986747	2.1132512949696807	3.8159344653473997	3.037351173781745	0.021510917761014853	0.7790025097659798	0.02207636183141526	1.0003998685500688	0.525289198121064
333	7.074851790081151	0.183349388560339	1.920768708841302	3.123592730755261	3.262336340816748	0.1316998913453279	0.5639418782745589	0.18124116787262903	1.6006611653046656	0.652376735276099
334	6.858586150505772	0.1353818710886203	2.112083711892756	3.8137796761258813	3.061139882015336	0.2511867510282973	0.05140658187028064	0.5370337002405757	1.0093202855868595	0.527001903605692
335	7.037847839068941	0.18334849801108155	1.920696066381586	3.129904412708336	3.24204059277818	0.7046244377303358	0.04349752680856658	0.05730018128361375	1.5873449997443554	0.6463694840016266
336	6.864569171828992	0.13538757975825652	2.1120969208724945	3.813128821850382	3.063411272058152	0.08279366262169119	0.30190780841841286	0.4188762630300604	1.0104765218466192	0.527598423427574
337	7.050543925289273	0.1834092545540712	1.9236568152577684	3.1247706533651702	3.256026757983637	0.49076904692177664	0.13855825254063966	0.19512503207669032	1.5968011315399433	0.651122359653472
338	6.858978919016214	0.1345546696581279	2.110166587314183	3.816323202638588	3.053540493329978	0.05712372739718597	0.589529072211792	0.15359539640317013	1.005173773605623	0.5245415701240775
339	7.078870566463732	0.183349481906416	1.9207439863212052	3.122431240300479	3.266057462305124	0.1006155170887884	0.29638545474967004	0.49125414538698586	1.6031341575949192	0.6534824083434356
340	6.84596098435335	0.13539362113516726	2.1121108844632484	3.813434212303435	3.0623257329191245	0.14871570781809496	0.3199675311088102	0.33534019381975194	1.0099005058426644	0.5273094341128993
341	7.179116262495065	0.1833691348533697	1.9217013475207254	3.1051358591747635	3.3212967674343363	0.7414744186018728	0.04549050397289108	0.016904636945935286	1.1293182205109227	0.6699493039534085
342	6.783021900715485	0.13621489427412528	2.1140041390896203	3.8302472484618435	3.040194756497602	0.7597137890532973	0.1137014611347668	0.03381857845684497	0.9988789842411051	0.46721335270233944
343	7.046262135822716	0.1833487696485897	1.9207092962097836	3.121825198967445	3.2539297024309515	0.5256670295651782	0.1446152575727937	0.14986178675260178	1.5951568482062521	0.6498794432049046
344	6.887484747545035	0.13538526895412697	2.112091579210109	3.7825204662385	3.171964812517666	0.018112303518802664	0.05594945993488007	0.7661318713607805	1.064307053968901	0.5565792370060741
345	7.198670787612766	0.18334875401540562	1.9207085354146438	3.105134856897084	3.3206681873918407	0.5510618153593921	0.00948472780952457	0.26470802353003137	1.4684479259097605	0.66995965704816
346	6.844028437840965	0.1354022387937163	2.112130801763277	3.8122721085258786	3.0664282710983084	0.2136737787041604	0.21124170490843208	0.38917317710074767	1.0119571902549236	0.5284101432441608
347	7.133980031731617	0.171002036388167	2.1100941021323076	3.103500210301828	3.276937931676226	0.0032361578069365037	0.5348373260705442	0.2797951104751402	1.6294130383871182	0.6722632634207416
348	6.818916978447711	0.1353925247066633	2.1121083499813516	3.8017529551279097	3.1037188738934467	0.09127656314998572	0.12298097948777881	0.525959060782815	1.0306777891109193	0.5383703048720409
349	7.091147012026283	0.18334951092625543	1.9207453997242887	3.125838526174304	3.254980118806079	0.016228806633459145	0.8200837081673918	0.07300447318676011	1.5958304517046986	0.6502412722306362
350	6.802218425104169	0.059437255333445654	2.1049994862249	3.837985169436312	3.0473110974970634	0.348342769758538	0.10927917361558437	0.4047383306360704	0.9884845070128652	0.5019515722443538
351	7.081056342486657	0.18334937407827723	1.920738734582037	3.1164779956578523	3.2554213010204873	0.09176822140098477	0.768119755517369	0.032202530920697144	1.5961514461668582	0.6503390789745364
352	6.855255698916647	0.13540639847101166	2.112140416044395	3.8527141568497316	2.9230181615863624	0.29394602387947205	0.4372744629689256	0.09311850884285848	0.9405438829904694	0.49011803634361617
353	7.495616312468667	0.18334902799948163	1.9207218789956846	3.0486583175338144	3.502424191707155	0.35488907577031487	0.19700094223947687	0.28568159543706817	1.2189628769369245	0.7237098904827753
354	6.828937971927711	0.13540251232744696	2.1121314338201453	3.8080470448876347	3.081401929272942	0.19938506987691526	0.15357903841649198	0.4355925342855998	1.0194588616553657	0.5324108077232607
355	7.09865568307153	0.18334962741113406	1.920751073101713	3.123394379450597	3.2632385848862415	0.009087984701735502	0.4321335904092007	0.46900464492195865	1.6012658108335298	0.6525615438440172
356	7.013312124330636	0.31143324353731816	2.3881787290368575	3.720230860255363	3.1285597544562385	0.10019943562901736	0.1298021255794536	0.4576415974995182	1.1038432477070363	0.6204336785607308
357	6.7208504344868105	0.16284857889076065	1.0994649591836316	3.82301083773389	3.7251948284733536	0.33130605654627415	0.15531389775161406	0.07817427274000242	1.529931851946749	9.133387468183756e-06
358	6.800483580358544	0.135488607980784	2.1123303595248886	3.821572982329627	3.048732022981215	0.6425562108533541	0.20594015638483273	0.02984268847958869	1.0095420502097945	0.5192615136032592
359	7.053398733046613	0.14548848811196016	1.4796713994057953	2.438393745716342	3.2584029957904264	0.3889953352732558	0.309064124514479	0.1375056393305897	1.5981489154516915	0.6512928134567448
360	6.710695530102979	0.11956431555550412	2.0735231261818767	3.826342557973525	3.3112837983563623	0.47981154380908575	0.46199182916697845	0.0021461373409719315	1.09097558009302	0.5715243583772884
361	7.074759844386798	2.114698810919002	0.16864806439643132	3.1169254046569956	3.262853901674229	0.704496808398163	0.0017032073352383024	0.1436330803533168	1.6172947355017884	0.6590421181161638
362	6.846826183696291	0.13541221473276835	2.1121538570345897	2.7067843174197166	3.063182732738904	0.2865351527155422	0.08063311577274235	0.4683614966766731	1.0103305055519791	0.5275481632423875
363	7.009170532299071	0.18335601225038145	1.9210620620970982	3.1356563635905843	3.223406631181076	0.17024035872089327	0.23309224166493595	0.47270282584227635	1.5285986943390544	0.6408970667002354
364	6.8263902453770555	0.1350027402383854	2.111206313095827	3.8371742837574505	3.0588344212279424	0.2883020417916194	0.45143479655415225	0.08183526907887181	1.008064627632847	0.5373112624094561
365	6.9653099214021355	0.18339842160463762	1.9231286617449033	3.10751704612133	3.313642446808325	1.3832964858570345	0.3250358846553208	0.5046156112312788	1.633864135216763	0.6676831085790084
366	6.803271773662529	0.13543439844981045	2.1122051201574927	3.8150213691760526	3.0566408339344093	0.5388450307283852	0.12077675999205928	0.20011594480523257	1.0069980207430904	0.5258081167778114
367	7.044790722006561	0.18334873504533544	1.9207076108898409	3.12659090053706	3.2527222109458584	0.5493055416651915	0.12903328733430186	0.13945025959240795	1.5943478862054274	0.6495227763895626
368	6.88612766657823	0.13537719679865362	2.1120729212507516	3.8156248006265456	3.054579886292944	0.0016164278103902292	0.38433113600148233	0.42154775422642143	1.0060671039145639	0.5252346365681817
369	6.598998629475413	1.3312990962482785	0.1442122019732772	2.8337768535142818	4.805719881507785	0.829865258794034	0.06389178188717853	0.3584501953259667	1.0378316093199202	9.492725470845242e-06
370	6.960296097088592	0.16323538079388666	1.409881527913834	1.676733080216627	3.3855532123370984	0.19901150279099808	1.457394362192563	0.5044901406099166	1.5329731671561124	0.6157511760392991
371	6.845203458453402	1.3312090758090493	0.14421456496786703	2.83628703192837	4.640612163601205	0.05191881244194375	0.6783052173653635	0.24201993389706558	0.9445525309738426	9.645105438285776e-06
372	6.966687988465058	0.15380722349585504	1.4090025368148806	1.6727802148714819	3.4114768269053184	0.4152077744556297	0.2595271671691483	1.5274474967992686	1.5404771719475914	0.6193151613413428
373	6.665152474642287	1.331187615615037	0.1442030998911821	2.8344286318836502	4.76549437579681	0.5734901993019571	0.46444543082599266	0.10370087421615153	0.997537819153442	9.763696068560199e-06
374	6.947105792668203	0.16323916718416598	1.409897392865431	1.669907698571414	3.4118530547591654	0.597255783379939	1.1049891058243129	0.42315139390055206	1.53404081972956	0.6221817250194408
375	6.741789954112748	1.3312934096224824	0.14421808167645503	2.8339731123170204	4.788407380412118	0.404671348207005	0.1809312630426303	0.48284295852396913	0.9704864002024439	9.38420303684886e-06
376	6.954060486965158	0.16322719651220122	1.4098472413086258	1.6711017621483322	3.4072545985108817	0.4385085138571789	1.3790484305371695	0.31881309640049316	1.5343059364155824	0.621056979016609
377	6.675130432952424	1.329192411165033	0.14417168510652248	2.8355250999826076	4.798712623727049	0.5746463078288988	0.3044384294125438	0.24729564298094656	0.9905013882544486	7.73093914878479e-06
378	6.9305105162072955	0.16382242860350624	1.4123378955786603	1.6789440876202972	3.3754439159987975	1.3944775949360775	0.6813596672016901	0.02941426011946197	1.524039337456901	0.6136918138187123
379	6.697449792678383	1.3311845167625798	0.144215680023294	2.8344627522460772	4.763106630454632	0.5710885232910203	0.5632917428647758	0.026882963970153273	1.008909910476542	9.757415446678874e-06
380	6.962837855799158	0.16324258250497006	1.4099116970788217	1.6673587840549722	3.4216228057664977	0.32437091446413396	0.8737497462164825	0.9630888115035169	1.54089272863819	0.6245844364393874
381	6.843379614773208	1.3319815089391678	0.1442332511672152	2.8319549839685902	4.882969375680164	0.481094081009118	0.2682265454292745	0.3364722697429609	1.163882457002501	7.2446261300504634e-06
382	6.962809565261801	0.1632143988560815	1.4097936256823969	1.6636504733486304	3.3881011087597166	0.3111826422426585	1.7547422410550595	0.09030918844155128	1.5328279467069539	0.6786323566391563
383	6.442846994789086	1.3313158842658683	0.14421850427211944	2.8405670042967834	4.775383266848132	1.201903377406499	0.08166680149681683	0.1539287367649352	1.0718361619099541	9.608931160612672e-06
384	6.985366822264502	0.16321243234411456	1.4097853881309848	1.789414210670585	2.9518015447912727	1.35107872780352	0.6662282801182912	0.09799669718416765	1.358325465363586	0.5095762184286347
385	6.139757993116277	1.331090783764445	0.1442136126190055	2.8407581701718585	4.346069637580701	0.31529141302767	0.18054377512297723	0.5594877353576001	1.4931834850564918	9.981459777107628e-06
386	6.952922277118204	0.16323844284018055	1.409894355363828	1.66789603350113	3.4195694644573376	0.5577812687900937	0.6346036043594602	0.9543590239718759	1.5383260320144443	0.6240779874887471
387	6.718056313158722	1.3482136222574261	0.10612123657229185	2.8464537949063957	4.802844073336753	0.46324221791214054	0.2161588542766717	0.4116451816407402	0.985204280296605	9.307668049296436e-06
388	6.9786693208739905	0.16322557502689847	1.4098404485107496	1.6882522585196245	3.3412350438237097	1.2512201966348073	0.1312356081608661	0.8365676473156487	1.5289273895490243	0.6048967589328963
389	6.654510948342183	1.3311895577078772	0.14421579107814694	2.834157304553733	4.78367953466891	0.6188583734565608	0.38619170098721756	0.14644622828919843	1.00028401367856	9.754354431993734e-06
390	6.980331328932554	0.20667458407473202	1.4143861949637895	1.6528570202027593	3.427973329534771	0.28177301852637165	0.7330134680894892	1.1369393002654447	1.5560472163726053	0.6389910784822771
391	6.666408238862863	1.3311906351399136	0.14421414743191507	2.8319463558415827	4.781401826844463	0.6114646222516713	0.39783703172784984	0.1363692250407701	1.0056410295990978	9.747195082007897e-06
392	6.9706968372836675	0.16323065788989433	1.409861741542959	1.612589807149701	3.632651516430707	0.9027785402683248	0.2982078087772065	0.9303956178706773	1.570636574242095	0.6761880264592423
393	6.748102089098694	1.3312814284113275	0.14421781737320075	2.834047895408722	4.783823119165601	0.3777381161198503	0.2665415467485339	0.4064772041451266	0.9650817069370833	9.41549827667149e-06
394	7.010047211509746	0.16325704032169194	1.409972261106019	1.6806971941130053	3.3702315041778177	0.05481697083798609	0.8053163860020399	1.4156195821416386	1.5430242347273513	0.6120168797407363
395	6.797342005090726	1.3312346438853453	0.14421678568804217	2.8354571699025386	4.690895326889319	0.20489661150465813	0.0343148461710797	0.8144022733640258	0.9813532305124131	9.521819709103697e-06
396	6.762645615435513	0.0334932627863238	0.5554782350664134	2.299206563226248	3.358744290880427	0.6285076600675258	0.051281827812015984	2.4337986622576007	1.448693077142175	9.548786283829437e-06
397	7.442849506892368	1.3296776032222666	0.14418163717039897	2.843817818311175	3.1897247025109805	0.9383454980087457	0.8179748383935284	0.6555578829207963	0.6330354994649319	6.133285803160929e-06
398	6.937807257069241	0.16323623044406668	1.4098850871959518	1.6711634410780356	3.4018741224833633	1.0504491309868564	0.20464243978535737	0.884563321722489	1.5231037930970892	0.6210760223558743
399	6.669889511454154	1.7720116002285866	0.18290825791149792	3.4695799379407393	4.805686805684908	0.6014354352545479	0.21204321641511936	0.3245771131398923	0.9960638892037116	9.911968484681109e-06
400	7.0186372425805565	0.16982591538312683	1.4371303842399152	1.68082534434731	3.1204920790704684	1.1400129872598015	0.6622872564302438	0.11289236637821061	1.401859003916946	0.5675655980149757
401	6.50910230516219	0.03582810899220799	1.177227667201007	2.1445416696048096	4.75769917516111	0.09026737693693104	0.20928458616651077	0.9907303444182354	1.0652482604118279	0.7730977016747534
402	6.934728244148277	0.1632147904810994	1.4097952664391773	2.424925563572541	3.376993506505198	1.5438179022408642	0.031204293507960907	0.5524188078605672	1.5265527500877483	0.6136427908908981
403	6.865712571714927	1.331100677166586	0.14421215256509676	2.8353893522845577	4.700412485327295	0.13941886373094345	0.053980178092623766	0.8394445252781345	1.0312841143176057	9.889707678499885e-06
404	6.930743990936481	0.163220491412834	1.409819150744435	1.6539642859478587	3.3880110481051813	1.0898332978208178	0.9121633987039844	0.10457628049485224	1.5261180802262153	0.6052721566089314
405	7.395034837670766	1.3319516416717405	0.14423191244541642	2.8423880440462614	4.1765620946069015	0.05565601066206068	0.024081737415005914	0.30344903126010464	0.6982608538844732	7.205376574349495e-06
406	6.972615444530213	0.16325268645525481	1.4099540229238035	1.6686645771102004	3.416569420811707	0.16957564466691952	0.7162491996062842	1.3083247171975376	1.5438441244859369	0.6233544419209337
407	6.4363233458737765	1.331290239294207	0.14421801174318458	2.8345966742428534	4.757838819246652	1.3088041370313799	0.11092624041095854	0.06512669706595982	1.1027196855620056	9.735162290955698e-06
408	6.96144166656972	0.1632347056748895	1.4098786995880859	1.6700648027795812	3.411226132755646	0.2590067489091296	1.362992407567355	0.5317540956733978	1.5374365166288222	0.6220343655023942
409	6.633254978218614	1.331179050674713	0.14421555933239025	2.833811910862782	4.808179214897993	0.7073075750880009	0.17857249594982985	0.2984279550707037	1.0127316731467035	9.813274453419956e-06
410	6.437498327032352	0.8094944263274018	0.464308429249723	1.9865254530146181	4.0077446017866505	2.297911000607017	0.11885509774634412	0.03591350038261441	2.386278945154608	9.999817372498932e-06
411	6.433444337427473	0.008570523962057847	0.00798385475873282	0.7761431998669459	3.8230802182090393	0.5951080011322102	0.042221290744148494	0.1817212817508147	0.8354807923174216	0.8659715146263324
412	6.46639290631149	0.8095569286968468	0.4643390825624556	1.9863955113699436	4.009689786514531	1.2718520943477616	0.5993580726217869	0.14842616748694878	2.3878838908133138	9.241530334234315e-06
413	6.433590530254026	0.006123744918175679	0.003023594705491629	0.780956306169814	3.8117599963419337	0.6257203205473616	0.021884397740888337	0.17834632941692807	0.8315642935601755	0.8613077301929016
414	6.491705544612864	0.8108264036263502	0.46051727328288566	1.9867636533109658	4.016173159752023	0.7801279218889611	1.0021501357473903	0.08166028716190606	2.393092018440719	9.694630168009138e-06
415	6.401347807802515	0.009456949934892569	0.01189622301820296	0.7428845093972242	3.922928281109398	0.2549932579191436	0.3288637156759882	0.24230252234784566	0.8679667790468842	0.8977403032409473
416	6.591324812454441	0.8095590405270086	0.4643401182786207	1.9866154578673727	3.9928493532047646	0.033327163825309314	0.6656955967841546	0.9485772340988551	2.375270656249269	9.186550886357718e-06
417	6.436081490135783	0.00880895769975284	0.00862391074425448	0.7218682372241302	3.990017711093136	0.011426365690668945	0.16735521238487946	0.7991613196764855	0.8887163546958341	0.9177453363383651
418	6.5914559253607905	0.8095452219822427	0.46433334124346864	1.986559153171055	3.9979712813394905	0.18600104750899557	0.12705353587539858	1.4296862605595881	2.3791860582349336	9.341880327776178e-06
419	6.4512933942888395	0.008214760687104134	0.007078766137938585	0.7245333647082193	3.9833352044630828	0.0027118019702120754	0.09672692191757652	0.9150761793355927	0.8865581684528759	0.9155467026602108
420	6.486663039710128	0.8095129979182437	0.4643175462772952	1.986485348357798	4.025428461092201	0.6833297001946147	0.8776169240804172	0.25396960610522223	2.4002802110164274	9.940344877594212e-06
421	6.405740144366811	0.00874274418084917	0.008443531981295495	0.7284294688755745	3.969215611677573	0.11826179760187579	0.20162867957994293	0.5744100286464253	0.8822271705961274	0.9114958676956677
422	6.614777398246588	0.8095639057977548	0.4643425043762737	1.9869584333639632	3.969477544458066	0.010842858695719763	1.3076713760674903	0.32935427248815513	2.357247494280852	9.122043135825576e-06
423	6.318073037580877	0.005500850520006662	0.002230353931134433	0.7644685824270908	3.8635588477407574	0.028964107415721863	0.7203133680865501	0.1790561920224719	1.0533597593246895	0.8770213531206474
424	6.445425623844233	0.8413580054896167	0.4798754276790292	1.9514399424072966	4.026311169817415	1.836590921384812	0.2796353578118689	0.09300240887058886	2.4066832346621836	8.60924734721345e-06
425	6.416268840028224	0.008630843753828589	0.008143300376372417	0.6872064303636201	3.935962114843482	0.25445996906822693	0.08249887611215123	0.532335553705341	0.8719782255959734	0.9011115135793188
426	6.445299367800961	0.8094962711896692	0.46430933430070437	1.9844120377701155	4.145813451886722	0.8875197605072046	0.09816642267713964	0.9362588004975391	2.4925037076320216	9.916519148340458e-06
427	6.46270121704963	0.008515898618359505	0.007840942691535109	0.7987141018769975	3.7541384975888863	0.7684098808199596	0.029147869600353187	0.03413749211496234	0.8109629942465449	0.8444335602447319
428	6.51982002076234	0.8095364487376656	0.4643290385646502	1.9861322557862608	4.027306693623164	0.3702328127473753	0.39779117121306884	0.9623821804992518	2.4017263031423273	9.445086763110868e-06
429	6.395100788869755	0.0001345029576921001	9.97983553208454e-06	0.738962162556214	3.945434913011182	0.22439071794458063	0.18325942758153077	0.44999294385707306	0.8721916809588155	0.9011080811137709
430	6.090433153646486	0.80951073574741	0.46431642805884765	1.983094570342298	4.232230445011606	0.5686225252061369	0.7330381379498797	0.05019683131780053	2.5602520464819016	9.74462671414871e-06
431	6.405685185761217	0.008671064592269294	0.008250540344705617	0.7419015051369047	3.9262332235526483	0.29052877205759103	0.14373785004135106	0.4056823909475591	0.8684654777719377	0.8986677479537829
432	6.437255988488225	0.8350911790854852	0.38944958740998986	1.9958394365453245	4.019812545792909	2.0593031287342107	0.09488203194502914	0.16518406225193735	2.3972456811932337	9.97866500650082e-06
433	6.445635437962493	0.008546399850953163	0.007920563315512394	0.8021973211079342	3.778032089445199	0.6934838067592856	0.08766735129114749	0.03851467525808837	0.8210379660697363	0.851931088417983
434	6.410754002444647	0.8094953127096205	0.4643088640354443	1.985721862786285	4.060366132231979	1.8909652376793316	0.18220663440103715	0.18865252478341252	2.4267984078561433	9.968602248854113e-06
435	6.415480445440603	0.008593294151599123	0.008043843996041558	0.7661467840695022	3.8535175745645476	0.42961091147344604	0.32056245880866746	0.062004524848602055	0.8452204878079158	0.8755119407591719
436	6.431589142750931	0.8095116073838806	0.4643168555444867	1.9860363231511604	4.037749770382785	1.6495997388630566	0.1422231037490451	0.37953668300238413	2.409493935717816	9.772802701573187e-06
437	6.4461371157647305	0.008793878950790965	0.008582648444257693	0.7284166508987561	3.969834735877896	0.07022566233406392	0.04996719649698312	0.862386637692223	0.8824432597205004	0.9114993519054438
438	6.450796045382094	0.8094925012156184	0.46430748537049454	1.9859343985131066	4.044644326202479	0.9689679549088038	0.44923366631003186	0.4843434039812194	2.4149184618467836	9.960326598688906e-06
439	6.306788278138542	9.978496352523104e-06	9.92231875968821e-06	0.8274884284826248	3.958729585519977	0.204519018512669	0.16003143161645617	0.3562240690556717	0.8767334845251474	0.9062425628925448
440	6.425033338668929	0.7490350658822104	0.4344307012343361	1.9891997272171285	4.019639666844193	0.9362974177047269	0.8967211588316647	0.13825052914686056	2.376156675961932	9.90179849223156e-06
441	6.396026281950178	0.01164931141385781	0.018127461825824573	0.7624489475085044	3.9182404526074777	0.2843845102495528	0.2850537952846171	0.2551995470119747	0.8650144990447887	0.8947719865917039
442	7.055889943031606	0.9767511677800992	0.5447849177648211	1.8003965927429384	2.594565463540945	0.19957920775621596	0.557273820181587	0.28029001883139254	1.5447387695763755	9.918608183355964e-06
443	6.419688369517387	0.008261144880586732	0.0052393125298185956	0.7512946413476115	3.9475767373989483	0.10170766825195067	0.13305672273545274	0.6665553509001285	0.8690851265919979	0.8886027760693519
444	6.482089713917158	0.8094955260872055	0.46430896887453904	3.2253463144456327	4.037034535681973	0.9070382913387426	0.1320908577594207	0.8842404673722807	2.4090828032718257	9.925625243879673e-06
445	6.3991274933757865	0.020105252639382894	0.057806753299013545	0.7599510033131515	3.8483959356415216	0.4471684981485096	0.10719493513736549	0.2470008802227334	0.8297977032947675	0.8818263918791002
446	6.4689658245379755	0.7588670030011216	0.4393210891627195	2.0414928111446535	4.030750410933549	0.5165608872472887	0.6622990575009832	0.6038144909232112	2.39470945819223	8.385031338480115e-06
447	6.136381890597789	0.01041735235619797	0.013590700142674184	0.6547991072572693	4.192729612887496	0.36032581248235834	0.5545796440893337	0.2887892827350574	0.9547000843556649	0.9817940823748575
448	6.536689740083193	0.8095401137398227	0.464330835999542	1.9862194992024487	4.021125047925017	0.30052243279551033	0.3418130254138984	1.0790093484284173	2.3969868928033446	9.40192962292959e-06
449	6.4393848051976255	0.008782340938293021	0.008551154513361496	0.7283942511065539	3.9697723573813684	0.08656304762290014	0.06265164821126785	0.8149366040126639	0.8824257564242446	0.9115226842544816
450	6.47067389688966	0.8095571123279987	0.46433917264438634	1.9860085006136803	4.0354714528713265	1.190659666616166	0.06862886316725912	0.7709057807711721	2.4078307510222885	9.239327734460277e-06
451	6.1137524955285665	0.15830496354885523	0.4215435324299859	0.4663178549113047	5.389285621059842	0.5190720480711172	0.2379837785686074	0.36025015631432084	1.124260768519392	0.9378761511819943
452	7.0043863845704015	0.34709901976814184	0.009662934009686394	1.7548154665895552	3.035140618142408	0.2887167822441561	0.05413573583052212	0.22192308491695664	1.082062247584232	9.530495554032315e-06
453	6.106244627777483	0.15832417828124	0.42158831890359555	0.466395473249658	5.371887173310365	0.5680338050944306	0.03153315754996374	0.5556385560506485	1.1492435393049079	0.9371269370717061
454	6.975943708178378	0.3464715431305739	0.01114235034489415	1.7537118061114263	2.982058781896608	0.5945180431012884	0.03639950387861602	0.020269416994052797	1.0818730860813754	9.650410588214313e-06
455	6.133782170851227	0.1584651176555153	0.4210837552892432	0.46629684747060973	5.406107517677905	0.416172983437463	0.4068721763311917	0.2848611108644256	1.1184620441938453	0.9399269996285327
456	7.018801932107768	0.34709966357442273	0.009663030547396268	1.7548139153530269	3.0349923310341738	0.26077020921891747	0.15350425478889415	0.1347948019982301	1.0766016710814859	9.489730340538643e-06
457	6.099733025546065	0.15830773000114493	0.42154998065631216	0.46632141361324186	5.384576696186033	0.09021592598570717	0.11105413947677782	0.9986359165177157	1.201668646121765	0.9404001202393291
458	7.062595253184095	0.34710602765119747	0.009664580473139908	1.7553759629422376	2.996479412976131	0.05913607624722517	0.44385053738843033	0.050814062647523646	1.0680871425513712	9.273856649733968e-06
459	6.126411827829174	0.15845725266647065	0.4218984463142125	0.4662295762189461	5.425817077788082	0.12561817732613903	0.2581327923782789	0.7676228480957645	1.159779288358535	0.9400986162735748
460	7.00600050978471	0.3470816134739721	0.00966093327089615	1.7543018270329869	3.0359696406320444	0.3026118923416948	0.15605196538407531	0.09006131296906374	1.0775876336603056	9.753932280827569e-06
461	6.101862000819214	0.1583072464750627	0.42154885413996485	0.4663175932715509	5.343442019695555	0.7241810646625119	0.15702249586308006	0.2586252405580871	1.1431871588858673	0.9366121378847199
462	7.042394231721814	0.34710296760497705	0.009664114260106755	1.7549304478857357	3.0266620592729723	0.13467330191357366	0.2972293916353334	0.10487131158011953	1.0713089343701634	9.382473621615725e-06
463	6.0842472404720835	0.15831299172548516	0.421562244637016	0.4663583398568909	5.36904488797044	0.36789903462311924	0.49368197461047586	0.24831281310321965	1.0609378467719053	0.9387027131629181
464	7.0292737216805286	0.31795326719232714	0.006160789024231931	1.7831514383342444	3.038658464174871	0.16589749922032013	0.17281816218229648	0.20037818039164979	1.0698908346301923	9.24862076152195e-06
465	6.09142766486174	0.15830930840855226	0.42155366074512596	0.4859810181692541	5.305989522106134	0.10370924376624302	0.9568817873741602	0.11049309317496563	1.1686196512176281	0.9714379250738024
466	7.069244707486093	0.34710429437447604	0.009663728399866829	1.755945055682466	2.9588001854270605	0.03474519055579131	0.340190474749925	0.16345835621768665	1.0509635290309778	9.341231051074938e-06
467	5.741060946150996	0.15829826216863416	0.4215279095372255	0.46631806808596044	5.164122624826231	0.033816699517344374	0.4853113009462453	0.6360398402550743	1.4968253095133583	0.9335963747745417
468	7.026241052917999	0.3470986471285249	0.009663353342661817	1.7549340156306368	3.0273106797441476	0.26468996690115215	0.018121308070841016	0.29076090544940064	1.0830054263588715	9.537196736900138e-06
469	6.136537645683681	0.1381029954715169	0.478118779487346	0.4667655573844227	5.3953322170641265	0.3961741820124624	0.08832461131698428	0.6473851451075868	1.1502759279399768	0.9390305554853412
470	7.172531318625116	0.3471053419590508	0.009664477648335458	1.7573797780419804	2.863075699176177	0.08717297363364097	0.5072743651266857	0.17288825766154314	1.029546615337229	9.298434026094063e-06
471	6.086611888012733	0.15830792599824972	0.421550438276806	0.4663175964395418	5.3112806863517035	0.7272752804694568	0.31300219138633995	0.09950736059891463	1.1438371174286512	0.9338521420049769
472	7.037237005160982	0.32203355010632245	0.07084234824322334	1.7299243570065839	3.0298959154369656	0.15565633646965393	0.06896654428509151	0.32763802351935145	1.0683691249397018	9.842354705690358e-06
473	6.087047964903114	0.158309460390027	0.42155401505551016	0.4790770443152965	5.2977054300812725	0.33716561041132526	0.8085959753083144	0.007987407584426643	1.1569024550411573	0.959535853632809
474	7.025118079941947	0.347099873590938	0.00966366177381582	1.75429138350045	3.0700106437731853	0.25238880166036426	0.042549185160760894	0.2681956072925769	1.0933815211221483	9.494203673403757e-06
475	5.695819870842091	0.15829485586313688	0.4215199690127543	0.466318047958527	5.147766000587585	0.3031416057394895	0.23453370924260175	0.5972721068187874	1.502344365409855	0.9322868018138997
476	7.00069270168522	0.34709705560603593	0.009663114823949595	1.7555934688105659	2.983615040228814	0.514073760103004	0.0195476388015566	0.11165262599879754	1.0824085264649663	9.597417422395663e-06
477	6.105110412014498	0.15831068302704424	0.4215568652858817	0.46631378683383184	5.291558568559329	0.11340976618989584	1.0051323749743746	0.05814795979139401	1.1833565129435903	0.9320977983565948
478	7.11522825873762	0.5321806658052868	0.1274390257161046	1.128829624433232	2.9559439932313984	0.10317856573918666	0.3536335446954247	0.03289920512715458	1.1158272661607462	0.6623723327761195
479	6.134572601687085	0.15802047732445224	0.42086405999960674	1.366849305518679	5.02241583562138	0.3170506956318341	0.12302556373114282	1.200457458966958	1.4433699563929252	9.96202675810396e-06
480	7.079091716864123	0.38205685883683277	0.01655388480484395	1.749297460093129	3.03668316604001	0.16473772441580928	0.018587096248396353	0.3778920505826971	1.105132626077265	9.43457567916819e-06
481	6.138286227563334	0.15242043769685568	0.4066629988443818	0.4598287775549475	5.400227015110734	0.23322289373138672	0.628254717093763	0.2558080648392632	1.1317950341483314	0.9283303811876218
482	6.511887926905182	0.1152914475494987	0.0018669707089842464	1.954309114785601	4.711238274186236	0.21396447539997965	0.05088130297314571	0.6485841981949684	1.6964295750773741	9.674163192616175e-06
483	6.112105400623423	0.09895079648671919	0.4266189706923838	0.4659431846613101	5.437169265381286	0.3655694177264692	0.2753950873433951	0.4914766202699881	1.1287964874951668	0.9456589600849138
484	6.988346713643701	0.34709853915536076	0.009662971378208913	1.1242952757621263	3.003560317960359	0.45590082148764344	0.1177471682831681	0.028100627110660026	1.0812550935950807	9.549346828017472e-06
485	6.168925116058367	0.15830168536544342	0.4215358898303399	0.466291987868084	5.435382859884645	0.4388684017325703	0.10019315522510686	0.6015901791044261	1.1982792901356534	0.9349734726193053
486	7.074907748755694	0.38524631365027534	0.017377014128746773	1.7172310490166385	3.0023793647250323	0.04515607377112952	0.43694169745873873	0.06769556701483599	1.0761477244067157	9.311777734657091e-06
487	6.501021353759665	0.15831623354268307	0.42156981006493227	0.46621826395317645	5.114986406291877	0.004933020605801846	0.2518886643840325	0.5517331966646847	1.0130255869802787	0.9323590652374866
488	7.045799595797225	0.34710382277838137	0.009664253849582152	1.7552946323367795	3.002159060665076	0.12652225638267936	0.40308306203747607	0.025856995766562096	1.0704607089747824	9.35188354185929e-06
489	6.117350934693774	0.1583080829833509	0.4215508043746574	0.46631484992594013	5.336781439126098	0.18618226448911365	0.8456809165681466	0.11410040679268198	1.1580834109846245	0.9385032477294014
490	7.072676085653385	0.3471054798905338	0.009663902304525289	1.7550603490726011	3.0177704264596996	0.013147687461552765	0.2842762526593902	0.24051555308393568	1.071517988085446	9.300155392933129e-06
491	6.115752319793335	0.15830774247739013	0.4215500106230074	0.46631423163607283	5.338668817617307	0.29649717910047696	0.7570406891713094	0.08291375244831661	1.1485898480262062	0.936994561093997
492	7.449656220900853	0.8800431822150651	1.273855335753554	2.7908173065842656	3.624076416027732	0.3620912454601548	0.0730786818044812	0.050117364291125406	0.059343632342202725	9.949382453772229e-06
493	6.836487962215877	1.1181152018892435	0.3862494236765352	2.5427788702514458	4.285300876710639	0.14618817782329488	0.5641710309378416	2.022182558551139	2.0358983352016398	0.6587182037078828
494	7.520174298198948	0.880043388765596	1.2738557036165563	2.7903144124215085	3.656591106245551	0.11565273071196842	0.2918921067020657	0.06812967327299589	0.05738909582196434	9.934070766041864e-06
495	6.8178051930317745	1.1191469350552037	0.3868479944817727	2.541626669572669	4.288490829410464	0.19066573407305806	1.8014576151236728	0.6997631100686189	2.037612106204199	0.6598461919827904
496	7.517692437131164	0.8790296231553701	1.2767187412898429	2.7872652505629483	3.6750289388585933	0.0854909370935887	0.1478483063023049	0.24651486793110736	0.05546926960934854	9.902562494256046e-06
497	6.880258681448841	1.1181200542251093	0.3857729929648432	2.5497402765624133	4.258495321279539	0.05157830671537975	0.1428937836799132	2.579096363555255	2.0200710919739797	0.6521553887808643
498	7.525845445883891	0.8800432897902496	1.273855527420748	2.7900739687763263	3.672679143029509	0.02506615753953424	0.24286491909488414	0.20805674318478892	0.05748708614919008	9.935296586466534e-06
499	6.76990327522239	1.118651356128889	0.38656043678434693	2.5351244280464447	4.3142956239168555	1.4114339842920745	0.2685013311924072	1.3305355886676964	2.0531104672781377	0.6659494230553278
500	7.464403417068535	0.8800430566250178	1.2738551118490045	2.7906646893307605	3.634157283051337	0.29686563026650176	0.12086351812937812	0.06529792731186251	0.057605068739623295	9.955806337353274e-06
501	6.799755187768135	1.1144547658633825	0.38412856054286926	2.5421590584939415	4.292941721228402	0.4289155894996777	1.8710719392570845	0.4456394811849281	2.039624946420273	0.6593832868076712
502	7.493786983596963	0.8800444960628121	1.2738576758749087	2.7908367418023876	3.652183709223332	0.20785265510924666	0.04753808328364478	0.2287795059904825	0.05960012016100626	9.929711743406741e-06
503	6.80170391149823	1.1182714721216918	0.3863400635603396	2.5380098226227132	4.303579241902363	0.5485913457038573	0.46679451073356576	1.792712077817745	2.0467015485037714	0.663216666610393
504	7.48738576392532	0.8800432793524564	1.2738555088205532	2.7903231997424385	3.657062095037903	0.22812918359869117	0.07122977103180016	0.18429256520352	0.05659084933326469	9.943202600348529e-06
505	6.695783994515073	1.1187782126673371	0.3866340375148342	2.5419149455122825	4.2879866941606375	1.8622741108283505	0.7421957371316475	0.48950841902017145	2.2811323510196924	0.6595560245967435
506	7.4620041986934	0.8910537490429505	1.2934974559672066	2.756971347154655	3.633666429454761	0.2917773310252972	0.11904954525433885	0.07244530770138678	0.05424971636865861	9.951848555174855e-06
507	6.754931921988665	1.1185504800794355	0.3865019134711758	2.568830384957755	4.31906726930083	1.2844125806508726	0.8920984309231587	0.7683245915754336	2.0553440705457593	0.6670746730277068
508	6.6595224330136285	0.8800431840602029	1.2738553388970824	1.8733269705153628	1.6637479218269773	0.1929338928179024	0.1502419739382035	0.13780379234614457	0.03345548598886134	9.953796068071667e-06
509	6.743133040378743	1.118881836051055	0.38669416241195176	2.534085947406029	4.318037483427454	1.918857702976009	0.573532947749111	0.6186491846430299	2.055282720165657	0.6669364561094402
510	7.525004599582776	0.8800432758371347	1.273855502414676	2.7900325459494906	3.6756787864020537	0.04434986724039214	0.19937259749244537	0.23378980997175766	0.05703059194452719	9.941136079178113e-06
511	6.834628108945871	1.0302411924535615	0.6078713912257905	3.192919920246751	4.408351764950721	2.128126269132903	0.3600660802224707	0.6588608192856539	2.1140317098939394	8.804234220703558e-06
512	7.450497675592129	0.8800431161541575	1.2738552179115337	2.792860493018411	3.4849989909995696	0.09133210137262175	0.13225367476893718	0.25972439734969044	0.16200531012872113	9.95091150724658e-06
513	6.822627093812788	1.1181173742460881	0.3862506836821278	2.5406338493292546	4.293489041142073	0.1879507109707169	0.8166063898405418	1.7160200614819001	2.0407207925744086	0.6607405074869596
514	7.506521389718948	0.9001971008105855	1.2168675671255933	2.8469796954787596	3.6294814921361875	0.23501394518923605	0.1866780926543714	0.043201762490949425	0.08149786921732065	9.678848838982474e-06
515	6.753894345176884	1.118581286493523	0.3865197854993451	2.52546402770836	4.3177666227112566	1.375328583708573	1.0213252987911117	0.5670690041676195	2.0552713102969333	0.6667700093240744
516	7.711019715335172	0.8800431326195786	1.2738552473935882	2.783696918145696	4.095597401304261	0.024582726667350535	0.12932014306444586	0.3230804302883041	0.14781783911629498	9.948237722651375e-06
517	6.786496860198767	1.1183401996194908	0.3863799294465812	2.5396545348344515	4.297119073860967	0.9118148592168405	1.7859125181088575	0.1663469865763669	2.043098621192479	0.661670346834244
518	7.372963878134339	0.8800433402225356	1.2738556171283255	2.7984485340659258	3.111798932445892	0.21210205531469342	0.4425228120253207	0.10273793500368598	0.3242966502014917	9.938587038907137e-06
519	6.786375407255238	1.1183445252553976	0.38638243861913907	2.5399490991232083	4.29561301027561	0.9238777676941557	1.7911188193470509	0.15156500890489663	2.042032133096619	0.6613984775309589
520	7.398726807059725	0.8793112903426726	1.272569572447682	2.6636750404541663	3.6441041813312776	0.232268018212451	0.1856189841338126	0.08928016515767757	0.017640583738763666	9.789673091905916e-06
521	6.405476839036841	1.1093681586816986	0.38118960507378546	3.2060184996568886	4.514198473151303	0.7365942778362414	1.4178073656627401	0.1098614480187604	2.1514319935042803	9.857988469976666e-06
522	7.443158573443603	0.8768786286797674	1.26821922821647	2.7961782394042864	3.6207542054569615	0.3774880205548264	0.05414448825531188	0.05445352280448582	0.05635233939370549	9.900980183738059e-06
523	6.80423781870207	1.1325430317494	0.3921872408039817	2.564984218045359	4.303136644939456	0.3576446583145507	0.8825740607435408	1.5045631235695651	2.046383959137513	0.6630383158738805
524	7.432392544828242	0.8686391565366302	1.2535641661976331	2.824197435922248	4.025927616240581	0.25633313636750116	0.04809001019872255	0.23397653474267585	0.06269441321160835	9.868253778876607e-06
525	6.740445851470619	1.2742132081283932	0.2740338031150382	2.537905163001866	4.310859660796985	2.6694269950082763	0.34611351659707507	0.33889686104139627	2.0529811144107537	0.6628296739880644
526	7.508695706032843	0.8800435145891247	1.2738559277931856	3.1068336657541065	3.6516812268278387	0.054375394187339325	0.3382602503043377	0.08089989197612822	0.058668912895841786	9.926050201609835e-06
527	6.675348987971233	1.1195869739847788	0.3871033933802273	2.552438020193863	4.246373654302418	2.8535912901453337	0.03456301857308631	0.5168841365302818	1.9638507060299217	0.6496723450133364
528	7.490667888106877	0.8618425284380344	1.2414966816608894	2.8460703216918666	3.649744958371583	0.20718801302480017	0.17881027702588984	0.09331693105510004	0.06162125166023318	9.784016596295042e-06
529	6.900223897431886	1.1163992816581938	0.3852546774353161	2.5597871152689895	4.2214418086575884	0.612790016631106	0.26381389811516537	0.7132163092245806	1.9978906975293818	0.6426198488800741
530	7.491660401769347	0.8800430451835058	1.2738550914648503	2.7903262468360843	3.6566984122328186	0.1950323802551497	0.13314594739154448	0.15320293566725654	0.055847536913827676	9.955855596444422e-06
531	6.756351689569374	1.1190979383794477	0.3868195616372396	2.536462086271292	4.30856672342571	2.2287629293204287	0.11918444315681676	0.8768545274524794	2.0498504699195483	0.6647064580908274
532	7.495650165434022	0.8800433692226668	1.273855668797395	2.7904556816358266	3.6472127044239415	0.12591602113876874	0.2851326950580666	0.06495269357847357	0.057338512111382696	9.935317148764218e-06
533	6.514091006085732	1.3636922109784357	0.4256153291117217	3.4948965521448874	3.2579658721111096	0.42612613684050005	0.05923472044053723	0.16279777085021602	1.626840906269462	8.066710977592116e-06
534	7.098417538403915	1.9864834288156263	0.272080829020719	3.0154518193342974	3.3683592548297163	0.8722150999833315	0.11762432775737171	0.506489692629911	0.8029664227898253	9.996288146742544e-06
535	6.543158791339041	1.3641696233303644	0.4256370489904608	3.494206744846844	3.2472552733375655	0.34485285672401433	0.13404545522912337	0.13452042798195726	1.6144301329745183	6.661027894091249e-06
536	7.087723804723677	1.9868900742568805	0.2718007803169609	3.015510303213792	3.3664725951881675	0.8885923344240663	0.22036673300721069	0.38323768487211957	0.8024038523562705	8.404163652840609e-06
537	6.5809900659258345	1.363661472210789	0.4256549272765331	3.495396860066443	3.2251819051294945	0.24049095406835805	0.19091971498332727	0.14415962236513882	1.606152814641493	8.110678158981518e-06
538	7.099172644768724	1.9867351829795707	0.2721185342043609	3.0151628165267996	3.370015208900702	0.5708725169096102	0.4590206083580511	0.385012076841954	0.8033804367327407	8.500880867669383e-06
539	6.717786443548763	1.363654640270359	0.42561476748076005	3.496321241932236	3.1634453671491127	0.03538091794833633	0.14131475387405137	0.35256324343456874	1.5646006457493213	8.160086070106759e-06
540	7.114579422778593	1.9867620760681213	0.2721217519812944	3.0152519393324155	3.3617073518928042	0.32926653620077206	0.724649039101597	0.3161305606382394	0.800616965829561	8.335913857065564e-06
541	6.446346387866622	1.3642118804510135	0.4256392004992194	3.494048607509342	3.277832057367844	0.6207539102878529	0.05793447978546712	0.05395881363652307	1.638809649496405	9.946923031843786e-06
542	7.083702284313753	1.986562658137166	0.27209278983866453	3.015323212503254	3.3660848805071435	0.9335641240513306	0.22689484796369438	0.34179145755669266	0.802144890114314	9.49499503228572e-06
543	6.730433305742771	1.3636784008041634	0.42560935254309507	3.4963849633057227	3.1581103205631216	0.0443801021738818	0.12651729754440383	0.3600270280505337	1.5618512939095437	8.10049321083407e-06
544	7.128542621835156	1.9867518883721338	0.2721210559272585	3.0154900539124454	3.346218218901075	0.20442241417135623	0.9709578806320239	0.18569156078660487	0.7955549133330297	8.391814997985704e-06
545	6.679513775312853	1.3639670944381421	0.4256235402418114	3.495115675540905	3.2265394102818306	0.1881535272074555	0.06881183515112685	0.31202311566888435	1.429035094590519	7.302738714948467e-06
546	7.084147727974135	1.9641502583638264	0.2687129001843155	3.038033245669574	3.3600863157357743	0.9631984737827161	0.11355093539525336	0.45784499893412206	0.7971770919357425	8.230216090889513e-06
547	6.581727031947417	1.364291462311259	0.42564597393423176	3.4525411441745404	3.285424494828904	0.588984051431846	0.0670308783920308	0.02293641024462939	1.691287682648977	6.369355271285654e-06
548	7.0861467953962745	1.9867392464279143	0.27211830668178044	3.014529346748662	3.4124767097851367	0.7899560888595566	0.5934011017907855	0.09458602334611137	0.8172732932743904	8.481637472623065e-06
549	6.722863830768716	1.3636566278215263	0.4256118994383022	3.4963532700551156	3.1613626345957413	0.024474972551161434	0.21489084295670824	0.28185257398302904	1.562988465433948	8.157119917093242e-06
550	7.141462619170942	1.9867708544878404	0.272123076759373	3.015301536038564	3.3574932530411963	0.18318647273717162	0.3239211471333269	0.8424684414628926	0.7991811507563454	8.281004938264618e-06
551	6.843534619518067	1.7061541196	0.13239471093681152	3.2262433387986675	3.2246381199272616	0.03177950934121748	0.23911214768603198	0.24729848531970974	1.7083236643931823	0.47375506083204044
552	6.806736836646869	1.9867420588025047	0.2721187311053512	3.010110470885108	3.706775257527481	0.47795955120410866	0.37147798568446905	0.07755966756052386	0.8853914145537036	8.462998035399805e-06
553	6.703359800779881	1.3636627508952828	0.4256151659647684	3.496167226250622	3.173596338903431	0.11705767438539229	0.0368415981959399	0.4072727294472898	1.571775603463167	8.139719675005783e-06
554	7.0825543742055	1.9823852977919165	0.2811208150228846	3.007396545748089	3.358746223608911	0.9993388580426066	0.11973926855454724	0.41361580950647125	0.7972029699041357	9.556191844922187e-06
555	6.608704437737097	1.3639010808540366	0.4256268138276518	3.4758311848309833	3.2453349527145554	0.32986604513842466	0.09975867324998579	0.15907887901690296	1.6409410108779123	7.464569771793776e-06
556	7.213106951068987	1.9867528880073422	0.27212036538350176	3.035359117872859	2.0221999780154274	0.49929621841906746	0.36021230048229586	0.6008027111133103	0.3544234392109537	8.396701840461237e-06
557	6.671108014028619	1.3636521519524816	0.4256073768508899	3.4961244658184967	3.1776417047492878	0.07801548109531996	0.3092463480976127	0.14593052246158478	1.5748539115912112	8.17794631276677e-06
558	7.016022442674429	1.9867490470444844	0.27212062686044575	3.0044121668261616	4.085281025098811	0.15552300231055638	0.08445309110047884	0.378975255896199	0.7271480150848649	8.410168434102265e-06
559	6.551240294249872	1.3636602342066972	0.42560777708841474	3.4952010745852777	3.2399629568854973	0.3199814925138466	0.13422105918496727	0.14934700073923632	1.61559081804313	8.16203775765314e-06
560	7.115500420593633	1.987656105318094	0.27225643864039734	3.0524826680892505	3.3779764052228067	0.915394678820407	0.19374401722853965	0.36516156641414255	0.8188034306404788	9.7300141828379e-06
561	6.743541818997276	1.3643684069897766	0.42564977582998087	3.43211051890794	3.609401171992038	0.42394077666107394	0.1762945086273748	0.15104858028082885	1.913851489154476	5.559195238430838e-06
562	7.0912446009490155	1.9955753812929151	0.27345317728817786	3.014084460330956	3.3638448516573285	0.7677224049562342	0.5290429705798988	0.16402924121172827	0.8030997979387847	8.637871897030995e-06
563	6.710144862507721	1.3474442401692357	0.42138086147640497	3.4667189321167116	3.1501270037835063	0.0340706054470959	0.4863707616090088	0.030331474645136778	1.5555844052491627	7.946369660658593e-06
564	7.184021445346121	2.005840964195428	0.27500340992253797	2.995743018379	3.0623793519745934	0.4722550116564408	0.47501969074168904	0.3216205799750543	0.7298640778520925	9.999964024196066e-06
565	6.517877977604432	1.1735386120083342	0.6098697929654414	3.5026929795965347	3.258736203219017	0.4573796673932555	0.047418539987688545	0.15444357490158575	1.6297831571864065	7.939139533243915e-06
566	7.125949053430344	1.9867555434728554	0.2721207661099101	2.6947866737637756	3.3634357597379996	0.4189373551766978	0.18049437723480635	0.797791832370339	0.8011849049902365	8.376733929605711e-06
567	6.565083452112411	1.3631394359757305	0.4255894157270343	3.494865022271298	3.2972238398151936	0.45365831425520925	0.15848583387217668	0.047296076437173436	1.6955936179045894	9.620259089311674e-06
568	7.097521021305918	2.0158887149518634	0.2765209245206848	2.985860892571864	3.3699300772615355	0.7516958059978496	0.41910145618595024	0.26929198444428276	0.8073710612920801	8.241731314982187e-06
569	6.198080509311087	1.364034134824828	0.425632126821524	3.4909719110790847	3.517760406123229	0.4237739717351621	0.08295907939612927	0.530352939677106	1.7974511991925166	7.16593562701668e-06
570	7.146552213964803	1.9867798868525488	0.2721244398694769	3.0155655718812953	3.33895772667012	0.055343510414371765	0.930979272117551	0.3493310447702059	0.7931369747069703	8.224600028548198e-06
571	6.4622169184122145	1.3637193501786191	0.42561498205282877	3.4946841512963402	3.2709807829848074	0.5509697346986675	0.11251518898647654	0.03790611793048385	1.6346331135223255	7.995498763062271e-06
572	7.135076297747038	1.9867520731772812	0.27212108382189587	3.015276888754659	3.360410416672646	0.1927677041049378	0.4315325520655422	0.7214923103332339	0.8001323241566549	8.390644355379354e-06
573	6.663130158233975	1.3636644341527033	0.4256139649883701	3.495938305028804	3.1888393342359436	0.11570625702417081	0.15627957856992933	0.26832383621213657	1.5824658872971369	8.136097882238791e-06
574	5.763600329023472	0.6566309442536892	0.10205302820999856	2.759912293714473	3.785425120630563	1.5392987417331085	0.0727652961871203	0.6190174770070301	1.5523864995370913	9.937187850966346e-06
575	7.087263301603721	0.5662910126723802	0.65826671967578	1.9811672341787006	3.0760421799816062	0.2621716645023671	0.21844883165639764	0.047126596276391486	1.0818928700019133	9.87736862313496e-06
576	5.894611432755741	0.6563282362954559	0.1020290599633854	2.7606200468867077	3.7426110984126715	0.6811132854768852	0.11959341841733123	1.0123436937350456	1.5249675481001042	9.962191826542595e-06
577	7.089050030417337	0.5662743166817997	0.6582449210110295	1.980629521487014	3.0847900187531643	0.205253171158844	0.26392387514774696	0.05209273340494682	1.0857008189067363	9.93450107883015e-06
578	5.884854154835754	0.6560680123565832	0.10284749117944363	2.7597544343641576	3.7595966518009063	0.5743936294189208	0.2710220391705331	0.8867735070925402	1.535663286556017	9.541285708064382e-06
579	7.11201138562969	0.5663708252535941	0.6580490050130967	1.980993054803993	3.0858927573788506	0.19758683874299507	0.012251320682493067	0.33660605202128685	1.0863140613074045	9.750572362659604e-06
580	5.753053717318957	0.6565113916266866	0.1020289134598924	2.759877104723506	3.790397265871496	1.2802199205498457	0.3796760238001676	0.4003164546509932	1.5554972300570027	9.951339538797174e-06
581	7.119813455799552	0.5662930136701628	0.6582693350059485	1.9812675074401822	3.0689118540372142	0.08115729339114804	0.4220914927985828	0.029192572838236248	1.0785308923253167	9.816354797596612e-06
582	5.665104070591685	0.6668928529203084	0.10285449271389213	2.7523686372808487	3.753329202216109	2.6678232222537446	0.15854094725159634	0.025143413654436685	1.5338032744250472	8.94669743625894e-07
583	7.131804652023231	0.5656716878813023	0.6574581895144064	1.9823259045856536	3.060221781727419	0.0568894155648797	0.4616012718479983	0.02138673998253118	1.0745284997954387	7.0160591753274116e-06
584	5.912774170517079	0.6565223093814826	0.10203843322132829	2.760385589347956	3.7126531350986767	0.3458644253170877	1.1111202154483335	0.1852448772902622	1.5057489633016932	9.487228550927757e-06
585	7.035057306372161	0.5662890015776026	0.6582640915193064	1.9811353504399734	3.0784930245415723	0.34125847643727186	0.0992919581191407	0.0972620958671872	1.083098865250405	9.934883923197215e-06
586	5.682654746931388	0.6577385867582933	0.10212595230577541	2.759302687387661	3.7774757380214616	2.0784278380386265	0.32223663454128343	0.10425833002199501	1.5475727598483597	9.258204159600868e-06
587	6.855113397731352	0.5663081679810226	0.6582891960038174	1.982994318588594	2.9346585115385637	0.2737448558327753	0.013761447075501766	0.26393552177007296	1.8070649147161932	9.170431546646491e-06
588	5.974922572115768	0.7056197099946927	0.10583599763603073	2.7200321495125857	3.6928494744384914	0.2226284180885357	1.1904135120511297	0.18652834910662416	1.5012247691818466	9.484032826863623e-06
589	7.09165447104471	0.5662926275606887	0.6582688300646861	1.9859001993860064	3.0910061698854676	0.15097211109261602	0.24316223853226612	0.11609939248073953	1.087916999181611	9.831546951572312e-06
590	5.838100634824397	0.6565590875818723	0.10200646879368158	2.759064393415349	3.8333577653342843	0.5633441561714795	0.5670081903264689	0.5729718483661713	1.5827305884484115	9.754558424791624e-06
591	7.091202486856474	0.5662923727338854	0.6582684970468585	1.9809262362441944	3.091887939163797	0.16374264139981012	0.2239254612089363	0.1207047613893194	1.0891809276359379	9.838241784655388e-06
592	6.025440993369052	0.6594562794660698	0.10227023457029422	2.7592496299839553	3.6528264702419566	0.06733701980076108	1.2957635636599216	0.1969828295470862	1.4682653534787693	7.162438142393066e-06
593	7.182080837849763	0.5238056015968574	0.7826883900768977	1.976212897915212	3.052502049550528	0.003272378406105964	0.050328332276739086	0.46880015995585306	1.0728869354282162	8.474534383707341e-06
594	5.502082203198673	0.6591325239179826	0.10223573526043302	2.755505494171954	3.9334641779212354	0.945759205598745	0.6888014991554678	0.03180720525110421	1.6470210530944456	7.603071562662343e-06
595	7.129693096035072	0.5662935973338816	0.6582700977565484	1.9813389055360668	3.0640518262149747	0.052930574890986536	0.44434548832611714	0.03689029692635846	1.0764236576101869	9.799670389299737e-06
596	5.749963339309931	0.6413753215694205	0.11687503445284071	2.7573386688540675	3.7888912559863344	1.267896377499176	0.33692976277322756	0.45432896757458074	1.5504332329510735	9.9154371398636e-06
597	7.083890135963209	0.5662874288190984	0.6582620361492829	1.9690874775110512	3.0777723509850325	0.43961919171271174	0.025904945124401002	0.10128490971836775	1.0847926596458077	9.979356774044568e-06
598	6.039549469977145	0.6582651270424379	0.10218201303701964	2.760289449103857	3.652329627189951	0.2978206308282509	0.027055374844459374	1.3748544170910213	1.4678094155312913	8.21539567241918e-06
599	7.078645868075281	0.5662912405133415	0.6582670166340254	1.9811898875712626	3.0747697305267696	0.45460564422463573	0.02052599668387496	0.09951557019051066	1.0812025523406545	9.875433281948141e-06
600	6.162807042282644	0.6567228543354782	0.10206025124990466	2.7629796398731137	3.5612358250691654	0.6219390282325912	0.7356261383247397	0.7099824285506896	1.4094959278197858	9.586973157572407e-06
601	7.161322056722805	0.5662926645247283	0.6582688783640963	1.9813129516623003	3.066060127377837	0.02834136342872309	0.01954638463846854	0.5209732916167739	1.077254237223255	9.83022638753801e-06
602	5.96522532364213	0.6666466433014678	0.10284151815541291	2.81093823256762	3.7019054333108343	0.49714916601264614	1.2242615713941403	0.01756922029821537	1.5199599286908108	8.858763620682036e-06
603	7.367496290887515	0.6774782282289743	0.8050671851145599	1.5094146062159213	2.817754255972252	0.05976595676785019	0.10959909919424542	0.5940153971097646	1.0023127612809868	0.49209938430363787
604	5.740252732341411	0.7468306894723651	0.10887883383142648	2.756183587381539	3.7575124322007745	2.0798596336461777	0.3527134631491471	0.023996610780804922	1.5503570782774372	7.634113149662728e-06
605	7.140027250442588	0.575622223018028	0.6694511724700556	2.0027733846755402	3.078907826594118	0.0023516534538147037	0.19857793833774365	0.3261780146465897	1.0831775818335954	9.674034424648461e-06
606	5.877263550493606	0.6062088460993246	0.09797242697193627	2.8038963594438537	3.976679086816359	0.09633126323764434	0.3479999649383358	1.2231580174322394	1.608780850301973	9.392643030897299e-06
607	7.119669679773435	0.6949935198552123	0.5644123450408401	1.9781955387634298	3.082055440418674	0.06114367058518274	0.2853431690350655	0.15345284169239368	1.0852437067691065	9.92496362714142e-06
608	5.832283840611381	0.65769443061604	0.10213700465066046	1.4743358625144571	3.7456422642906424	0.7741034410148312	0.9026209236806398	0.1618004001794254	1.52713251515862	8.789697973146494e-06
609	7.035468568877526	0.5663000593297277	0.6582750249530879	1.9814738573418236	3.060463946897565	0.23879585683369944	0.20478176435596995	0.07715470521040671	1.0486018825333934	9.72996148472963e-06
610	5.957422109178771	0.6048665469766993	0.09786377225482695	2.8042100657670317	3.7085780314737367	0.16438225041371385	0.5686780621775789	0.818494778307656	1.494962034912654	8.578201155294366e-06
611	6.935023821769756	0.566329411115423	0.6583133746315039	1.9790275608561234	3.2254583075903978	0.4818283066127562	0.051165702571843254	0.3562479824825058	1.1494620663688173	8.977748053767227e-06
612	6.008598743514368	0.6580841824844385	0.10216766601145788	2.759712071537759	3.6987565213768563	0.08884468082562608	0.5213998285836544	0.9133484911420435	1.4973038779581156	8.345995672267215e-06
613	7.088664131841746	0.5662892246361895	0.6582643829067638	1.9810071682847454	3.0870409240173573	0.31606379093778697	0.02578121365665503	0.2052310918340008	1.0868600286877947	9.92969989429431e-06
614	5.840176443792658	0.656707417357738	0.10205902269950941	2.7602355354746604	3.747176770785553	0.6987032953362888	0.8787671060607453	0.21657078830499463	1.5279442568437398	9.632132845606615e-06
615	6.830591610185519	0.36871391319247016	0.48088487464673485	2.5229115203745134	2.7190097824885684	0.8659785140481855	0.29589234742523485	0.4724698814053319	1.5335170912017315	9.740616303025984e-06
616	6.136489451892295	0.0503416791511667	0.6039822818363111	1.6174660804228485	3.989163417940484	0.13378238094019132	0.3567655309470658	0.02949687885147248	1.5938682299588394	9.504313090180947e-06
617	6.8325094726391695	0.36995000013293017	0.4817150279569182	2.521883438943172	2.701816710366154	0.7390836290528439	0.3733438494992698	0.47657401153924	1.5196752555496262	9.430697135974144e-06
618	6.070610475656508	0.05531416124192867	0.589226273284063	1.6229086544579898	4.005202016293317	0.2795675060446896	0.2669581784247548	0.016237872236897048	1.6051247537049556	9.943028036820852e-06
619	6.811725967436135	0.37005808196311674	0.4822317298017141	2.521750166620207	2.6923236297619373	1.2958632138223376	0.04755617890502794	0.4551066210854519	1.5127211491577857	9.289019329046434e-06
620	5.975820774385255	0.050339347137926434	0.6039748678688049	1.616868556223947	4.033065060513205	0.5650541166644003	0.07331906397037304	0.03902093058118128	1.6201360253372112	9.726145463828802e-06
621	6.90425861446441	0.36814524735542675	0.48050247815713965	2.5240156042258346	2.6853890088286376	0.030079214229821013	0.7622194116137692	0.5785444077636561	1.5067839835893218	9.89090602490254e-06
622	6.194803230054543	0.0503475470536738	0.6040008912792171	1.617962383907331	3.954053333516726	0.02884619082365263	0.39657769362285483	0.06968964727935396	1.5726119321510474	9.000012643684174e-06
623	6.866146681534947	0.39205726620355946	0.4962795470718869	2.4985968713560034	2.68601880792143	0.4257791081845618	1.0188266831224924	0.035327484944865345	1.5126963301093739	7.429501275076227e-06
624	6.066032288809727	0.05034405221747917	0.6039866593112669	1.6183078292809123	4.023329108505081	0.3257401709517537	0.0853890540606701	0.17460337378641666	1.6148583774695133	9.901142992682637e-06
625	6.867741094118994	0.37090216558281836	0.48235216301090755	2.5208724068790467	2.699394732851747	0.7924218441560159	0.20786515223481958	0.616219373515512	1.5184190009714325	9.01650820386912e-06
626	6.0306605339481605	0.050339137905789366	0.6039742020517337	1.616972904671713	4.0245788399496165	0.372314178638679	0.15789626087129405	0.06029488634375215	1.6152257824580767	9.730179631427968e-06
627	7.054483024375954	0.37065762575614736	0.4821772718816189	2.5190792945560587	2.8374043878194377	0.6789690336580972	0.602001780257078	0.2796849917412961	0.886520492555204	9.153728812013437e-06
628	6.160151383759389	0.029799232633323323	0.513983164260078	1.6895107146452633	4.001623924639047	0.09612982935622438	0.04682138829699998	0.39911676089285403	1.5997718832941044	9.664746971511301e-06
629	6.813748361011619	0.38112482304755907	0.48913078439772706	2.509541408095702	2.699193144620074	1.01055666206302	0.4197316830633973	0.2373178359367337	1.5213291928034616	5.7000151282280165e-06
630	6.202968495825535	0.050341891308508906	0.6039829556911359	1.618906951274547	3.892886228779749	0.08011519368936752	0.07788202826832478	0.35896126853518767	1.535976224930972	9.486207393033662e-06
631	6.958910261424651	0.36843686055320274	0.48069846496194407	2.5238458577134266	2.6759989155138797	0.012741724656546017	0.036842514212874905	1.381233055188824	1.4994883514392614	9.79746688480719e-06
632	6.0969297349306215	0.05034093233065107	0.6039798640029855	1.6173068504195556	4.000533234405185	0.20031242034764773	0.26868787401785327	0.06154932774930597	1.600826688039391	9.57126011101462e-06
633	6.8406396989226765	0.4744613079214539	0.23404715749976734	2.5077263927402638	2.6972715406356707	0.31250498467328347	0.7763733256849935	0.47782226582708426	1.5105487483136342	5.564076912013555e-06
634	6.173580487243448	0.050338290914373744	0.6039714093416044	1.6180002848569723	3.956017144396356	0.40343188655802953	0.024976626363776715	0.3057007619452644	1.5733990823585924	9.803447868281857e-06
635	6.8511075858239225	0.36817465530852084	0.4805225860144551	2.5237513811337675	2.7011492652576883	0.49277540117339336	0.4515103369993561	0.5655520870097658	1.519219303852805	9.900263637622069e-06
636	6.2202014754550286	0.07207360625931382	0.5395734331998484	1.6466912876250017	3.955461304806312	0.009962430663527725	0.42281198465663544	0.06574914790076414	1.58158264055614	9.908526904427169e-06
637	6.856449599062919	0.3715327504753616	0.48277443626861977	2.5274902539531348	2.6906360244959733	0.28507156731028077	0.47999996691701496	0.7035483788377199	1.5008741673398935	8.791427798448619e-06
638	6.196790087889504	0.05034142648746781	0.6039778930590103	1.6175322191657575	3.9846782016044764	0.0648719662675618	0.03898147062194462	0.42462711902438083	1.591094433361284	9.57448444789844e-06
639	6.816438310980672	0.37206011704756364	0.48312731013826754	2.5196728911415756	2.6973047737774274	1.1479091201240774	0.11270882953118089	0.47903851082786436	1.5171034487321406	8.651629938930101e-06
640	6.207832176711467	0.05034779898920655	0.6039984691703096	1.6176362737230938	3.9760894725624056	0.024155303664834177	0.11251999279742884	0.3656088467505996	1.5859823331721843	9.024261660900706e-06
641	6.844558898381173	0.3687212276866931	0.48088978802202903	2.5232111278959812	2.6985146096151165	0.8395134944373154	0.08937552317623976	0.7171432550927411	1.5172711540546169	9.73825366480635e-06
642	5.979614317499258	0.050339873835156	0.6039733211503399	1.6168651745241451	4.033208064125897	0.5507231852182692	0.07655491596112872	0.04317070068232526	1.6202353476520048	9.716021627741508e-06
643	6.489123874283091	0.38989742133367494	0.49489305225900654	2.5127698579159996	2.8377935570845647	0.5542838457191825	0.2891375575603487	0.2744282426567984	1.6291806907200783	9.070517744278182e-06
644	6.09001969638534	0.0235106330125682	0.46883364550427564	1.0116085082262074	3.8498704803618673	0.005271525781537703	0.5278333685357997	0.01880514111461731	1.4924394622114703	0.6478256956116313
645	6.836149959915535	0.360502514897954	0.4722986871986156	2.49586021616252	2.6955532381042864	1.0230951582197119	0.041799913837326626	0.6453547433738342	1.5154904860066243	8.929368716913191e-06
646	6.2928570007968645	0.07459707359578312	0.6641657258820822	1.5586485706491662	3.7095559475049167	0.12714515669813556	0.021069072706357054	0.34661787616467515	1.4800750700025669	9.595565162360979e-06
647	6.843983488472368	0.26272878619415935	0.527265056780924	2.518124867575718	2.689441320947454	0.40599673973792755	0.9477889568707942	0.16554366524134345	1.5076267214511896	9.991438424509128e-06
648	6.168686384688054	0.05034510462080107	0.6039927197488383	2.9299727204042747	3.97824986815897	0.05894352115389164	0.2813339136246877	0.14921344311066148	1.5873937285010662	9.213575864873807e-06
649	6.882092961443444	0.3694098141866909	0.4813427710559115	2.521930546929078	2.7350540494851274	0.9674878982697166	0.5990381509896805	0.09737116798532645	1.5913486507266263	9.509509600359268e-06
650	6.227786819725172	0.07621201148795374	0.6673013419680083	1.556785121843414	3.9308323172611725	0.01346224116014559	0.4836084483069533	0.008739721349260874	1.561302884100807	9.882994356297054e-06
651	6.872223927137846	0.36976153449752447	0.4815790047309661	2.5227797650420585	2.6523108663627157	0.6096075276664722	0.4263333892179751	0.018035062792842064	1.4809798427564316	9.322624095062952e-06
652	6.2001498104867805	0.050347810458287796	0.6039976921142259	1.617589218484282	3.979331565800076	0.032892332193285065	0.11784173871012411	0.35052321305514417	1.5879655435443343	9.03474872931637e-06
653	6.879509540854162	0.36835203441331293	0.4806418184433108	2.5236241311336864	2.697041619393021	0.49224711541287086	0.08260609997819095	0.9672611008666836	1.5160340853362284	9.842456055168075e-06
654	5.968325736690557	0.05033942482003718	0.6039718082367524	1.6168729245387714	4.033142521821392	0.5962072663532497	0.06234385601611966	0.0344933384041368	1.6201550995217362	9.757243388263392e-06
655	6.884851241818317	0.37006505136014356	0.48179157161736014	2.5217941441172145	2.697105621610992	0.196748021664544	0.48390603953952205	0.7405375407403071	1.5164686025016492	9.265932054271435e-06
656	7.006619838231825	1.684373962197327	0.3582307418891051	1.5779816871442272	3.7675174399246196	0.07938174413851355	0.002188852543934225	0.6346038273215747	0.9596350037110332	0.9349263486395625
657	7.276128431378543	2.011497303896474	0.11136134759813311	1.855425859948	4.941419641167509	0.4461368274446107	0.1685088233943741	0.5950859577736557	0.7492238215443865	9.748982867945728e-06
658	6.944035286840972	1.6843714943480468	0.3582239695989358	1.5761128435926786	3.7730376427187635	0.09605326332073284	0.23585666946489894	0.33158563769771404	0.9609210084333694	0.9367140612300853
659	7.230427597515425	2.0115187690833345	0.11136174798761116	1.8544555089210537	5.006705857308802	1.1035698723387604	0.1588869977537836	0.239369883839101	0.7744459363107482	9.634664231362975e-06
660	6.980349495491526	1.683808254844667	0.3582131404100454	1.5726398381611268	3.7839255989725213	0.057595918311666695	0.17082433503759067	0.45086036434897303	0.9643769240577011	0.9400213103438341
661	7.23329183860309	2.0114493356561547	0.1114821295556911	1.8546111384088102	4.996868476221892	1.0681713742233099	0.07363889248638117	0.355827978489367	0.7744924668893142	9.912904064280836e-06
662	6.945677661734418	1.684357498389416	0.3581855660414593	1.5950932697261158	3.7162186118432445	0.4506867289898351	0.14187156019239935	0.07412404332522445	0.9438142344625239	0.9186236884010889
663	7.243795149152017	2.0115012549807534	0.11136142147454381	1.854546036256134	5.0005299731300665	0.8967395422334025	0.2776691840187994	0.22097748988563584	0.7668945755781742	9.776541080076864e-06
664	6.9444948132747015	1.6843673437672866	0.3582125796333841	1.5894263497446361	3.733089375689154	0.39099696991522764	0.13537517965971657	0.13227050631140205	0.9488226618818437	0.9239988326254629
665	7.313600811830871	2.011287518947017	0.11135743863364765	1.8559985625463018	4.914416909894499	0.281158838355929	0.16304736431245806	0.7114432599891631	0.744004512313183	9.57909506223906e-06
666	6.997617875252202	1.6842912658919937	0.35800386847540094	1.5769227528419394	3.7708028058896037	0.09505308686447994	0.01920334759494402	0.590185199876179	0.9605336040767462	0.9359357763304844
667	7.35922280148818	2.0114973335179536	0.11136134815117253	1.8547370466718514	4.987338732806964	0.44519491514891785	0.07746539099763046	0.7112284274669674	0.7532762705397896	9.748553745966297e-06
668	6.987226061586525	1.6843708259344803	0.3582221352380803	1.588632513197333	3.735541678059455	0.031264517735902976	0.6151346575668645	0.0592123870216602	0.9499434454798252	0.9247548364733144
669	7.158404626991705	2.0115015703855863	0.11136142759592205	1.8552530799378621	4.954719447260919	1.044464719461011	0.11238882592304955	0.3225281855419834	0.6022444045149502	9.910776152073064e-06
670	7.016293998574834	1.684697128628516	0.3591186053916326	1.7254428614593262	3.8073510225555016	0.03194375648623979	0.1413665485034911	0.5182326980970838	0.9713485159009966	0.671661462144541
671	7.340520602680449	2.0115106482510097	0.11136159620624768	1.8564902115095487	4.888383108337707	0.19522550472569097	0.7252914448110895	0.20203405015836373	0.7402771989203378	9.519357807534752e-06
672	6.981573456479365	1.6843727774792316	0.35822749084414557	1.5522291885183694	3.844837425224622	0.06303678645522466	0.12749047950943962	0.4934754968125919	0.9823441712416341	0.9595212802481314
673	6.809538311201062	2.0114838425083392	0.11136109679344959	1.8593814604652303	4.678540767571462	0.5187073646652912	0.30732796419344793	0.40467016380887966	1.1513077063716464	9.94937513718401e-06
674	6.958801389164411	1.6843701693450353	0.3582203335041198	1.5784969533600515	3.7658854740045005	0.23373635592652262	0.08652878717507412	0.342123093960798	0.9587562760409457	0.9344368610747887
675	7.259224667973636	2.322504851440399	0.07022850729560028	1.0804954307342876	4.775284266659265	0.14403269362249807	0.6512162306506449	0.2896406403033407	0.8553675447126808	0.7819506979269256
676	7.2701563829199785	1.6843766489070635	0.35823811444613146	1.6870445293049314	3.4403278421761363	0.0524861136671085	0.15748097263561955	0.9940009330748993	0.8606124841299266	0.8307602706872625
677	7.227778209498614	2.0114937089350153	0.11136128092855485	1.8545632635849596	5.000230911239164	1.1598292334053737	0.0767404122964911	0.3049659110581975	0.7779222123330246	9.943959479387081e-06
678	6.731345650384849	1.3977860708099534	0.3509818839578804	1.6488228803822655	3.77838252360408	0.43767909258497	0.13808027960798472	0.20637136375059614	0.9132800012867266	0.8617803685715909
679	7.041070045809672	2.011496742857984	0.11136133714895101	2.205283028350198	4.956284703843035	0.48535524141515296	0.46565176620436316	0.44312490992004144	0.4818141932474749	9.878961337581674e-06
680	7.0086724404783824	1.6843742053825643	0.3582314089738348	1.6801091964252521	3.4605092355267266	0.09023840271037271	0.08310738363271929	0.5198889086568357	0.8687847451997658	0.8373993843412318
681	7.385359561210216	2.011559808177179	0.11136251212271793	1.8563510472208786	4.875788999535846	0.05973504172602601	0.5062088116651455	0.49900339677507427	0.7124448314948131	8.81034583273294e-06
682	6.932710564679753	1.6843681139102127	0.35821469307420317	1.5796434315211538	3.762389858665202	0.23816480887568733	0.3167390915429985	0.08170167650787144	0.9571062166911171	0.9333435552839666
683	7.257883156719544	2.011523617892109	0.11136183789588744	1.8546726797540465	4.990647622450661	0.7529503716310413	0.3664776766841537	0.2093030818255089	0.7604889997582078	9.43538540742387e-06
684	6.724307864966793	1.4809220599962376	0.06816139047082159	1.647247063308442	3.7995419635467957	0.15452317192222306	0.06000804025612833	0.6196154317163871	0.9021074713783254	0.8622289536171303
685	6.293860378791229	2.0105169011517816	0.11134302760988392	1.9042224313001495	3.9836484606541576	0.14869681240708532	0.3073132819987609	0.6372137916746553	1.3976285088284008	9.531784704802282e-06
686	6.956442643147974	1.6843704164622846	0.3582210116545183	1.5767589505884079	3.77288455023607	0.1557220299421518	0.26838087537919253	0.2293248470409398	0.9618584141732575	0.9360618068387416
687	7.368701498797318	2.0311187861388746	0.11230490843839024	1.868371507200811	4.835953885641584	0.15641787113612446	0.9446504910222938	0.059126211208944845	0.7431932627181329	8.992280165889184e-06
688	6.693408495239218	1.6736336737830895	0.3298485917890876	1.52217198631374	4.579482389360042	0.6473490776889065	0.14245480839994992	0.05671405451322677	1.1635429412428404	1.131593395405645
689	7.204596513990445	0.08656707537581677	2.1408552550264197	1.0627967922195165	4.8139504220200315	0.05625935313323414	0.9943027938712432	0.25888282476210084	0.8482965867204761	0.7990796319926631
690	6.961621961934816	1.684368311814441	0.35821523606291755	2.431210732817188	3.7289126640377446	0.2130226904054899	0.4623086301910273	0.0034798167637227454	0.9476526829236969	0.9226528491243515
691	7.245829930251567	2.0115049738350694	0.11136149082107866	1.8558401698024491	4.914074312735348	0.462527803268132	0.10238116793105327	0.6689262922153437	0.6266926015657902	9.705230309148425e-06
692	6.979455569248972	1.6840718995203083	0.3574026881460944	1.7429731721237163	3.797927379039894	0.19281674773219837	0.18603972679788217	0.2739004272107457	0.9686524532408249	1.031324068152041
693	7.64611970782187	2.0114675716036756	0.1113607934944902	1.8610620263980622	4.5642490881007705	0.06602194948417446	0.24542026464587854	0.15495656515457343	0.6659680646610044	9.90988668519343e-06
694	6.997903240204995	1.6843741265193037	0.35823119286440125	1.5727328645170837	3.783240762929785	0.006827999055358282	0.14726364896754737	0.5454274117423278	0.9643628270588195	0.9399400108871568
695	7.306626966902478	2.011507220865548	0.1113615323584446	1.8554564669362401	4.938654957891647	0.31475568430611656	0.45468097023216164	0.3701865689822097	0.7428566034295407	9.588540110519298e-06
696	6.948805189018511	1.6843672381139478	0.3582122896914451	1.5918619996314132	3.725795754168518	0.43408645132131723	0.06805985189320525	0.16419774782220423	0.946691319558001	0.9216722556665244
697	6.4341687046596165	0.09503980941391353	1.564421710364109	2.254413341772685	3.6328410448304127	0.05651145325885502	0.582506683479764	0.3230631793522074	1.180089070843948	9.746011029906961e-06
698	6.14000798431709	0.2905936103073455	0.15260988350437377	2.1977732258113956	3.3917523434175565	0.03321684834121435	0.5636464080999514	0.19164521014627023	1.3390959992778237	8.450715075046787e-06
699	6.412178280401644	0.09503958723512877	1.5644133343196032	2.2545566907554555	3.58475842822736	0.3061944020640814	0.4153680545767455	0.08110864075455161	1.1543381079598383	9.520346960056928e-06
700	6.014701668204192	0.2908749709806368	0.148314553612643	2.198420670867641	3.4894028452029446	0.4371985326759198	0.14289366185639737	0.3574685629689202	1.4044589115161787	9.86516530572022e-06
701	6.4565328261734125	0.09505795115665505	1.5644443387514817	2.2543816692807535	3.6278099086983904	0.15888711609738787	0.08169587315014916	0.693951140727383	1.1774781514599928	9.316054301770349e-06
702	6.018291701879683	0.29079816462728164	0.15267915124828113	2.1962638678474926	3.479535928498874	0.34500632177244434	0.3753674581197175	0.16979618847513211	1.3979728184160056	8.295028506817276e-06
703	6.436384836862566	0.09503957008278781	1.5644126233989255	2.2547586092315535	3.6089729815966742	0.10863821064126518	0.7351353440534448	0.0879889236704393	1.1676274202253165	9.799244406869716e-06
704	6.118272911006876	0.290706627435356	0.15264809534195245	2.1968200401358677	3.4480839394103	0.1337479000515107	0.16878257382643	0.5182339093279513	1.3769308744785327	8.366016797012893e-06
705	6.410162994094899	0.09505168593788123	1.5648726583125117	2.2549263407986966	3.5826757914056127	0.37186957995168096	0.22788625331419532	0.16564400192996195	1.1539000969026116	9.276141365406244e-06
706	5.893563247545167	0.2891355762521382	0.1521163093694522	2.1975667906814715	3.507466922865028	0.9773861859551215	0.16520217950773378	0.06379265687907926	1.416272379446492	9.626986403087417e-06
707	6.442272218522191	0.09503927580512295	1.564401448069451	2.2540832176764005	3.656427241213722	0.03580469058988025	0.1950973061900313	0.7953521870874648	1.1925290279831275	9.879888183346218e-06
708	6.096586468863511	0.30491080086374894	0.15738579051664983	2.1827094269243137	3.4478846985797893	0.12772165352577095	0.4995047877099374	0.18032582106518524	1.3793268878753224	-2.474192370891725e-06
709	6.17662051181312	0.09503604570303059	1.564278777673807	2.2558932501094304	3.4795334704899297	0.1360714856050758	0.4381119116293352	0.3325005118827302	1.5736404564633848	9.961265315822413e-06
710	5.909256644378691	0.06064412550035155	0.04406774272543792	2.4384446403562623	3.478451697419871	0.5282000768079197	0.36303207102050106	0.13282559039013173	1.3658929130722892	8.932997427652176e-06
711	6.43214145266595	0.09503932592442998	1.5644033522646217	2.2491857348845965	3.639975274153413	0.11416163810537049	0.39021102989001544	0.40877732463608707	1.1856224637686705	9.829483955482602e-06
712	6.218671649545787	0.3049564607659779	0.15739977588949158	2.184787584931664	3.3061875131880094	0.04602192026101681	0.14773666342009392	0.6133692954634656	1.284584544830741	-2.507505595855441e-06
713	6.57423096247823	0.09503969448106557	1.5644173470782128	2.2533937802345716	3.699591221971909	0.18898152315709016	0.0881922571758576	0.6165749474307396	1.0586282463912813	9.768028484511196e-06
714	6.094850845350279	0.29071227256873783	0.15265000360926087	2.1967132557394655	3.4548349638996023	0.14202236991405812	0.2973470209042104	0.36953820631982714	1.3814678148214634	8.361661713210913e-06
715	6.505492119010801	0.05861803762559539	1.939522601698713	1.8045906923965613	3.58045041796669	0.20663713838161024	0.37940632338656316	0.13325914157916632	1.2166296078949952	0.541383861840465
716	5.525962972804003	0.3049449207679448	0.15739704509859948	2.1786449219272543	3.7182831711576	0.5230567342803844	0.11587065481802168	0.057039504121484313	1.5633049132382457	-2.505942564923096e-06
717	6.447161350569019	0.09503978275937801	1.5644206982305067	2.254227713466587	3.645295279245461	0.0860362033008028	0.23496769357303457	0.6414894909263061	1.1866242909453393	9.752692158962055e-06
718	6.00586795286836	0.3220242205831085	0.08062670113736602	2.217275159591992	3.4927122341950487	0.41761018987507925	0.3426189562990088	0.16376949096824697	1.4125226657763037	9.886591261193504e-06
719	6.469372905739601	0.09503896204844604	1.564389535262207	2.2406609710005534	3.642208360618969	0.09954948596039138	0.12860940272639662	0.7347674448176996	1.189852531907549	9.874988390970783e-06
720	5.838777113689325	0.2886558572090607	0.15195361257673143	2.1952747303923075	3.689336997829981	1.0381349184466402	0.03527866126114098	0.16801357689247212	1.5376778912020121	9.980731296916369e-06
721	6.434845696886342	0.09503993906280565	1.5644266344068265	2.254553820727756	3.6215263653899807	0.21868804562619504	0.1357106972091755	0.516343301923167	1.1741900120247033	9.706789391149078e-06
722	6.0643236541617265	0.2905742605908103	0.15260348706930849	2.1968399748578267	3.4561395411636227	0.43657797581214663	0.2312844728421205	0.31729170476352175	1.3821523864413596	8.473145885412835e-06
723	6.429269347089579	0.09504006416731366	1.5644313839455382	2.254343166738346	3.6367601438683974	0.09182007517294272	0.511394117531929	0.32723980309166883	1.1821457280034846	9.682111747085064e-06
724	6.061206674870803	0.4768297895088538	0.20755867127058178	1.7991337163069823	3.4851571324083435	0.9395194902751595	0.0356606622710474	0.08332895622969545	1.4798596791528056	0.5190257010551605
725	7.007984981602173	0.1043541529141367	1.932057935065993	2.4908028520667638	3.33803927924367	0.5637526290206049	0.021139050298329173	0.019361933393705306	0.6307581871930906	0.49501060762098326
726	6.111462889419957	0.2590253895275296	0.14161372023092852	2.1996620073539117	3.4304702158807974	0.06384615067563496	0.4446464890513829	0.28302150827156525	1.3584078958413388	9.921927158082607e-06
727	6.4486463034655115	0.09417145412533172	1.5446882344600692	2.239961256722568	3.639170233589425	0.1187398769783819	0.16604088704618794	0.6607086538085037	1.183424704161357	9.8413466898052e-06
728	6.480136526971734	0.41209930677687523	0.1899771780241907	2.0753633755082546	2.7872121594077854	0.09494626634843771	0.19693884923432883	0.34265496070082363	1.1121626620941363	8.131251782558807e-06
729	6.479937730591907	2.1375219737056566	0.09841525728380547	2.2142866958433456	3.6205093859671016	0.41029054137947635	0.2554108611454304	0.11351688701471457	1.2031107506933822	7.81059842000595e-06
730	5.8955136721637516	0.28941849837933464	0.15221223190438088	1.7229437690084966	3.5101201831052067	0.9728571976189945	0.12900978969683283	0.0981946536285878	1.4180924895590394	9.381459037770693e-06
731	6.486243617706539	0.09503699144732715	1.5643147717306685	2.25367303017446	3.6397253458033236	0.19952710543030852	0.5813977149252053	0.08392743913995289	1.2212018264749016	9.859244657660408e-06
732	6.024945057272302	0.5377244669532141	0.22301352303287603	1.955492393085464	3.5141831613415833	0.7868831456658105	0.1475446946339052	0.07632532330063717	1.4643892688350268	8.089796178332154e-06
733	6.128926219720115	0.0950420082519014	1.564505138245944	2.2520403636437027	3.862131391108868	0.27721261335637976	1.0293434232050034	0.7326729183505284	1.3002394755785076	9.594218337485365e-06
734	5.997437447780844	0.290589600769189	0.15260867313255766	2.1965902146652447	3.4718957865448767	0.4767198380252307	0.49227780463755705	0.014863080532837254	1.3927249191199962	8.462374022612565e-06
735	6.423316164376005	0.09503964523175346	1.5644154769716483	2.2545301426617796	3.6239803123725522	0.13577136535979947	0.5462235725826247	0.21500143365118066	1.1754626037482607	9.780385876381202e-06
736	6.08492715530105	0.29070483638126626	0.15264748507573705	2.1967733389637103	3.45131180911485	0.14374720423916085	0.4613921309140025	0.20698553785950483	1.3790952104884535	8.367287854291858e-06
737	6.419706376876516	0.095039858609338	1.5644235794027115	2.2544795307534184	3.626719000262375	0.1841158944409795	0.3434576335072778	0.3388166746486028	1.1768845957773018	9.726924169168137e-06
738	7.0381970756542485	9.991844648526997e-06	9.808791288094386e-06	1.7493959861520059	4.116798737224792	0.03417454140457288	0.9064778010153995	0.5524194298535439	1.095912713839991	0.6775186627266625
739	6.628273143574823	0.4851492346322974	0.19532956519885616	1.1468681036376351	3.662442462606481	0.9933177366344669	1.1013248129680369	0.22675516086598888	1.4723662750215	9.620758989137714e-06
740	7.042570504721152	9.896481169960245e-06	9.989305073611957e-06	1.7457164871803574	4.130666344015819	0.18578266807914745	1.0779173161415991	0.19028883997252535	1.091469741138958	0.6809903321953833
741	6.591161233252915	0.48513099987946556	0.1953266325961521	1.1467913785766815	3.6662766118545442	1.7342958611283408	0.5950348489246787	0.19868246284440114	1.4746495485938003	9.918319390080915e-06
742	7.013291721038313	9.866787135096984e-06	8.77131239656375e-06	1.7464503513310776	4.1279549771322195	0.549272637839601	0.6969822653513469	0.19747515986842915	1.0892962027964685	0.6802574886983659
743	6.690617596179852	0.48523397333527285	0.19501845087475578	1.147026969357466	3.6516051269664938	0.23137967389488312	1.2040380146379868	0.6881581610332321	1.4663482190382855	9.941810066861434e-06
744	7.015148763063196	9.748460334036112e-06	9.567229082823808e-06	1.7468732563610967	4.126099605408223	0.4394457059479359	0.14721057705819432	0.9366626580664943	1.1028090500740064	0.6798457871300972
745	6.597544391349736	0.48516420061043536	0.19533196858174443	1.1468044593156874	3.6673855185836834	1.8606929418280276	0.21081488304436147	0.4951321536872782	1.47514945973579	9.422980996085651e-06
746	7.0045756675752395	9.73423755006511e-06	9.556837596771053e-06	1.750801807904356	4.111491968593215	0.9141054343593021	0.04416223806517012	0.5480391917784456	1.0978681127997727	0.6761929864237048
747	6.582247949478233	0.4849329789654753	0.19529482246010854	1.1473808040923352	3.645451684362294	2.54965573953285	0.07502265761235186	0.1741477168796167	1.4630054142502085	8.999704027010831e-06
748	7.024163536651702	9.862218545446087e-06	9.682745969350794e-06	1.745971466345668	4.129709507204106	0.2612003895212095	0.8701476412572072	0.3218741280972081	1.0910673892632505	0.6807487052439095
749	6.724040300205767	0.48514332889633777	0.19532861683784608	1.1467942585489899	3.667929221979	1.0781325298762503	0.06368735164489883	1.2309744918039163	1.475328177871811	9.736243042033547e-06
750	6.993023127096779	9.6843406738593e-06	9.51178356087518e-06	1.7560314168687878	4.091764722153088	1.2697759400894757	0.09435027778401688	0.12203260754563929	1.0917326082385854	0.6712590736114485
751	6.890884427525982	0.4851554778413781	0.19533057391286568	1.144340047579182	3.837216013515288	1.1226150972330384	0.44640569241057637	0.7688020974467517	0.982570783656619	9.698992266337904e-06
752	6.999701501977863	9.833492286753995e-06	9.511958611944867e-06	1.7109701603973475	4.105367904378678	0.8131640281643544	0.03986209183149032	0.6620181784436322	1.0989535201383265	0.8306155993436759
753	6.628268049950177	0.485134442789432	0.19532718987188233	1.1572245164672372	3.658619280198033	1.3037112032552376	0.1165942294579071	1.0166171414940133	1.4626425549530149	9.92025646243915e-06
754	6.954072173988606	9.677736295053232e-06	9.50088388143745e-06	1.8231278187687192	3.838682786765007	0.5250526113563031	0.3617271699596709	0.5968383962297329	1.06449427555302	0.6079549791770681
755	6.653012589912259	0.48513821004348956	0.19532779483009402	1.14686914351402	3.6634239274657543	1.1712420986559033	0.11210108654111327	1.102578717005921	1.4727405413077779	9.836342500182906e-06
756	7.044305820426654	9.705054554485657e-06	9.669893819038423e-06	1.7521206802460079	4.106537928646961	0.054326813168800746	1.1974349381813132	0.21959523642036635	1.0908476384267152	0.674947345890558
757	6.615901130644592	0.48529058159762983	0.1949847531250499	1.146701369868774	3.6740103854747397	1.1733344989912549	0.7340165944654774	0.4506191401501036	1.478772242589333	9.273815172499417e-06
758	6.874563901527419	9.9033470042918e-06	9.99426598988755e-06	1.6114333412390096	4.63694594119288	0.21437553630616704	0.5455881371784594	0.030828673855235453	0.972730768561699	0.8076920649940887
759	6.58548131636731	0.4851533155544953	0.1953302206522549	1.146856493796016	3.6649495449741374	2.0165880692080616	0.28925540667932476	0.3062506869410389	1.473804487144653	9.638740448367339e-06
760	7.012797559860899	9.991833574643452e-06	9.9582784479185e-06	1.7453246412292043	4.132383125519968	0.4569835112790262	0.24467565091168975	0.7995740268891419	1.0997009522526768	0.6814410003099383
761	6.604304969566151	0.48515214751802355	0.19533003308354638	1.1382586108228057	3.6691437950419528	2.02970158995767	0.17872912405734054	0.399033344102349	1.4824500855659688	9.657075406000367e-06
762	7.000877449503737	9.99996774523199e-06	9.970207082544474e-06	1.7865279777654566	3.97673160008846	0.1897663562081561	0.9282284615486699	0.34497941362799445	1.0760691873747177	0.6424857682952555
763	6.644591210742092	0.4851338441476871	0.19532709373832102	1.1468588749237651	3.6646412210069386	1.3149520670926964	0.10039091297827603	1.0116683397431931	1.4737213457947351	9.926747013460722e-06
764	6.999631090641038	9.674221329041841e-06	9.50006270160135e-06	1.7481165418867335	4.121617843354296	0.9214513255888193	0.23701372742187668	0.30810831669571903	1.092604199003102	0.6787265326553173
765	6.602391432596655	0.48513514434994537	0.19532730257328615	1.1467468881729244	3.6725792583855656	1.615870313452323	0.33972841813585947	0.5326107054639143	1.4780008172647332	9.929188488263737e-06
766	7.006498983233711	9.715577126440812e-06	9.537662329049928e-06	1.7464220823498868	4.1280127818678976	0.6754963317427048	0.17701135859172032	0.6391004993939913	1.0975470213692031	0.6803251038449362
767	6.124645313000279	0.4842749476230109	0.19518619936599013	1.1336315638321772	4.20789020582006	0.2594751473079319	0.04333178073258325	1.1100945551856942	1.7728321171554757	9.788540165549197e-06
768	7.008192349128748	9.712724661119949e-06	9.558844312276895e-06	1.7402106518243101	4.101985136434773	0.015861037783998697	0.5453066519415336	1.017112317452355	1.0725927924862693	0.6870976675586639
769	6.710689145848435	1.649279812592031	0.5549928698438796	2.467326143846917	3.6511751824915017	0.3575571121769367	0.29923384297393124	1.5120459975045561	1.4659692233760124	9.167076728316321e-06
770	7.367498539509871	0.03980790961992745	0.19899050076932986	2.2149889250871677	3.1185571270635237	0.15294072276471532	0.7141370216864683	0.1419008232469428	0.7810018841136426	9.796521552845976e-06
771	6.591448292661103	0.23477283734920543	0.3807661320039488	1.1537537971329381	3.650208711908301	2.23336934267054	0.07490340083467033	0.35201564476987984	1.4648542359417231	9.684461639668796e-06
772	7.003232318412247	9.620822529581751e-06	9.449323011299515e-06	0.9880374033893582	4.117449082103014	0.8937466189154694	0.43713590108113043	0.12068387196681206	1.0894804779455793	0.6776845272181099
773	6.70000809111949	0.48518052524761357	0.19533458984193752	1.1470498616508584	3.647127189885339	0.1621727618978238	1.0550905344019552	0.8915130813669229	1.4622133621135693	9.003525913897194e-06
774	7.188976690666923	0.049523443215669004	0.24376996105957313	2.188767270190791	4.238236437395794	0.28319058331983155	0.04424711451937007	1.1301560452019925	1.136525799336379	9.652669156629416e-06
775	6.755604123192437	0.485154288190176	0.19533037318224375	1.1475802047735402	3.6104781375311075	0.09625024978530894	0.8230393717070285	0.8109386018359385	1.4436091882607356	9.408751736000251e-06
776	7.011260828679621	9.72564156652891e-06	9.546190292585559e-06	1.7458698060520144	4.130097182166067	0.5214282386034114	0.19470246083879306	0.7872789732029194	1.0997072271793005	0.6808460860737177
777	6.696237268507915	0.48517490181210027	0.19533368679860486	1.147342437462671	3.62816771738977	0.35230362166799356	1.7792377987894852	0.06446127428736458	1.453429256003455	9.112920264026052e-06
778	7.005347784000745	9.716906812423181e-06	9.539271847478945e-06	1.7470089035145315	4.125798988005133	0.7306753477216748	0.15464129244742783	0.6061647548441308	1.0972547849953045	0.679771474299658
779	6.409607262295942	0.8024374959407332	1.1239552297687352	2.983894757823846	4.453550364526714	0.5995612093931564	0.5501869887300331	0.07567407090734189	1.1677577357650073	9.958343005622522e-06
780	6.736305346250482	0.18628984353749692	1.5580896658013916	1.5357838477755303	2.899053861170047	0.29517564591311146	0.533696577383427	0.052461444152269054	0.8237907758259336	0.5478565772522545
781	6.48935902668569	0.8026421790447859	1.1240918713128476	2.9847145796609986	4.390399646277942	0.29524643976294046	0.8377084043425372	0.03379073202535932	1.1446024237285186	8.636109842755581e-06
782	6.727655895124747	0.20005622132911796	1.558238376891077	1.5290078086259944	2.9097952176303	0.28135523992061634	0.5178560622325755	0.06925376349354868	0.8304850402854234	0.5545240279713061
783	6.397577114454147	0.8024676873884465	1.124279352246991	2.9839121137927145	4.444691238150678	0.7496227911328575	0.5330683292078665	0.0131280362972193	1.1646467781517889	9.181985012926717e-06
784	6.701216854945574	0.18618104298080815	1.558024775327769	1.526009906760702	2.9305027331861413	0.2886750056906949	0.20471220998266912	0.3562570209452632	0.8366594349517129	0.5571677988402842
785	6.445503651307432	0.8024791522731163	1.1239766369944666	2.9833545002248374	4.486422166737577	0.5034925192231541	0.06577984463415655	0.6496924479362761	1.1793718831630502	9.669512665593981e-06
786	6.682961207801305	0.18643302572268794	1.5581749734400085	1.5228490675605564	2.94053624799618	0.4165706628084233	0.16041039513157057	0.31386795343034474	0.8406326728904707	0.5601698447448604
787	6.406086560745621	0.8029845821775791	1.1242544219692068	2.983062311885062	4.469526198568762	0.5892891893866865	0.4832063084156371	0.13553692120781596	1.1735382088712303	9.230524290830331e-06
788	6.718355970977842	0.18666600847326917	1.5583136454170277	1.5317376951580208	2.911687436760456	0.26745849423436496	0.4849026630947635	0.10678128108904165	0.8290552721976314	0.5517153378718381
789	6.307621057265024	0.8025496946554336	1.1240436027622092	2.9843191967469216	4.416130461684747	0.49491157583491047	0.4357080146646502	0.2373626762390436	1.1545836093123978	9.130522522600125e-06
790	6.685292197786534	0.18664835981858818	1.5583031450312477	1.5224197248570552	2.9417774408702386	0.6064864120466317	0.01868978114990316	0.3629011847227277	0.840877433896984	0.5605815137922946
791	6.138012926075677	0.8026189423277619	1.1240661607112044	2.9879060420190586	4.1655003817900935	0.19164641640133487	0.741308627181375	0.18152598592466973	1.7181915691479475	8.49156598438016e-06
792	6.70798414174807	0.1971407801289681	1.564374792216144	1.5630813601322753	2.9368281456955976	0.31833732315949487	0.31584734114130236	0.2159332240374314	0.8414583468721614	0.4599221466092674
793	6.377863893603066	0.8026640977813623	1.1240323297289212	2.977375340889147	4.489064867326697	0.8905200177010331	0.2751595587737176	0.14640858540912427	1.1854541089359916	8.53096750917151e-06
794	6.650682703312203	0.18635607262261203	1.5581291326410351	1.4002597454771744	3.3359973701111336	0.3404892146734591	0.1366234091867492	0.382053229872748	0.997270667693643	0.6768272838978845
795	6.336095451763	0.8026423624123463	1.1239915336498758	2.983687029299707	4.4582269359393365	1.3390804961857075	0.1277829088069306	0.06376656097115489	1.1700492804644578	8.840396896076992e-06
796	6.733521090159925	0.1861509015884063	1.5580068212437599	1.5322656328458828	2.910461104706148	0.1535184854882621	0.2207962462721704	0.4449506616562869	0.8285773746367276	0.5512030673629845
797	6.474742918877272	0.8020080921953884	1.125437415391554	2.983520072549664	4.472670759365408	0.35164397793885743	0.09876584193137744	0.7212400036032149	1.1745679996773593	9.503144051818556e-06
798	7.167761494241354	0.1860851433168916	1.5579675914909492	1.6343978700394388	2.581750085222922	0.17451469247211518	0.7118966229312176	0.5556980014928828	0.6953255807114674	0.45400063660012685
799	6.439547324551017	0.8024633238772253	1.1239684892116353	2.983295900500531	4.491162165933443	0.44810363590510666	0.16491880901681238	0.5600145410338278	1.1810833717232432	9.76638667728763e-06
800	6.663822105876449	0.14459644465523747	1.5584360450135755	1.5344527259897454	2.936140689971147	0.5654804971838312	0.019197147664169675	0.406111464194355	0.8314959524740194	0.5483134511589678
801	6.414202925939939	0.8024652915627438	1.1239695004867503	2.988315256419778	4.489880960924015	0.4607386585175724	0.291016567108588	0.4102006466530052	1.1763335446426082	9.761005344415254e-06
802	6.631038022734316	0.18670506224365457	1.558336869402851	1.4509586376132637	3.1721699605806575	0.6619797637486455	0.22532941225674985	0.0912869909593405	0.9326709841993285	0.6285872151766165
803	6.341652602062634	0.8025065552103477	1.1239907975047956	2.9836547083374736	4.467761079277714	1.2128599634978183	0.18074185542935609	0.0739223925964312	1.172895137929066	9.605582958017361e-06
804	6.777483183952621	0.18606392635483984	1.55795493038498	1.5445216718619281	2.8711258801441963	0.08690162259633603	0.6598808213361086	0.09076695823565582	0.8124931952386857	0.5395365860147122
805	6.478835830873284	0.802505868486627	1.1240218060085747	2.9835634937383015	4.46870856386823	0.2592711282216454	0.2326444965690605	0.6259624665646841	1.1731286424228515	9.386916275799877e-06
806	6.7704946510734585	0.18604903096767308	1.5579460410659134	1.5395770272438376	2.887030538628809	0.06095436533261239	0.2045496764198251	0.548658903289334	0.8190319684420349	0.5442426121826361
807	6.844414606584347	0.8020037397618852	1.1237140812202362	2.9825927822219604	4.005398108894259	0.8227289002737702	0.7942610513284443	0.31282863516187026	1.0151231157211538	9.60535479097487e-06
808	6.789680875079807	0.19117735152739276	1.5609649864253141	1.5558308840277906	2.876257020180347	0.031059104280120074	0.2155437927351315	0.5617565007060029	0.8185710158236473	0.5277401856438803
809	6.373077721525618	0.10001829843714649	0.2487579383063212	1.4456086288174779	4.486353503343668	0.9902319297230892	0.017788507896407065	0.38689372111568726	1.178570973372403	9.834209275550339e-06
810	6.334670745112981	0.11639435141584527	1.5056392785172934	1.4667829914315345	3.938546941687358	0.19109701696377743	0.056452865414156665	0.9673562285244399	1.1314229134654346	0.7619602809712182
811	6.432373032894158	1.4757716978633366	0.5349832186933529	2.9800267431955425	4.480983603907688	0.7353217924391986	0.018782077572146474	0.5250930601974468	1.179377566944342	7.979732281494166e-06
812	6.715887359720665	0.18620939589553046	1.5580417062114904	2.932759287301078	2.917493653131293	0.21416815057339547	0.3830975623075073	0.23008487383367512	0.8314282430036682	0.5532974129346298
813	6.404927239811219	0.8024271872593977	1.1239813693637657	2.9831737708999166	4.501714298871307	0.6049889334690179	0.2231094484086822	0.3800739833669841	1.1858976316311172	9.969971476692926e-06
814	6.776316989690475	0.18077348272391647	1.554751683483607	1.6462383603906565	2.9033441479625104	0.07860978714778749	0.1893686276323052	0.5501845473936633	0.8245386419116901	0.6022450241240224
815	6.397916854466922	0.802562172651958	1.123950636584399	2.9816225244824	4.603747479010674	0.21108605283086965	0.18032763754778733	0.9931005781292265	1.2211688223211172	9.36337262679511e-06
816	6.748353385862475	0.18616011810204483	1.5580123185641093	1.5347984710449063	2.9023128779888037	0.15733926988129007	0.10595370127261877	0.5811641393045943	0.8251731402295018	0.5487924743065543
817	6.354126754059725	0.8024845797780819	1.1239795084312931	2.9835438312522258	4.476899655465284	1.2200829417748127	0.015487105520494149	0.2525036729039526	1.176204550320663	9.764281384771186e-06
818	6.713646463839969	0.18621292486398908	1.5580438104691636	1.5291992091957107	2.9202763972031796	0.2158034118518879	0.33256902975890096	0.2772275041240804	0.8325697196801608	0.5541225686354811
819	6.494980723964294	0.8026182842933776	1.1239784700730313	2.9841646768294363	4.422357268409232	0.1712661498867408	0.6524200093407432	0.2639708572061954	1.156703570416698	8.809852344107267e-06
820	7.050514132661987	0.9852952591346197	1.204518442575332	3.4413915294324497	2.6294170762891205	1.9316543823637666	0.22017828691690836	0.16593455733732954	0.7364878999227118	8.905476244026913e-06
821	7.1142512242519915	0.4314239887726426	0.7735550017554295	3.099073338141967	2.9330908631718455	0.7186908034170115	0.017803290631176565	0.21142165005989885	0.5940970709962146	8.86330987391024e-06
822	7.181848418208542	0.9841463932841953	1.2042635212759583	3.4424811106309594	2.624181311364347	0.05307693107963884	0.09240006112741965	1.5434347344587867	0.7339836286377036	9.549910139418303e-06
823	7.070399369036064	0.4313944028596069	0.7733949838454953	3.0973582892798155	3.0096779415564696	0.2171441230405403	0.44222119197916765	0.34514137724796806	0.6155417169350691	9.927797084045769e-06
824	7.108169338756611	0.9868900955261855	1.2031715061726624	3.4404365775540735	2.631478546661772	0.6459231081678851	0.3325156312637852	0.8802104397012415	0.7375026059421804	7.691368807647695e-06
825	7.085700869682104	0.43134912254568825	0.7736218005781627	3.0984497695327815	2.9851772237371144	0.2607815847877976	0.6421806012587797	0.10212822190345792	0.6091353044602705	9.691855242662344e-06
826	7.108960797444246	0.9847519972000263	1.2043988746282681	3.4418451912557937	2.6303022626435304	0.4985147684546174	0.5672603096106693	0.7371629292048071	0.7367532922269994	9.018605290017021e-06
827	7.0764956982095235	0.4314083245138276	0.7734701478531664	3.097994771577055	3.01503265632657	0.14136746477183906	0.40513585251260764	0.4910478797121496	0.6177326854613102	9.669231717229172e-06
828	7.1236548118373895	0.9838129510404007	1.2041904196688848	3.442780762446819	2.6244316738820537	0.2590689966723705	0.6101544945397239	0.8553424889474662	0.7340156811065102	9.900962698169585e-06
829	7.102013929473788	0.4310421253897377	0.7714919826945691	3.1000634003025795	2.942684297109528	0.6982736633086559	0.08174365204302782	0.1526820674654507	0.5966540038303955	7.518769873057773e-06
830	7.063189704776426	0.9902760749371785	1.2056205888739513	3.4368137721587275	2.633107965551954	1.5150480115580711	0.4685610033367484	0.17395413627773804	0.7390263592113085	3.7138138822617794e-06
831	7.104235309830689	0.4314044374779102	0.7734490930674008	3.098410501020263	2.991157862279913	0.025496274135360864	0.15869621963750136	0.982283988208981	0.610846878361838	9.883330381934652e-06
832	7.08399361742135	0.984101149448561	1.204253448958347	3.4424475926533944	2.6297481232464226	0.8937644858763433	0.846709533281171	0.20082109738920698	0.7363946945162579	9.728691505711652e-06
833	6.937488896499745	0.43139558469200595	0.7734013500622444	3.0998808695869493	2.8549574248060554	0.02381520326624829	0.0593427966638013	1.1321860843304838	1.3688098732886143	9.953698439660231e-06
834	7.067630718347867	1.0195754358056088	1.2120070260507303	3.4103556329269877	2.6321272195849676	1.9970960287529467	0.06404784652199329	0.24706334144855813	0.7440998357693074	8.869631449131253e-06
835	7.064540378345484	0.4314115836886862	0.7734877722730121	3.1164260471085328	2.9820640860186685	0.43600106132278144	0.3395809399102516	0.18265860722236452	0.6031719520403048	9.493472276878055e-06
836	7.109059905934227	0.9851619707823028	1.2044898208354198	3.441400229763824	2.635142569444783	0.3890859914027514	0.8764554805302872	0.4982822691453858	0.7389374848309388	8.603029414740567e-06
837	7.088941021752412	0.43141890428820845	0.7735273541153239	3.098744742089856	2.9568427399173314	0.6052950112756866	0.19822796178269086	0.12520762028011867	0.60103261502288	9.113794013013725e-06
838	7.115515162639922	0.9837661313528853	1.2041666203978385	3.442809564290602	2.62564806924787	0.3144228982312613	0.8022080772883086	0.6233152764961046	0.7345364119355239	9.958461401730084e-06
839	7.101389478537267	0.43226527584155283	0.771170158122675	3.098200773732342	3.0066951983178734	0.009330007148909171	0.3619355482529429	0.7692192948013378	0.6152070328927811	9.947565674551093e-06
840	7.112035620289845	0.9859481692966776	1.204663186719168	3.440715777442771	2.6333159955465106	0.32551127484046327	0.6048903345698302	0.8043699560833928	0.7382886297695656	7.831156078787957e-06
841	7.101705594978117	0.4314069266626474	0.7734625900528797	3.098439638988083	2.986010563059675	0.054472379976064654	0.8723216973054312	0.16909793816237198	0.6093552543391616	9.739380079929983e-06
842	7.075145423224829	1.011089866084687	1.1431697981379427	3.439382780398573	2.633565491096961	1.0546523248498978	0.5370595474026986	0.41967347350617096	0.7365676528415346	9.966090180927275e-06
843	7.119390815807861	0.43140954017285793	0.7734767235365526	3.07368687677705	2.9660148817769016	0.3199929487051268	0.6703427320342333	0.011310393988193126	0.6105987193936057	9.563022702074651e-06
844	7.04902519182832	0.9853404816599074	1.204528466979571	3.441276395176775	2.634430047975547	1.971730032473485	0.3463811215051898	0.020729340670053043	0.7386812496582831	8.88143320698786e-06
845	7.105433370856622	0.4314054673876309	0.7734546619904288	3.098218643828821	3.003214328512469	0.04266570416492934	0.19998763707375775	0.8954463849558141	0.6143176023531837	9.829172912403315e-06
846	7.076169168782812	0.986114622638517	1.2047000767904235	3.4403923779472714	2.6450058517847186	0.5740889359006126	1.0023466856657428	0.223664309314385	0.7434167900735388	7.699411247688437e-06
847	7.071453879530192	0.4314040019436142	0.7734467799407145	3.098112053031439	3.005822229205949	0.2968727279287331	0.31868606194914917	0.36644022774710766	0.6150642118613329	9.857547826604685e-06
848	7.174091450142467	1.301433866701865	1.2664025811792643	2.890611036804529	2.6380763209655016	0.8873667926011836	0.14762738911552722	0.6550272751382238	0.8037690027322254	0.5562398784465301
849	7.248607487764807	0.4306643091423294	0.7694726280451816	3.033628626141318	3.113968732619463	0.04266011821437537	0.8205263041938323	0.3903818348105385	0.6616425200793836	6.585653714573724e-06
850	7.134723988775559	0.9648859765966918	1.1999344782988768	3.442427089278961	2.611305698095945	0.3575527898428395	0.05938208539548819	1.374720896019065	0.7241560104066641	9.846294316738058e-06
851	7.080765335017861	0.29849119246439715	0.4350441639344669	2.4423820033681882	3.001421994989988	0.1892496386130977	0.6048684157438576	0.21887615540931452	0.6146139450920142	9.88832059608263e-06
852	6.8859662298812525	0.8634779638599941	1.1759021350986743	3.5537198683321107	3.3461521740989686	0.42219217847696094	0.43225864255998697	1.440825282627004	0.9363446864608226	9.485035403805298e-06
853	7.169289986335765	1.6058603597059529	0.020552212959986143	3.1012582472003736	3.000888490964627	0.4573427560918326	0.3105013190754785	0.12459088636041404	0.6471184181713437	9.626619224184251e-06
854	7.1023776433558305	0.9860956596625546	1.2046958899263005	3.1083020504463676	2.620584741542331	0.5645575820900045	1.1821771344850998	0.08717537526357	0.7327740327039794	7.714503028537128e-06
855	7.077741704044286	0.43140517602389	0.7734531246298776	3.0980243052970313	3.0146454031009315	0.10313300202201385	0.4527965427667496	0.4994873427134448	0.6169577442609799	9.829013097195232e-06
856	7.187308343365438	1.1415767641715953	1.2369816448577016	3.300359181887218	2.6452886680491994	0.06605124305556208	1.0715593484865802	0.48797286907709253	0.7725805516014613	9.8842747944404e-06
857	7.159609736806522	0.4314199273792454	0.7735329117043063	3.099271801220286	2.9065527256389885	0.28421957041391666	0.27247163123586543	0.14141849505559065	0.5864893693760771	8.978684679143811e-06
858	7.058465052624606	0.9844972095663295	1.2043414257156269	3.442063677629958	2.632264848778139	1.621909157304365	0.3739976924045157	0.20591029935919028	0.7375744151710742	9.55900452319234e-06
859	7.088866577596316	0.4314101329569382	0.7734799256450425	3.098156439278197	3.0034352739673373	0.21784641039388383	0.13103752071313188	0.6977583970688718	0.6143837580679404	9.578709451051666e-06
860	7.1364732636671535	0.9859504854548348	1.2046637149433916	3.4409030925088007	2.620690929677867	0.3183555847833312	0.18334304653424094	1.2578041287307122	0.7327886128601099	7.829478744684606e-06
861	7.614504517252669	1.3806186962348381	0.02279470727638631	0.5356162583466016	3.1045218327573387	0.5360284243206658	0.01724129830647437	0.04894266898459557	1.0295424145653713	0.6270792064154386
862	7.4780741395614925	0.0059757431371702365	1.6924669094624003	1.4174302252663633	3.6352117480111006	0.18577430772212988	0.3733331102891482	0.7107870790013354	0.7964184391791159	0.6260544102200969
863	7.622932625312836	1.3809959606926878	0.02280822631740376	0.5323589847717115	3.115177576515933	0.03725492946004507	0.22663095231211158	0.2321509652574595	1.0250651938084567	0.630177527131199
864	7.482152405281902	0.005966069108952512	1.692465249643087	1.416065281516054	3.6420463274600015	0.34904783786721644	0.1900075150894508	0.7257403460623038	0.7979544294094905	0.6273168397255156
865	7.617365583795377	1.3805782010191565	0.022644411529723543	0.5302998107827936	3.1225941751433157	0.08903462065789035	0.12861850535046757	0.2801351585406985	1.025169824938655	0.6321244310240565
866	7.491315410963783	0.005975747661235306	1.6924766255839916	1.4176876327227472	3.6315408273700136	0.04147015412231294	1.0400668720452366	0.2074468497055563	0.7957666079418934	0.6258509297902541
867	7.616673992398366	1.3805884697502002	0.022793624335834567	0.5298302780499362	3.1241393203847885	0.14021635408993552	0.06727264772328385	0.3014031602616181	1.0246699884605792	0.6325709277668263
868	7.475535454495045	0.005975742303718044	1.6924651194877203	1.415263904424826	3.643336216196108	0.3238542220980982	0.475006764252846	0.4600144229644843	0.7981894499113625	0.6280988765425418
869	7.616650839636556	1.382176450720399	0.02285056125045952	0.52924795224908	3.1180986499376204	0.2308667469372715	0.014020078250604397	0.2882079863180702	1.025803426244842	0.6313522471916948
870	7.474457015513065	0.005975780571922928	1.6925473080141318	1.417343578527008	3.634129255310299	0.3614032356770638	0.7896355955968755	0.11418758492964676	0.796075819401666	0.6261573078526871
871	7.62509534076015	1.380597658114189	0.02279395352887568	0.5282769510724571	3.129419177097154	0.2558364260115698	0.2425899106505834	0.03037006647098381	1.0267919836457533	0.6340450712478393
872	7.483447868461724	0.005975742716091356	1.6924660051256497	1.4172875859284748	3.6346131507109227	0.31166553646341605	0.10560103639038844	0.8557224476522695	0.7962942936005594	0.6262060267970275
873	7.576147274993374	1.38073562845235	0.022798896927978998	0.5338586364955515	3.1103180195479125	0.1589146951597711	0.1489505272272766	0.19170638641723303	0.4854997300859016	0.6287502130130788
874	7.46114570937818	0.005975672179642678	1.692314521867301	1.4211487220768049	3.617078908606159	1.0509736682624695	0.10712778444861408	0.09806597624955883	0.791798894377497	0.6478214163690494
875	7.607918932963069	1.380600146701824	0.022794042688432447	0.49941027535441734	3.1281529103847503	0.2889239078421553	0.16135164962414664	0.0745074906803346	1.0265852834576092	0.6336935460851355
876	7.4800576802166825	0.005975742396445067	1.6924653186331369	1.416991247994259	3.6360434928247227	0.3532655130350828	0.22310213617971722	0.6866743916699551	0.7965288880128919	0.6264809136896696
877	7.572909530422064	1.380580872383458	0.022793352145987586	0.5397814672035828	3.090347184891575	0.05344298793541153	0.2174934058906874	0.22419391985987633	1.0677308580123566	0.6231265789529049
878	7.467832405950829	0.005975740990107561	1.6924622982951683	1.4169022685701318	3.6369735976131694	0.6289646913865651	0.254293059776796	0.3677634278904185	0.7965317413450249	0.6265559494541496
879	7.610266816996994	1.379632563104262	0.022807324824036315	0.5311491987666823	3.120548474706236	0.38795522912362906	0.02976654804913081	0.13716245516093892	1.0272341923501014	0.63130375799336
880	7.4668726689115426	0.0059757401107623336	1.6924604097588276	1.4191526141821083	3.622988199186978	0.8156052614155648	0.318378199942806	0.1255305690810828	0.7932706320788853	0.624515371043945
881	7.609374265259592	1.3805930282502186	0.02279378765359323	0.527292812457404	3.1327982614680088	0.19652889264369086	0.146869958965879	0.16105676304558866	1.0253087587387373	0.6349785275506596
882	7.483402833126623	0.005949835557284358	1.6924657909583922	1.4175092105028302	3.63314259131571	0.16294007945510572	0.9845907418984391	0.1305813249431148	0.7959999946870738	0.6260064520352961
883	7.607965224783206	1.3806032467630054	0.022794153755778215	0.4042575725864473	3.1272969412599303	0.3317351713309838	0.07217884951185112	0.13014755432171504	1.0276032697267772	0.6334548165638553
884	7.484284921242804	0.005975742309041464	1.6924651309182772	1.4184784706122924	3.6265298150034284	0.4040585922409526	0.08115162887333337	0.7842617210820646	0.7943378297507163	0.6251363840559865
885	7.181787716586274	1.3805821839380024	0.022793399134714832	0.6181222346478571	2.8249358185233517	0.06497787050350907	0.020812193966771166	0.4540758492525652	1.4467268700758822	0.5487666519853963
886	7.511139240973294	0.0059757433565329095	1.6924673805772255	1.4192203385669602	3.6220300570911097	0.21685754023101078	0.07611354530358543	1.0157483351758314	0.7936368934375957	0.6244619931182387
887	7.613051334005111	1.3805932713840257	0.02279379636438782	0.5287442764050693	3.1279013288362463	0.19910083920109	0.0641153310181398	0.2505116173017874	1.0256846826370987	0.6336004991394343
888	7.306959748902464	0.0054124744052532515	0.7712280196871727	2.040041828683672	3.586988094074586	0.7765091664142577	0.1017242863521496	0.677526108985063	0.672920972725353	9.992798889620253e-06
889	7.185413071930385	1.19232057269634	0.016665314565847092	1.0694081805315465	2.916240298949841	0.5253321309532683	0.021446248835915973	0.11624730553674478	1.2323797346711807	9.601850400725362e-06
890	7.50201477868944	0.005975742878017834	1.6924663528869157	1.4197867007625964	3.618802785535395	0.007207239812657519	1.2593371745643287	0.040871162237468055	0.7932547015473014	0.6239440414236028
891	7.614751113332878	1.851003307347673	0.031190775212445176	0.7816625373336028	3.1055473553619124	0.5267098849832353	0.05231769708146105	0.019690039918335872	1.0290794291235252	0.6272007704132442
892	7.585942924285798	0.005981620665246708	1.705124972876627	1.485948690662685	2.857310845728991	0.32875924866774503	0.41093457462099386	0.24202671762728922	0.6258386494719884	0.4922803674493639
893	7.6089712173036945	0.3754455206238128	0.9140973060418914	0.5256768743806447	3.1291627795750863	0.2213063081523451	0.03272121514496768	0.2884949572427786	1.003920102784722	0.636670312325001
894	7.460782143955893	0.0059757392517538095	1.6924585649028703	1.6341435529357031	3.6169734952153054	1.0145884212309229	0.1983634516814615	0.043824591486400964	0.7917665342335339	0.6238328518692251
895	7.645296812208021	1.3805768438645594	0.02279320781776463	0.5439202159902016	3.0763510281826285	0.01598564143733849	0.00977858895528669	0.5203595346208897	1.0313674506676198	0.6191976684615017
896	7.495249728140756	0.0059754349645678535	1.6918051557711937	1.4930483074334626	3.6571350756483363	0.18099320977970437	0.6762121084223693	0.4105714525469219	0.801530157566503	0.7176238162348172
897	7.5745777470951055	1.3808374585737677	0.02280254586671462	0.5146602751347699	3.1754906248056702	0.012707464900417699	0.16341079366722472	0.5342769632053699	1.0342794933292594	0.6469713347649311
898	7.464890680112927	0.005975740292552267	1.6924608001821266	1.4187908387161745	3.625281301625112	0.7447349380023428	0.47225406086927163	0.04039812892985426	0.793803247942625	0.6248427534603036
899	7.643476571851724	1.3805760484765282	0.022793179321576314	0.5441369817444967	3.07561931977669	0.0054453340996303	0.5080004957400504	0.027161070008935907	1.0270345479191068	0.6189918766465287
900	7.486223649663576	0.005975742912618075	1.6924664271988157	1.4178917061513256	3.6306632753976804	0.1321012482768408	1.0495907144405685	0.10165564973842506	0.795469924812604	0.6256611501567209
901	7.614191628211926	1.3805953055806732	0.022793869243974904	0.5303489880684439	3.122383687628601	0.22456267973180344	0.032485359953608746	0.2675615526138522	1.0264466792691824	0.6320785582979583
902	6.510404944131198	0.034382381743883035	0.9574696775534989	1.3228502794381412	3.665903891302925	0.03656587213121707	0.6351836433623209	0.6800933400623759	1.9808406414560924	9.409556304818935e-06
903	6.938841428543177	0.26070211681889827	0.0769313301437365	2.705532899199016	5.821671954989426	0.4619948058795386	0.5078849479871334	0.19484419403749845	1.0440566086729135	0.6694490703093505
904	6.528430131765419	0.03438163192626159	0.9574287163261456	1.323872979362061	3.596071139387959	0.45980850758578545	0.15396880330760368	0.5188056773784547	1.9316834589225926	9.869394105781573e-06
905	6.8676741342118595	0.26112695436765293	0.07720262414622209	2.7119359470022757	5.783957395799273	0.5058375722275792	0.5185674721396951	0.14826931176736816	1.0454134839689986	0.663616643476535
906	6.523186155577421	0.037590716569150945	0.9493853880196775	1.3243469060344073	3.592692910426806	0.49727865480188777	0.5017237482901092	0.10294364507094622	1.929241086055263	9.836842760344989e-06
907	6.910711156036062	0.26060329396708815	0.07773040160452084	2.7234202359529065	5.716703386252394	0.29343078312007287	0.8324780567600275	0.018351969408837345	1.051450443163074	0.6531150603300989
908	6.502112545000377	0.03438247195219433	0.9574746060861581	1.322842409613729	3.6659405934960376	0.08187162637656796	0.5741484041991587	0.6545448191505818	1.9808607836788752	9.3378845522578e-06
909	6.864161378985346	0.26132276503965673	0.0773278319535083	2.714744765873768	5.881273862267	0.5825394093706567	0.10545628042003559	0.521350449672476	1.0365930232715113	0.659361013496888
910	6.51914463618725	0.034382363437241804	0.9574686773923684	1.3229717973889794	3.657896578228637	0.014221815824572404	0.829335525053792	0.5283956329792364	1.9752179214751038	9.423213986223348e-06
911	6.750947403666391	0.2655600047492535	0.08006134521206283	2.70905783476813	5.824597786562606	1.0779470167993002	0.010995682269464879	0.22952235874294993	1.0677441801698808	0.661016928453164
912	6.494740166471748	0.03438169777506677	0.9574322768891678	1.3228670740739659	3.660912569722754	0.14088343988384275	0.5888211682165916	0.5306890184002607	1.977285007723679	9.812576008475059e-06
913	6.893832438486709	0.2607900470228584	0.07698744177420028	2.7105536750187285	5.807800298373198	0.2564942055204705	0.024198547843975095	0.9048218505398617	1.056987800941237	0.6646323107759301
914	6.503215439012885	0.03438157288594179	0.9574254907889128	1.3234662825406502	3.623480861958176	0.3762055317681594	0.5198873152042481	0.24235014235162755	1.95102437963125	9.912888977114662e-06
915	6.885170459498944	0.2606098932205137	0.07687250759795007	2.7041931840060833	5.833751102939632	0.5024878842792563	0.2819950946125987	0.3960372902234206	1.1734267833706384	0.6706174719053369
916	6.40699326988938	0.02699846102672357	0.5851699121571312	1.4589748977853318	3.623177317804853	0.23554698908810814	0.9618550674903475	0.18141402117214192	1.914135770402366	9.933966032486314e-06
917	6.716867033897838	0.2628413809405674	0.07830217874483038	1.924635554835132	5.796508828289188	1.2461799967146694	0.04663733618564225	0.06834202587334891	1.0801964562589141	0.6567284868777873
918	6.472843083813831	0.034381642798786485	0.9574293097328161	1.321869591477945	3.7304557146691075	0.3081843571649102	0.26341880785642524	0.6111213326613519	2.0253408282575047	9.87644943765858e-06
919	6.391930670403042	0.2606645160143866	0.07690736681720924	2.749387244506881	5.4968679896702115	0.4692828491466094	0.5385424325829393	0.1603454679313596	1.4574410375620326	0.6304993257249376
920	6.541168090983322	0.034381601735395555	0.957427065879631	1.3235703505347023	3.6179224647958357	0.10729777745710473	1.1182361619903005	0.09447283181296229	1.9472543925800074	9.918556411824647e-06
921	6.888286657829042	0.26391126294724604	0.07656601336686113	2.7052798909544733	5.813600237690811	0.43545427867707326	0.3603462086964963	0.36833518380651936	1.0428499309218175	0.6698469522154546
922	6.447545589314692	0.03438161580257365	0.957427834852251	1.3226453955253497	3.6788710483680815	0.26792332531174945	0.3298279915674085	0.5262692517959057	1.9898679984491772	9.896425895729607e-06
923	6.825868540705606	0.2599971087765742	0.07648214954795837	2.0509175529098	5.646126610347172	0.018347592802711955	0.4546448588558969	0.6373691004010487	1.044375753135449	1.3266788330891635
924	6.543227186264594	0.032014300633251815	0.9634029953494112	1.3227645145736737	3.650000951143712	0.12932622693050375	0.10872592212464634	1.1143869412562124	1.9699508171553954	9.469380506388332e-06
925	6.789520560770339	0.2617235468555212	0.07758439323357584	2.8214342703827087	5.803718426493316	0.8690256210044119	0.27693362636322044	0.10913531438034024	1.0576840779138506	0.6635080128749312
926	6.555090798555926	0.03438169931451502	0.957432398709583	1.3243540018619135	3.562430404224859	0.7443522778829171	0.06752724113289559	0.2339170831425361	1.9082310528859097	9.797964779356644e-06
927	6.870034124859898	0.2606202139438758	0.07687908723006957	2.7086297791984926	5.791932457164809	0.3117347735960298	0.29869443569876264	0.5419844049203582	1.0825691389476946	0.6668054204677955
928	6.5023755083751285	0.03438169898106347	0.9574323797228305	1.3235456621683739	3.61755322140764	0.4775278095647768	0.30226479435213743	0.3110303247016221	1.9468675951314995	9.819906702741197e-06
929	6.906003340658544	0.26046489423823904	0.07678004589174987	2.7614862379772624	5.7769516834639285	0.37844301670729297	0.6093224200192567	0.16303343683198962	1.043957072985684	0.6141611725167085
930	6.5310600663361855	0.034379557008330695	0.9573154594693372	1.3207416303773725	3.6301324872037717	0.06745928963930505	1.0950233986649143	0.17647296064479948	1.9549041889644536	9.37599566504577e-06
931	6.085050341458079	0.15455268276180886	0.024126267312802627	1.486612514613635	4.893365225819385	0.32157018325528813	1.2039923316699646	0.14256372957445132	1.7521136611782975	1.067333591297226
932	6.55673518852506	0.034466471878144264	0.9620673468590913	1.32252713519194	3.672153681217745	0.010817327740913452	0.6604595572539856	0.6691119633598795	2.0030803412489404	9.42146670740321e-06
933	6.804967263624449	0.5413383992401287	0.2661326241220288	3.292300780310361	5.847494052524515	0.7644702296439058	0.1128557241368957	0.37157153228005685	1.0414790117414914	0.6646518637703085
934	6.2660523198411076	0.03161078098412834	0.810246754976829	1.3782458068931291	4.357135785122202	0.006129585081210326	1.7777767114123337	0.0655188648319834	2.3444259593608674	9.748479973680716e-06
935	6.862635733424022	0.41353441911384986	0.05856940932756751	2.731619278434437	5.76910203488029	0.6212989741003836	0.4419443752196374	0.11038240229994672	1.0614883347862831	0.6438545157374657
936	6.529472372659253	0.03438156230513012	0.9574249115328165	2.836279871498466	3.652818884247098	0.15910771888615705	0.14525927765574803	1.0124980744038947	1.9717333788315952	9.952052315702211e-06
937	6.775445719412716	0.26180798272556205	0.07763849616947764	2.715945100009124	5.789365087136974	0.9253255552505867	0.3235049328296322	0.01817126457371884	1.055553719486155	0.6595324851524215
938	6.31090717123189	0.02053079315732327	0.3180992538166907	1.5569780632438226	3.6476194397018844	0.1579576255526773	1.03037223711695	0.3778361779540899	1.9048247185064746	9.76826547324075e-06
939	6.794676974793134	0.26656479679551054	0.08071636744230533	2.6963347910748197	5.940163011353924	0.07919286381038934	1.2450941998555833	0.038464149043873394	1.0833885521387718	0.6769262599186096
940	6.506017279134224	0.03438158394837878	0.9574260939886451	1.3229140203725869	3.6619655664462107	0.15420627357794175	0.3138091463716146	0.8122914029145916	1.9780844724393478	9.935322825062867e-06
941	6.813909374584335	0.2617131375317411	0.07757772678100171	2.70597435094003	5.840700907113232	0.7712801329120299	0.10397548894854287	0.3673717651651589	1.055557396942176	0.6687426533596249
942	6.501882364407142	0.03438166039859896	0.9574302712607841	1.3231837811630631	3.6427555580695574	0.316809743162998	0.28341576399213025	0.5790903826604413	1.9645565745583962	9.863545369102165e-06
943	6.669610207498316	1.1160381896529403	0.3417466277067695	1.8956726374816888	3.1688112356255274	0.18576536460914275	1.195388004780506	0.4512579751628662	1.807773289348144	9.91980761692122e-06
944	6.009817020530741	0.7597688956803957	0.5871770988607264	4.932691564219853	5.065340040538321	2.7727542031418193	0.3042252377140376	0.058092687313888974	1.3399990944820857	9.37904906699803e-06
945	6.610170794686586	1.1161571530944194	0.3418062205483227	1.8956530870140165	3.1645850556788115	1.640176854087778	0.02438805020240899	0.5856810462673346	1.8045513340488115	8.717398574392898e-06
946	6.189469060591286	0.7562351746666618	0.5958284924371487	4.928341121280436	5.2150195800777555	0.9519741408729243	1.3332450082864085	0.23486855263397932	1.273284376156979	9.924594584055262e-06
947	6.597716890628963	1.1162683993709859	0.3414959199857934	1.8960963865704505	3.136886410654443	2.239024943237308	0.1775043069754322	0.02208143421515559	1.783528711268196	8.97049325972902e-06
948	6.091171549617061	0.7594411130332365	0.5868171460718178	4.928793708846796	5.248748831911361	1.749664312066759	0.4961372888128919	0.49867058769047473	1.3107141675435727	9.957066916201184e-06
949	6.695591789037579	1.1160594823814547	0.3417572942063935	1.8958988699415462	3.15228612311843	0.08693661316311907	1.2681196627114737	0.4672638714154846	1.7952684287459206	9.660335963725756e-06
950	6.344582653470996	0.7594640446740053	0.5868423239302629	4.9308008011203155	5.080242761759017	0.008457627043624476	0.1531910026224784	2.5412343168823273	1.2834218097958787	8.348970934145734e-06
951	6.605649782251906	1.1152010981260576	0.341327404473696	1.8962520503532314	3.1835846137829846	1.1762287151971906	0.15554009689919154	0.7599238654452077	1.8187031467384813	7.648743241766432e-06
952	6.294952386547526	0.7594680225602267	0.5868467090443358	4.930846506896949	5.076868408329177	0.32159157547338807	2.058977500234796	0.08490270809603125	1.2483907089826978	8.214219850164901e-06
953	6.7340750324593985	1.1160735702946374	0.341764351504901	1.895931745590519	3.149154357630513	0.004509548945463023	0.7578102645696764	1.0627486968900834	1.7928867987336605	9.490936068508156e-06
954	6.169912614618927	0.7594948078438807	0.5868761063474072	4.92756770042383	5.304867739014052	0.9815346709836529	0.6446285776426296	0.9164170466929056	1.2874910471508192	8.06727451274808e-06
955	6.692732770839929	1.1161658000773906	0.3418105518259564	1.8950640242168333	3.201974940830805	0.3506523628665564	1.0631623984651182	0.444612756066747	1.6619634248875694	8.468704148270392e-06
956	6.435741175449331	0.9790518039326498	0.8403526533070066	4.6459842492933126	5.229901744153778	0.4604052821719222	1.1983270116807312	0.4711250772664597	1.2926595492456046	7.4013682973797745e-06
957	6.615362456842316	1.116148861630792	0.34180206654234224	1.9294263449578593	3.154982764322615	0.6934506048168948	1.19205588121646	0.103629771830558	1.7862521173240538	8.686730583832739e-06
958	6.29086619209848	0.75938211191685	0.5867523598123134	4.934057451646605	4.859903735655908	0.2362469410667624	2.210398256493588	0.04308725776982023	1.2266443015726256	9.643079232304256e-06
959	6.830552540457987	1.1160609314148557	0.3417580169833752	1.8933628898377683	3.3224262178476565	0.9648271390548103	0.3253125979805987	0.704457007524487	1.6122648881346953	9.755670843025052e-06
960	6.058795271561308	0.759598483059837	0.5869899518725962	4.929813609910667	5.198237119822914	2.1754342267434854	0.1864295878141143	0.5619025759936475	1.3293127988395599	7.891330688447741e-06
961	6.646841360680479	1.1154133149599157	0.3434244389413716	1.8953951826607396	3.1838884962465266	0.509736120660353	0.29679273226136027	1.1090026249865563	1.8192192920440726	9.528182546832831e-06
962	6.1676321677297645	0.7595199728267207	0.5869037299154782	4.9298485754245185	5.155924097341798	1.3566850553709144	0.7505970733787785	0.6421505899198577	1.2994370422107258	7.722108727355236e-06
963	6.601594677257064	1.11618737069698	0.34182135881567716	1.8958664048027056	3.1496016385110224	2.059114888835404	0.0206854061485823	0.3001804141548487	1.7931845622143914	8.465300416228518e-06
964	6.038711097673237	0.7931957118423886	0.4896175535869149	4.939199925604185	5.0757827445800645	2.642943207967132	0.3390831245598187	0.06737894463662979	1.329038029871217	9.023668765129561e-06
965	6.634936751495741	1.1161491001245711	0.3418021859746785	1.8958333179237352	3.1632954126637842	0.6893540557708536	1.1672818695144498	0.1083901882386431	1.803504504937349	8.678953672387833e-06
966	6.357786609413426	0.7594617979413166	0.5868398684615147	4.932286272625201	4.968267323889111	0.004845536198440308	2.2793774867241052	0.18004435572301922	1.23468518743681	8.110097682911197e-06
967	6.5819629786980824	1.1160968389112476	0.34177600490306514	1.895584773156424	3.1732120754568363	1.686356833932063	0.19369911151050836	0.3510379934296264	1.8110318809833938	9.455765464645411e-06
968	6.236268554946679	0.759502175141599	0.5868841942192932	4.929280534455409	5.177079283292641	0.6395299033893453	1.4948851010600575	0.36085462483365066	1.2650470017909965	7.607232357595061e-06
969	6.578407236759361	1.1160915880849833	0.34177337447511286	1.895634107989985	3.1702733363594873	1.711881765590905	0.3189349242078661	0.20540920420079337	1.808801800383679	9.521186728038138e-06
970	6.2009577775330085	0.7597559892375725	0.5871627103031068	4.935838844091831	5.294304257203272	0.8202422554427228	0.32799004972798207	1.436157078225109	1.2969286517594476	9.906243427422997e-06
971	6.312400545615674	1.1850981688434528	0.3769819341809055	1.5440850195364202	3.0312110392083267	0.8209823738748262	0.3959189351751287	0.002653786002106133	1.5386487626410787	0.47027977936354554
972	6.064010880934965	0.6885033505609638	0.5103283009007425	4.9322594983067995	5.2879416946493185	0.8455477298900999	0.9971688103307089	0.8009579396884915	1.2495663702674242	8.307728192535827e-06
973	6.67338776304053	0.7335363890035159	0.20611867589942104	1.4982101547872972	3.1756791108632427	0.3468938242822969	0.25639764786919544	1.2862668058562463	1.813172547293102	9.41352130459217e-06
974	6.630928853884078	0.8695214782821307	0.7108959674294395	4.78971121828392	4.282008797526831	0.07612035732871196	1.0175270549981603	0.7894651990811669	1.0181871928760657	8.701209620069041e-06
975	6.587149050065935	0.7600895573206848	0.575095498029035	1.8957173927253723	3.1944488200924717	0.5363083076835208	0.6266701768058348	0.8654811105006619	1.8180770074478796	9.280791621476528e-06
976	6.069360988687048	0.7595592290686562	0.586946839504595	2.5116138912592345	5.181748522597245	2.149980731462462	0.06100776603871436	0.7581887621643908	1.333309124606319	9.332842658223301e-06
977	6.731539284316757	1.116076247948336	0.34176569289608877	1.8959206214361437	3.149715969016446	0.0031586771610793295	0.7005623733210316	1.1239858517179888	1.7953278599111766	9.4590640529119e-06
978	6.509200685962463	1.0610495866772378	0.9409007604995523	4.5397670125136145	5.155819125931205	0.5332757364830668	1.39052226565343	0.14416194394333165	1.3071457225234921	9.58203148398429e-06
979	6.759742711935623	1.1160673408242243	0.3417612415298534	1.8962323364478557	3.1277920307612663	0.1534946746545397	0.27147205228707977	1.0973638863022137	1.776796465628922	9.466952891094877e-06
980	6.021180086295687	0.7597893587369962	0.5871995726251972	4.932152196585353	5.108132189424718	2.705400470167946	0.19157592192735415	0.205953964792595	1.3414302725848932	9.662131170702533e-06
981	6.583366272726773	1.1161453294967016	0.341800304372552	1.8954339489118155	3.1799147315053933	1.4995815870854308	0.2398537679772115	0.43087347339895565	1.8161145056577397	8.840434026315114e-06
982	6.201441443864707	0.7594058203680466	0.5867783849081033	4.928523743090133	5.253081650585211	0.8440848999839977	0.1260396475665397	1.708625295815667	1.3020295300557645	9.966786582221887e-06
983	6.638479086710582	1.1161743993064461	0.341814860239026	1.8952866981575927	3.1865244676360494	0.5149165564753274	0.38734658521360643	1.0057524009115533	1.821162932609095	8.371433112814475e-06
984	6.720646503239053	0.19751159978764124	0.3899676023120193	2.3324313024302814	4.13100389290513	0.6065795129797006	0.06605231911515241	0.04601597112140784	1.2258587329714767	9.873620844407185e-06
985	7.031529843329905	0.021508263796316988	2.2115147318847392	1.3673186693153585	3.055853538277294	0.8124654510137876	0.08953729834391995	0.05775299372301262	0.870086052532903	0.5301822443005028
986	6.690420901845002	0.19754400430029037	0.3900860807606838	2.3311029973439377	4.216977968010808	0.417584245403406	0.27391376272942	0.04467402075541157	1.2198199108685888	8.632081862960146e-06
987	7.053444472219428	0.021541247552346463	2.212066510712098	1.3653754377759322	3.062877937229157	0.40708965166597233	0.23319097927116572	0.34576595173017804	0.8731413201696769	0.5320206021039178
988	6.705899777859158	0.19788919691033968	0.38893624297401214	2.3306996381474585	4.25506780683225	0.30513127842819604	0.35015293893664173	0.10476472789058981	1.2257495114093457	9.92604165916648e-06
989	7.052332431934535	0.02150889582602017	2.211323978690633	1.3667705749792756	3.0579769861069193	0.33149276763473573	0.5531081437298943	0.10868759557744571	0.8709594923131649	0.5306982612435611
990	6.665471235196326	0.19751210188739166	0.38996929417279674	2.3302869666656854	4.280076877425384	0.24332982790397775	0.05270424304128152	0.5353475669687839	1.2724966782327343	9.913004573108083e-06
991	7.093630062462258	0.02151042855477861	2.2115509702091107	1.3662755649946599	3.0597151428906564	0.0048006156029120365	0.8351411752447117	0.2139501942624841	0.8717226260327945	0.5311673286124133
992	6.70767145761459	0.19752978442874047	0.3900340234586164	2.3303537055085446	4.270909677771714	0.3350749713572945	0.14774421147755692	0.28137130671320526	1.2255288754789497	9.211821786697636e-06
993	7.044749914939949	0.021637675516241878	2.2136750490022568	1.3695701552731727	3.0449166060161077	0.6610571195793402	0.02626251489906115	0.28860542226660796	0.8655735235489771	0.5276877551469803
994	6.650784343687975	0.19750697297784023	0.38995067945978285	2.330373132547336	4.243312917850126	0.11919971198124357	0.6745433364135156	0.044392159440238194	1.282051713432041	9.842764744948941e-06
995	7.0379286640363	0.021509241210047308	2.211531094314945	1.3661370506446702	3.0602634170261642	0.48540536012433133	0.1671132918713194	0.327766844490359	0.8719496932476284	0.5312977063853801
996	6.614870872530275	0.19752199131091897	0.3900054865315333	2.331113152419636	4.224759837993344	0.023184963938800447	0.8247181745944306	0.054890443214626834	1.3248154285005425	9.552044263668137e-06
997	7.025094341296561	0.021492582464825574	2.211252120262566	1.3774362579207573	3.018229778885631	0.004461759630948526	0.875559397511592	0.17601745744333655	0.9957002499514402	0.5206285637642191
998	6.607670533878657	0.16521153842100184	0.27860654978940275	2.3961660833755722	4.312374347011982	0.19328716047065622	0.11641021309026171	0.5639777779695212	1.261053770285179	9.738175540943727e-06
999	7.073896284842275	0.021510129004197843	2.2115459558665513	1.383324145927066	3.069926975626355	0.23892328311964775	0.21843774341579933	0.5555430727866569	0.875864233248362	0.5337452869308196
1000	6.777112650991042	0.19751115269018663	0.3899659654930561	2.3288976667349033	4.367193672628229	0.5637478624063631	0.07272512334820104	0.08234668741185805	1.2355530233917864	9.897437752806541e-06
1001	7.081614119675618	0.02150999681389475	2.2115437430702825	1.3648980423097667	3.0648698101432115	0.28225696537298023	0.07115371683497673	0.6660456909261615	0.8739540557650223	0.5324675847480437
1002	6.696145117522572	0.19753541727138965	0.3900546442778538	2.331006489021501	4.225835090268515	0.3080441829098751	0.4302827926711348	0.02710008827796348	1.2374805327558371	8.981843138154427e-06
1003	7.0701491127326515	0.021534920669973114	2.2070482192765075	1.3642187687602263	3.0690510924194228	0.16340942317559634	0.4941540628267887	0.359020432549045	0.8751940867771689	0.5330803759323843
1004	6.682202054912942	0.19751048246667158	0.3899635122797938	2.3330637785778072	4.089825450355044	0.5935812470817284	0.08807765198733379	0.09875426836709904	1.2717250419209425	9.92687673617523e-06
1005	7.029976584099427	0.02150825058252689	2.2115145107322562	1.422569748759858	3.0356097811751526	0.8273590113753357	0.08711393139509449	0.04550733042345808	0.8615410732596273	0.47523472908026604
1006	6.657568889998925	0.20730457171793648	0.36324169583463245	2.332956450506623	4.239325880968631	0.16340490723174214	0.6154589185238882	0.0447954499736949	1.2724951953067234	9.925386107025657e-06
1007	7.071968617498903	0.021509745483405684	2.2115395358742984	1.3661323862782992	3.063390182933027	0.3603668851519699	0.07259401869982617	0.5738877572669722	0.8732671108615341	0.5320917331065065
1008	6.688208725057142	0.19752818337116576	0.3900281623470963	2.330576177320222	4.256526681582912	0.23994754424241838	0.49194126723174053	0.05384398840317042	1.248365447943884	9.276818873473674e-06
1009	7.0700518672821895	0.021509986121594816	2.2115435640701135	1.3634260056454994	3.07037267556811	0.2284381826584128	0.3127916109150827	0.4676271363774462	0.8762176964138565	0.5338570916307601
1010	6.688667595379193	0.19751869295788183	0.38999342093068085	2.3300100812908298	4.296846134496127	0.2017308788021229	0.37818375165438645	0.21246721528076654	1.2401424752558883	9.66438019882394e-06
1011	7.094003424337511	0.021510228880528174	2.2115476278134936	1.3691170251963598	3.0490925085494314	0.02553252942310999	1.0052780104169987	0.027401063630539003	0.8672321259965209	0.5284851692206635
1012	6.657953557794176	0.19752437738826992	0.3900142212653783	2.330017526552743	4.297134738510862	0.1909360200446939	0.0965136927503677	0.5573505748775183	1.2783705943734018	9.455097313632618e-06
1013	7.151752302643598	0.0314955740778017	2.3504453427226077	1.3129294642152225	3.144062928413625	0.2056026624077194	0.5292868185103546	0.2859266695281016	0.9238711826014409	0.5691223644150484
1014	6.702685983125094	0.18680747293790603	0.3515261264246199	2.333953740305978	4.167683518579025	0.5403620632397604	0.13033888454042322	0.059456737377043434	1.2065389321116282	9.751341496988159e-06
1015	7.094951457025799	0.004038149326814401	0.7567992473605463	0.44538153775347394	3.071674152786299	0.16423684984924627	0.12074497460804955	0.7487187927026264	0.8780090193217731	0.5362407380480608
1016	6.566738089116459	0.17446921087749223	0.3090864737861574	2.3783624628300255	4.583095474438502	0.38078429923301543	0.032487225365947614	0.4583987757407088	1.3552269692158438	9.138075316145417e-06
1017	6.916254155919153	0.2943398375128702	1.7398811241392853	1.447233915409929	2.988030440686366	1.0110365918667779	0.19491145317366784	0.024209563285354466	0.8024457763046674	0.4460583418819364
1018	6.646395153884007	0.1975235305398149	0.3900111211789215	2.3363687405772007	4.283897160752708	0.07471176124070779	0.5995303263006398	0.17838703630583874	1.285257455740968	9.489223202295329e-06
1019	7.0914811719005435	0.021511647304249704	2.211571370725251	1.363330140081027	3.070705178394581	0.12030324715644969	0.186102749761294	0.7323629146115147	0.8752568461379006	0.5339479640870213
1020	6.803397626718542	0.29385995835230205	0.7967209111472867	2.109156384127175	4.185598384095554	0.07819331017278819	0.6653922061621013	0.013096758605057436	1.3620344487994647	8.97604757136807e-06
1021	7.008964385528935	0.021527246261940563	2.2118323839985874	1.365939414554459	3.060903476893962	0.9841449125619744	0.04208024532299303	0.29260080335142885	0.8722289600911063	0.5314860786610449
1022	6.716154008924412	0.19754751576406226	0.39009893709402926	2.3316246659693523	4.180943229108667	0.47177158178198075	0.24878231216126034	0.007742523449181515	1.2226804650355152	8.487889815559072e-06
1023	7.048088731989246	0.021509305345105322	2.2115321679734192	1.3676727535777422	3.054533151606428	0.38875114380752845	0.5227403264110341	0.07675055046957123	0.8695251594123711	0.5298479116785667
1024	6.652822500507045	0.1975222127453279	0.39000629714480434	2.3299325807161275	4.303398291714944	0.0831884093987993	0.5204556275520363	0.24211874543397216	1.2771751246682257	9.543259728643086e-06
1025	6.0541303616785624	7.618711812238939e-06	9.096880771920528e-06	1.4474120341002614	4.209582612568396	0.5500193802649258	0.9041304579065218	0.17193997429844451	1.371225014545498	0.7528862056374588
1026	6.374499713599167	2.10755182458041	0.14886797934614868	2.81390711161583	4.536770309693417	0.23932389960202313	0.17324688661151355	0.4348276742906485	1.3636604922205144	8.36393325495399e-06
1027	6.073574906125451	8.347581250758243e-06	8.671904097118955e-06	1.442216833917821	4.24186055062959	0.24115435143820232	1.009728946556475	0.41404640333087966	1.3870894598448498	0.7575966090470824
1028	6.128768039461543	2.1076444307645357	0.148883316756633	2.8134739070818626	4.561259589623936	0.6913464722106785	0.12327722602386204	0.2479950791031965	1.4769640817322687	8.078761823113299e-06
1029	6.143543015645181	9.052824995195095e-06	9.521388199726167e-06	1.4443492239022124	4.23219656049572	0.1849433428840381	0.08761923497479036	1.5646478157021342	1.3823430844432576	0.7556102393298261
1030	6.154181289467147	2.1076638598550894	0.14887219291947432	2.813981301598039	4.527543535757428	0.5849537223836453	0.3964505797537388	0.044857448158447756	1.4587499478672772	8.040127773040193e-06
1031	6.090810462188905	8.380801864196417e-06	7.203866412590418e-06	1.440123525138904	4.259084157621735	0.18088853442392097	0.43710556967595515	1.1165501235629869	1.395404021250737	0.7594318133562149
1032	6.423111028543151	2.1075310649115413	0.14886648301016261	2.8148799626833756	4.472083277510376	0.0657854635034935	0.566248471817356	0.16238748439370934	1.3378500825480941	8.419796337723948e-06
1033	6.0563184978974745	8.365044804196757e-06	9.85790400588473e-06	1.4444185445896638	4.189756434177721	0.9400741313464489	0.6117231474443144	0.0640536030165527	1.3615819342607651	0.7564657799790885
1034	6.080887666007796	2.107373957674209	0.1488596573486334	2.814326266531023	4.542475591415322	0.7822931981426833	0.18822118663149787	0.14567925081456387	1.4998852805777763	9.051081774946061e-06
1035	6.128673693003421	7.771860005779102e-06	9.713793052606036e-06	1.4577778352801787	4.123010693527529	1.5951599325315626	0.012230133419805146	0.07876671888121879	1.328892583511287	0.7438186712467753
1036	6.247670927558588	2.1070832237040076	0.14884524076914007	2.813798452757588	4.571067321386157	0.44684621167534266	0.17117793597609335	0.31783876537036776	1.413624238332969	9.823984246249317e-06
1037	6.186844661858845	7.743144938997841e-06	6.401412937186939e-06	1.4385695623530343	4.246079661231198	1.0011995731813268	0.6079099441185486	0.01633602559629365	1.1811196726814381	0.7611813576045506
1038	6.275180944449545	2.162818754040324	0.15093190670607967	2.767843031012877	4.574164950756231	0.4318064400613855	0.22341618836124266	0.2597360764815861	1.4146059077212574	9.775188530151101e-06
1039	6.075721429946216	7.162805231234278e-06	7.941181246359791e-06	1.4316600799384764	4.179047442671436	0.8808822155548653	0.7461601867572574	0.009192649868261196	1.356469638143647	0.7507891277629524
1040	6.294158504278301	2.1075508468575688	0.14886722723004853	2.816584981670317	4.358272955490707	0.23296279185309263	0.5999184578704619	0.048706845050870674	1.3700964778969589	8.367577169164509e-06
1041	6.100785512572057	9.90728653169632e-06	9.888112810186342e-06	1.4505639972558642	4.203094894391428	0.3215773822409538	1.271110570688621	0.08759979736071392	1.3680571354599633	0.7498305387326333
1042	6.44542451113544	2.107094432251717	0.14884565668802127	2.815675215887106	4.443131043501276	0.05250014166358281	0.04855625264746032	0.7296541675447816	1.3641638964139435	9.766210663459814e-06
1043	6.11873627992242	9.78866636750452e-06	8.53653593645266e-06	1.4433057840496912	4.243573058350076	0.02741521318378364	0.7855768121008935	0.95555389615245	1.38769709072005	0.756484178798695
1044	6.412840039379682	2.1070313234067535	0.14884328536985317	2.8129342192323676	4.630127592908339	0.17777952747432432	0.4026763232625196	0.1759170054574951	1.28816032671552	9.96773638838995e-06
1045	6.015987736619793	7.730456502621498e-06	9.243875224531698e-06	1.2287751723886184	4.213885635552237	0.49141494881318293	0.6130096498328973	0.528022288189555	1.373215610742868	0.9714586193578104
1046	5.985023918742919	2.107005498075822	0.15010455388980484	2.811857257879158	4.518505363957139	0.9808169765829327	0.1857775468801343	0.0632632623632544	1.5455321625855822	7.816975715183014e-06
1047	6.068173900931271	9.641176889174576e-06	9.071175272112291e-06	1.4501912004967048	4.158560590172365	1.386535411328534	0.08086252539406091	0.17790134401515986	1.3461399188319618	0.748168651902318
1048	5.920105159737173	2.1074152380875675	0.1488628421011464	2.8146315473784753	4.501136084724234	1.1474712258382105	0.12205397144195923	0.05796183654356183	1.5837355986109136	8.830737353023611e-06
1049	6.08375926759538	8.412797982434862e-06	8.598851297675742e-06	1.4533540625178283	4.133505177042697	1.5205148342960488	0.07729185901666506	0.06366840666672748	1.333876133986277	0.748084911077641
1050	6.034701431561551	2.1075205921453093	0.14886608994179992	2.813636427834645	4.5602116483412845	0.881675993988722	0.12152170908620608	0.1532883100394891	1.518032502215883	8.491354989999712e-06
1051	6.082321910436168	9.419014877173187e-06	9.694185649805869e-06	1.4153073707667387	4.222084348939105	0.22955816564111245	1.1765879487684876	0.2682624180483923	1.3772118173401005	0.784802614429187
1052	5.981395552277166	2.107762996295504	0.14887367036082064	2.8090145144679504	4.514614607229476	0.9795528441142197	0.20219020308819582	0.050514262825201016	1.5448648641614138	6.3882743886841605e-06
1053	5.949205398566666	0.0001383034842139353	0.0025552809872815166	1.4723140422703278	4.299880827995687	0.016670316343394085	1.2878504347993704	0.15070670448717025	1.4162135332324908	0.7512711750440889
1054	6.194946173336491	2.1637366348446894	0.150963116013303	2.8096018192975034	4.567430307185638	0.6035009812951991	0.14669711000241123	0.2506605241870327	1.4599612854829154	6.589477413004092e-06
1055	7.365857155170005	0.011705889597487898	1.045310180633419	3.2766598538173795	5.139081601790538	0.9499141593208263	0.07351822609042163	0.915132742088257	8.983665645298535e-06	0.7768726420537012
1056	6.49643861923131	2.148508553483438	0.15039977870289997	2.781068843219383	4.1530908646851215	0.11048517438060641	0.5927449214534872	0.06998141588157904	1.26365610784648	9.90680285998583e-06
1057	6.166366407991515	9.643652557561912e-06	9.882137277798361e-06	1.3770222930727212	4.136530741491819	1.0571391267255967	0.094017994371923	0.17626873115989897	1.3503117238979552	0.8246413762304045
1058	6.170201465150808	2.107654165796251	0.1488701687598963	2.8049932850313115	4.564850528156312	0.5922962232112371	0.23233882538403738	0.18208789920360458	1.4488343743389038	8.065530932092688e-06
1059	6.0417346305794615	9.384677493914362e-06	8.678654237912957e-06	1.4453727375777128	4.214533923926975	0.8915314193440841	0.4974746662903458	0.21258317519036773	1.3751486255529806	0.7548506725068685
1060	6.088729694480992	1.7936662082638284	0.13660289883029483	3.0727679877173055	4.535608278181107	0.49721429154709496	0.3656050714419055	0.1525902654720504	1.3819130401416422	6.411517520894094e-06
1061	6.21284478061497	8.434947025408293e-06	8.648150066723155e-06	1.4536858544788516	4.146644672988931	0.15271761416037258	0.5886467890234344	0.467809351875006	1.340303315051288	0.7475547558930664
1062	6.133059865496676	2.107615852953501	0.1488703873936264	2.8136498509689605	4.552859751163132	0.6878333032763471	0.057428359078195844	0.3278955398277479	1.4833973873344501	8.18605325801798e-06
1063	6.062281523729992	9.85210227627378e-06	9.332971705720541e-06	1.4447791721776904	4.223276326703901	0.48128398938289235	0.9652248267166937	0.18633083523345137	1.3777452727081048	0.7553128562826593
1064	6.260698731977668	2.1076506834719653	0.1488700376156257	2.813517959561107	4.558344528600581	0.42257868509140567	0.09096836505177837	0.4254659371628163	1.4176814874724801	8.07073631309657e-06
1065	6.090269798746441	9.204660109186842e-06	8.947704042466066e-06	1.4429229441189577	4.239739235590563	0.13703851261703917	1.0738815570930695	0.4840724287363886	1.385865962182858	0.7569222668399286
1066	6.918547753766565	0.5900680498331122	0.2563174670418964	1.1617929101796602	3.418464163091991	0.05397079147294121	0.0921805436568205	0.772883603778674	0.6773996866400033	0.488917339321344
1067	6.337208796254397	0.034081552010869744	0.5113049252693288	2.705649466534068	4.6549164801065075	0.3887852934345593	0.0666094367557035	0.2994633716759673	2.4568728431628895	8.549404838465527e-07
1068	6.819464741332094	0.5903114242891876	0.2563937852427902	1.1582263167109976	3.434154964370171	0.799086798998358	0.01861128551847528	0.2309164833446057	0.6816080643241739	0.4922488237826239
1069	6.405239358302818	0.03517129155454801	0.5219206167875403	2.7005318140855183	4.694580204143166	0.26918764180932186	0.31661229621219267	0.16723165435132725	2.4258006539054473	-5.330323571739492e-07
1070	6.844231275702377	0.590448208906369	0.2563396814430836	1.1548194934703402	3.449297258810771	0.18841237797947719	0.4430663552464906	0.2429006853585406	0.6856465673315228	0.49542862869176796
1071	6.302303805227177	0.034931532496201394	0.5197579352744666	2.7043200532002083	4.499792604866893	0.5991009724368345	0.07054235304023261	0.029425717779812677	2.478055229498169	-2.4412810585850104e-07
1072	6.838015782573614	0.5901950781428288	0.25635730291170294	1.1592937770566187	3.4295357033100444	0.3478211145111054	0.5455848894811652	0.04190745015209569	0.6803304180097131	0.4912468414242901
1073	6.319004728426119	0.027749338863865155	0.44488676103989494	2.733452311681097	4.685589363284056	0.19808865524137367	0.5169998737602329	0.05126684758121954	2.465055777800885	9.807515777009375e-06
1074	6.867692874152873	0.590079443343802	0.2563210401290173	1.1558842614580773	3.4449414224183954	0.0960302807167586	0.3508780626156755	0.42007283388226924	0.6844206968469901	0.4944289879854657
1075	6.177870577758715	0.034504016578864934	0.5154576837280668	2.702368046384654	4.757709956062876	0.03086234285555273	0.1277462779947431	0.6921904660123444	2.640068964068433	8.648328784538817e-06
1076	6.8194072760228766	0.5925222761244574	0.25708648239092174	1.163119207798343	3.4094509352385978	0.9799571353299498	0.004774763901142766	0.13536884588630746	0.6754930481362459	0.48772747218794993
1077	6.30684988105634	0.03411209246668299	0.51162275720788	2.705750624261995	4.638876603160669	0.17328155680315302	0.516339772217591	0.06840890811352057	2.489790391401622	8.136693931673984e-07
1078	6.903123599662699	0.5900653196908477	0.25631661084165375	1.1645142531775545	3.4062647545263336	0.06417233373681049	0.7478677370742183	0.09864493374153331	0.6741442725593726	0.48637898570947985
1079	6.559013069303165	0.03413818011804185	0.5118794746737034	2.703780092633725	4.775472280968438	0.367858301652865	0.171974299227913	0.20642204511484621	1.061157273254396	7.951967001253726e-07
1080	6.81910749247758	0.5900419477298375	0.2563092812121335	1.1124281680184784	3.4289717969288964	0.3807737251147576	0.48359250559518047	0.06647013371050009	0.6801502228404884	0.5653611755301168
1081	6.205449513270335	0.02828426289193311	0.4508703241440068	2.764055650627977	4.722242678281442	0.25935072221268346	0.057510898752267746	0.5121632982572156	2.4912350850267875	9.006695835555572e-06
1082	6.8422419624363995	0.5901138308495995	0.25633182430970897	1.2748486537681651	2.9114396908868856	0.178045313466717	0.6865678187567793	0.06904990471045032	0.5426581701088876	0.3834659540281302
1083	6.976613339364159	0.028340940255842315	0.45149900626059564	2.7265600358489563	4.958374489042922	0.4628052105780454	0.24416495361336077	0.011816074442470135	1.941697087996087	8.869074413645277e-06
1084	6.846561405008495	0.5901170949427175	0.2563328477909346	1.153127858949182	3.457253170554828	0.20237682202131604	0.22772289014886604	0.44785348162800537	0.6877157659842403	0.49700079347069065
1085	6.085102688971531	0.029428902635368067	0.45858838102646066	2.7261343091025814	4.751603907896605	0.037561896059339926	0.037696500904454096	0.8074188457374077	2.6992080592069296	7.748001121354238e-06
1086	7.02401456397092	0.590071598920331	0.2563185801167708	1.1842464903249068	3.3177868418236627	0.06702148986427078	0.23606187905943762	0.7840270453772925	0.6505453641810663	0.46797347876579004
1087	6.30374870923495	0.031781575816429736	0.4881875471037822	2.7143298500773976	4.739587197191181	0.20473824848106723	0.12851189864372287	0.4707098370038602	2.506761642201077	3.928006657776275e-06
1088	6.857278222626355	0.60729724496491	0.2568018113032187	1.1504288756418142	3.4500583744670883	0.16813697399683414	0.4577418812029183	0.24362518602752845	0.6887205981162681	0.49981419954309897
1089	6.359837636295464	0.027838096620486072	0.44587920803210945	2.734369347050896	4.723790127834563	0.2471365439560792	0.2800805692799459	0.2534194604392896	2.4350965746672526	9.678410058831633e-06
1090	6.932197154255307	0.590052014013558	0.2563124380287393	1.1659771331200939	3.399722890416139	0.013688567937990443	0.1212982109285659	0.7860330650216524	0.6724017735086104	0.4850141557746332
1091	5.914546641944905	0.028412878158063936	0.4522942910798364	2.7328252040071814	4.521719727718241	0.025362610265188785	0.5210724663409695	0.2695102089243719	2.827071875993672	8.807654343261443e-06
1092	6.894795668582874	0.5902609956450751	0.25637797273752	1.1707675150302455	3.377987514745039	0.7200097255503722	0.07619471389189149	0.3218959085978375	0.666638133992569	0.48054984452746313
1093	6.370565462740614	0.027819971706301575	0.44568136376509265	2.7336092204115343	4.652433454614344	0.3747549775467218	0.24132498172725594	0.1301733662924495	2.420965457375232	9.690933535291732e-06
1094	6.914182295929994	0.5081131571319272	0.22982257812925946	1.6633533585261844	3.5166590305248047	0.22621245811312876	0.02222823194763308	0.7292447227169295	0.6815585867951732	9.91274034401279e-06
1095	6.276840317068991	0.033373877571347806	0.5043260651611847	2.7381974689455784	4.059940386513927	0.19649051449138608	0.17790493427561047	0.5152310640646703	2.504478497234168	9.983210113825018e-06
1096	6.812606507983354	0.5904690687143593	0.25644321296694744	1.168360521217896	3.4123708087087827	0.9659364003773705	0.002013592411550006	0.1442206924154766	0.6760405345802672	0.48242854812306973
1097	6.324835683375394	0.029297287679804846	0.46473240264419013	2.760330758702151	4.624786827146047	0.2840723747838681	0.4463299859655838	0.016831576975872557	2.4622877695751924	9.921918270962308e-06
1098	6.677431966389459	0.5717405835570841	0.25053262507095764	1.1262060179347444	3.7901797951276244	0.6790511875945731	0.201379857789345	0.19143399047983092	0.7541213557560486	0.5450174078558169
1099	6.481707868190669	0.4693600587209456	0.47059766893822647	2.789308643897624	4.6180233446042225	0.23618683914622843	0.36880855690298087	0.08206142117584074	2.375075491016997	9.511014529535138e-06
1100	6.888651882007509	0.5900829229706473	0.2563221313710191	1.1608684371718418	3.4370228051055727	0.09805847140713664	0.14434175702511315	0.6526011692873935	0.6823495729141852	0.49278252425153096
1101	5.926203773424436	0.031764585412879416	0.4880158278729673	2.7198424383685356	4.382395780291392	0.30841983352858326	0.337182398377071	0.10067779979747883	1.778125222620228	3.980955871873455e-06
1102	6.821051308826717	0.5900167538924829	0.2563013800190195	1.2669087568519233	3.4383409000777188	0.9368328823637185	0.10270752826475603	0.049731726886329514	0.6827489714761303	0.5477851191680383
1103	6.380673024897749	0.034028928391259726	0.5108052375203935	2.7048487855119547	4.723252774765947	0.20792708110005287	0.31839103001600627	0.2463015284658603	2.447024676514108	9.220425891609546e-07
1104	6.873800735942312	0.5900803099289161	0.25632131190369534	1.1603835946927907	3.424766252220915	0.10418963659079981	0.6218922761410494	0.16161632863277411	0.6790700407161351	0.49023222137724964
1105	6.340978905716072	0.028083893106774036	0.44863033732929103	2.732270034984594	4.6593519743469916	0.25278925555150894	0.428007187365612	0.07716388141756002	2.453641416641195	9.288105717652072e-06
1106	6.92618567952474	0.5900828989175569	0.25632212384307934	1.1633497646720146	3.4114662172409798	0.09028650422616759	0.02342842131054357	0.8325287354516863	0.6755289983693161	0.48746542024670125
1107	6.799292503174706	0.5842707747101045	0.46686575969972594	2.130288343807772	4.000385525615718	0.09340922085961396	0.1590940341827349	0.8648706567741056	0.73439599176598	9.871660398913986e-06
1108	6.719386367411455	0.6871277041573719	0.023574677209377743	2.6576358210052593	2.754707477063541	0.8126377329714627	0.800488271876767	0.48992544197645627	0.7576226109687664	0.36976805828288906
1109	7.561606254744215	0.584270598914808	0.4668777511511208	2.120267927038882	4.609777107338381	0.9317666927737736	0.1275718159597833	0.27250987024194884	9.462594016372549e-06	9.83153552616227e-06
1110	6.758095888776096	0.6862038388526587	0.023128451744339546	2.667731208608634	2.7151505286235955	1.1418700622194178	0.6799514302227393	0.18573238131841494	0.7401522856727931	0.36015893437032154
1111	6.704811951528345	0.584291496181795	0.4667949541775392	2.129367499635228	4.063964240677983	0.45922091970709555	0.37032044939784586	0.34036794551871963	0.752613505071158	9.942004725210924e-06
1112	6.781010648860236	0.6906171552872883	0.02592158936974323	2.6634662821610884	2.728209598206513	0.07228199067616274	0.9119487116033804	1.5037685799499065	0.7469102518562233	0.3647219604250014
1113	6.65081494909187	0.5842864569610574	0.4668740244609904	2.129808324408043	4.04106688548071	1.5588653516694357	0.025949948134385645	0.07114774096278112	0.7459672762424092	9.674265788184533e-06
1114	6.759602305938608	0.6863323857066104	0.023071901632140467	2.66816970606296	2.713319211918275	1.1927944045419119	0.6150810804216665	0.186249975571274	0.7393763549912639	0.35975719837890247
1115	7.558646187095879	0.5715517449803512	0.4600937633024495	2.1370404179638993	4.61153823318509	0.9468429425758336	0.20329946144426192	0.18537800518744954	2.4858723835011286e-05	9.369102045112489e-06
1116	6.771068586340177	0.6839095030254113	0.021609319227555296	2.672115696258499	2.6993402431939213	1.488723597266919	0.21348476823947485	0.23404569675983433	0.7326209893682997	0.3556665953538107
1117	6.847219028056624	0.584268066651048	0.4668764422634271	2.1313974502854585	3.925061295379505	0.007971104131165524	1.1101906423895114	0.0200951392754318	0.7126736952239668	9.852972542749734e-06
1118	6.750061248099404	0.6881646411545641	0.024247701464730178	2.662454996451102	2.7346173298150056	0.5710530865279098	0.4490543352853091	1.2308365621744193	0.7490865534629805	0.3653665735336455
1119	6.21657634183745	0.583844786475338	0.4666537989683704	2.132541339571666	3.7672348614317155	0.46556690191141703	0.3474170666875729	0.3855825380298401	1.7218590364867372	9.68666755184667e-06
1120	6.840510551817445	0.7120627029277933	0.04680094064669938	2.6557305415917445	2.6932732701845463	0.26115072751469587	0.02040770496451825	2.2501179783047456	0.7329904442625351	0.30480305642309813
1121	6.712424990003313	0.584051300191085	0.46669830587044087	2.1053568744756532	4.0698448465832415	0.6334784723812824	0.11632793759406375	0.49856343620867216	0.7588381006328021	9.817189534882595e-06
1122	6.6520075883463265	0.6858478051244011	0.02277116222263792	2.522006720080636	3.3050455996246053	1.5227788824477084	0.19971132720498427	0.16850246471316158	0.9959846616777753	0.4969873460672292
1123	6.753807354810822	0.5842604587421448	0.46687283852870803	2.130123599846893	4.012222365890178	0.21560118654458849	0.7935633714711877	0.1141551084248285	0.737829195906721	9.989248578251433e-06
1124	6.789932371046419	0.6910080090567595	0.026199398045881655	2.664597453683264	2.7232093170720026	0.05530001762390324	0.7545953625633985	1.713896122235326	0.7448323844864472	0.3636896420965483
1125	6.711902523533504	0.5837389218995973	0.4684441299046566	2.129244308941035	4.064032449052505	0.49354696569544054	0.18575914251679626	0.5181435580349194	0.7526323489472767	9.62717559287211e-06
1126	6.617973358037283	0.6892417588819845	0.024968368845309886	2.63571692925156	2.8403619969887273	0.3505171168283479	0.055093621711734535	1.7291384057307033	0.7956047588272291	0.39063642119971353
1127	6.720896084333044	0.5842842921939184	0.4668849819713426	2.129513655590823	4.053915891871029	0.5996769524548435	0.04667646401059711	0.623407680735136	0.7496991666507506	9.603763858176453e-06
1128	6.790714777339967	0.6322511775293655	0.08171548993491994	2.996882308785159	2.7623973209510724	0.31992914210868034	0.5766462336994715	1.4689155718391136	0.7481855465120407	9.96718328913611e-06
1129	6.693893528143474	0.5843154070290183	0.4669013537504365	2.130017879095576	4.038736744390842	0.7393259161696489	0.5602487053118105	0.011512257414690703	0.745296872472588	9.128410600146964e-06
1130	6.780495132478119	0.6888229866194603	0.024685528292504005	2.65161894181014	2.7776492287432517	0.15381992830400879	2.0343270921931427	0.19263052961659824	0.7679491231013452	0.37563309489102475
1131	6.816759745883254	0.5842661901819839	0.4668754610384102	2.131088834480413	3.9460711402040105	0.03826912659007047	1.0384323768909354	0.04582936604633272	0.7187597590925736	9.887115700754027e-06
1132	6.57416760904356	0.6873317451054368	0.023705531383266545	2.6330490834238507	2.852838061993033	0.7159711207413614	0.3219879728610167	0.827948478300474	0.8006408602743343	0.39290782791562845
1133	6.827943658085644	0.5842759719465732	0.46688099373825526	2.1312549703099655	3.9340221564762388	0.020817229484663757	1.0752209883378336	0.03344544183927406	0.7152818422548649	9.712324516584563e-06
1134	7.176032343932945	0.8241388306204223	0.9334910993983804	2.5379347888530535	2.7451801456406155	0.03927057179473581	0.5414071477074661	1.0060196334881704	0.8771165442480874	0.49679669776734015
1135	6.714693126458374	0.6208362859428621	0.4858931358162357	1.5888539031728424	4.167436992219696	0.12193235581371879	0.003822733333636625	0.9178485639248947	0.8066616488495907	0.7237829958981941
1136	6.79366323016161	0.6858947628491322	0.02280011652817358	2.6691692357416237	2.6984778458444434	0.8734174598224865	0.005314027506699479	1.3500906521224068	0.7295572916142893	0.3600453926796679
1137	6.759975182893441	0.5720101575903399	0.458543762147625	2.1116159071104175	4.028255468328476	0.4163233283973005	0.012589351049484452	0.8097539942846991	0.7423267545555342	8.44161381102212e-06
1138	6.845872054232227	0.7092224648712256	0.043258883798375926	2.6465094266648586	2.492035532469359	0.36059116550904974	0.9776573416183725	0.7098394223042653	0.6748931194124267	0.3279213012124239
1139	7.405871686562217	0.06207743930943488	0.5406234826207853	1.3953948928984916	4.51011360769339	0.05321733493399731	0.3830013656327281	1.0304915576500353	9.917313557379366e-06	0.8139036276201809
1140	6.745070331245238	0.687692165338203	0.023938553011006433	2.6560124546795225	2.738750163658613	0.6739274646010163	0.5620923599993946	0.9488792535427765	0.7507856446987681	0.3661877288857192
1141	6.944220891968134	0.5839273616986801	0.46669723727420886	2.126622669434223	4.166264222367153	0.39920729300958824	0.7336153043082695	0.06240116079304045	0.8972292572218832	8.957146534107216e-06
1142	6.8833627766664724	0.7850435496515779	0.3415563720747746	2.7581435114757906	2.7706667642388596	0.6248725363215397	0.762191398606688	0.5275291033029751	0.7940938526656094	9.818622784290753e-06
1143	6.681532439619577	0.5843070047656876	0.4668848153578817	2.129305496216803	4.066539817597224	0.6818368812000569	0.39876254313553466	0.17138913415414414	0.753331367462045	9.268911657042644e-06
1144	6.747038389385992	0.6876311402000436	0.02389892834312596	2.6624497880343063	2.7350895491526335	0.5829871205104765	1.1561492831442928	0.44235335144489446	0.7491725067708087	0.36530747444311323
1145	6.666247291463189	0.5843161597475942	0.4669017397748619	2.1292949683256293	4.068902581550303	1.0626307866395532	0.07086735886674099	0.2882443233259927	0.7539854051896319	9.079215382638872e-06
1146	6.855858208759656	0.6923258165744803	0.02715932768752309	2.675163275975246	2.679427070012125	0.0557633837396592	0.05951771215792769	2.572547769011757	0.7260750619019497	0.35389878514196954
1147	6.675737197902262	0.5843328196310916	0.46688139465060097	2.129343631167488	4.065038748062986	1.0257051270128825	0.03942401556184776	0.35254497865798523	0.7528670777276766	8.933806429753127e-06
1148	4.9304261220904015	0.5329956030309276	1.2155580125477041	3.417936850612493	4.569596961552365	1.0776552343142083	0.038787538934348255	0.20964922638229389	2.08727225035445	9.753275789700055e-06
1149	6.535712187381461	1.4281044069495739	0.9752497549319049	2.378784588243171	3.231567063843322	0.2406296052006935	0.892431397772154	0.06450688604495533	1.1178361664647591	7.546484078428627e-06
1150	5.3425658014776	0.5329698936569912	1.215548189379134	3.4203179117345974	4.397404081203977	0.20320259521282905	0.4064812733122874	0.2859414905255385	1.9725311251258504	9.936906013341112e-06
1151	6.541642707155535	1.4277072156274888	0.9752364021433492	2.3781990590929207	3.260372679912031	0.23044030975527274	0.10455685823596762	0.8460510726159236	1.1319796388626298	9.112007103158272e-06
1152	4.892493549963297	0.533156951134962	1.2153216903692636	3.4181793937689444	4.559721903987229	1.1221027253482727	0.1906084706747717	0.035077760975628626	2.080516553453705	9.088833101941512e-06
1153	6.397363936872959	1.4276244100589421	0.9752362047990949	2.3784185998504417	3.2971091603306015	0.9165270222983942	0.3401014760097798	0.1216525476694148	1.1494271142170824	9.728485125166048e-06
1154	5.043356580768153	0.5330334061803182	1.2155724754314021	3.418190583544638	4.5451144150432095	0.8295281715651864	0.02175152634114359	0.35275538733517314	2.0716503030607654	9.276185188516244e-06
1155	6.588711722519963	1.4277906739028372	0.9752392027750548	2.378976365608184	3.2368859721528573	0.06100411465850517	0.2328879758392249	0.83484955401065	1.1206766073299146	8.90710814209707e-06
1156	5.366302746780055	0.5329804372531225	1.21555222373088	3.4199298193141914	4.422846301797645	0.21395745185239787	0.10923651899738544	0.6047001058439699	1.9907152774051073	9.818569976783885e-06
1157	6.419624375693892	1.4272190799742297	0.9752172625092582	2.378785114662244	3.2996982970730113	0.9141013426599068	0.06665672120256116	0.4098756408113939	1.1506202599329927	5.341413448009843e-06
1158	5.143314599335971	0.5330075021852639	1.2155625832550385	3.4200005391866166	4.48912899497001	0.5452383949275205	0.31746403509221494	0.1857832445503984	2.035062801081163	9.895012065232086e-06
1159	6.436298205467421	1.4275909334399641	0.9752268746924071	2.3785008859051717	3.290277767934946	0.6130536558606564	0.09702711632258255	0.5670525017240934	1.1462147500247986	9.843765398057475e-06
1160	5.260464541308536	0.5330143776288384	1.2155652099315934	3.4194673759264638	4.452674556929246	0.3181089732884674	0.2976697791690363	0.3245078377966079	2.010099270364104	9.437471548182998e-06
1161	6.331218509870209	1.4278736988990024	0.9752364435457387	2.378575990230737	3.2635865785320406	0.8659018619376496	0.200820292413592	0.28308920969637	1.3046518866003123	8.588180780468225e-06
1162	4.806649980420802	0.47454420070015896	1.192046779033415	3.482387852485554	4.581075800558687	1.2537390070504595	0.18292872333730167	0.010807447560767356	2.0857862273893826	9.732952023141259e-06
1163	6.631627583873237	1.4279936591272993	0.9752460389363802	2.351936367253577	3.2461687765364267	0.1319524500448864	0.8609168864147149	0.11397979712548106	1.159971641834049	7.991410017194208e-06
1164	5.276706776019499	0.5331118098191371	1.2156024856465588	3.418321191120734	4.522266270658573	0.3258163380958184	0.08200139106940355	0.5646503967821538	2.056247946182955	8.325537832244133e-06
1165	6.420052192001219	1.427952430268239	0.975239009063738	2.3781090298017618	3.294374884816594	0.7328095435704368	0.4614093716089696	0.12112600742063095	1.1497736780231016	8.27278710352975e-06
1166	5.038100452529726	0.5330492405024336	1.2155785484490733	3.418518177034624	4.52046738661985	0.7507748150840022	0.29773461406060875	0.09901019506112863	2.0555199422673347	9.081192633568229e-06
1167	6.593173015901189	1.427977476998194	0.9746569939534705	2.379125831454282	3.2351675421059767	0.06552116942182466	0.18868438777068777	0.8849034573758421	1.1197474527249291	9.049922591747368e-06
1168	5.371491014126157	0.5329664224628247	1.2155468611265567	3.4204902417171197	4.387126264219975	0.29292391194610384	0.4373045024351682	0.2900690791819494	1.9652684975972026	9.984033149850072e-06
1169	6.580919099808027	1.4277617228914323	0.9752382312295614	2.3789312625902195	3.2425282969546205	0.11191834833598042	0.14103018407075454	0.8997675266635263	1.123323031497372	9.038182936335152e-06
1170	5.369168086016983	0.5364009264487365	1.2070701647174515	3.425158215781899	4.399840620502142	0.14702792702781256	0.4382603469028259	0.29188289476073825	1.9750089459769846	9.494898189924517e-06
1171	6.4919475222194265	1.428036289779782	0.9752474694796051	2.3769464526535558	3.259449600830742	0.3823557631193412	0.7635275333364194	0.07299448370911595	1.1332832344201702	7.853456208204291e-06
1172	5.501584450704944	0.5329912358719097	1.2155563555316904	3.422701278594536	4.235722462812706	0.10995890367264984	0.09137372311007919	0.7049364019694391	1.8662943993889585	9.686578188758962e-06
1173	6.470897344284626	1.4279196952982973	0.975242374929547	2.378162464315461	3.290244321943257	0.594920419093972	0.05846284038858147	0.63185422196208	1.1461349709628086	8.387468002615061e-06
1174	5.502962448122812	0.5329730151649524	1.215549383865923	3.421131822401256	4.340199806491941	0.022417339062236797	0.3654914486278686	0.48034722841141714	1.934894132862092	9.885975691579921e-06
1175	6.438546656225813	1.42767515485001	0.9752353256454596	2.3782388538410593	3.3022014763255427	0.6790129335104907	0.12427260749393665	0.4876217412904331	1.15189427053156	9.47483224379824e-06
1176	5.351420358176572	0.5328718499557986	1.2155102638952078	3.4042974390543166	4.427855970192124	0.25237941224478205	0.03248817333027788	0.6847995285433881	1.9885620961383175	6.832540570797565e-06
1177	7.33415303950677	1.4289115851112821	0.9752769464180343	2.337472137035243	3.418867081593334	0.3714454956619211	0.30199657312927547	0.8027717299976973	0.7838276519734938	9.819260398906321e-06
1178	5.229012514256277	0.5894205479132434	1.2362159347444017	3.4091539622032454	4.469328840592369	0.4298236381214262	0.32733047507317997	0.2138707491824721	2.033129822027774	9.896811551683656e-06
1179	6.452409535535824	1.440793014360497	0.9825895798275027	2.3937700212294124	3.2820837949246147	0.4901854624952853	0.59715777712915	0.14093590116609347	1.1421630690998732	9.629143811382911e-06
1180	6.116134752849047	0.75881008206224	1.2893287393957804	3.17978414164847	2.918802662232933	0.49267856561358747	0.16812395807641298	0.03863233180221082	1.3152632960769897	9.671743356875413e-06
1181	6.567547680319538	0.13351167158256874	2.3373301347879862	1.8979329629972608	3.2526764087291267	0.39248875908165487	0.32252932303645504	0.36131069364247836	1.2101792929416355	0.6774701048124995
1182	5.103285935428043	0.5331011306001613	1.215598400357024	3.4265505911874983	4.486343100227312	0.6139560981359854	0.4450414845531505	0.03593074558094895	2.0327865360043664	8.470526385780479e-06
1183	6.530627305872606	1.4278166702844866	0.9752400740250099	2.377159612283327	3.354662597236373	0.7420598130911281	0.07789586228763344	0.5016054369948116	1.2320645481474604	8.796377801569561e-06
1184	5.444133921337912	0.47777130096959236	1.1934089495568005	3.4815923007480563	4.368097212984513	0.05733337816615247	0.22661587580029416	0.5859022385641127	1.9458087461104547	8.275623148526697e-06
1185	6.473233505269846	1.4279069602045606	0.9752375592763046	2.3783754786511726	3.2745872810511245	0.3750909602529355	0.6542721000429677	0.16310482897946457	1.1386289871890976	8.431242319740934e-06
1186	5.069946673588839	0.5330612975940351	1.2155831613111119	3.4183764270526704	4.528484428850828	0.711529259320644	0.14237229764222734	0.27254210770225407	2.061061668159916	8.939237808624377e-06
1187	6.538667236829163	1.4275525703912813	0.9752255783641167	2.378995269256166	3.252848818143029	0.109252585567235	0.6105190503164789	0.39118410081577587	1.12816046113159	9.954716481197385e-06
1188	5.380454991115092	0.5329788459424853	1.2155516150910397	3.4199760533410064	4.419947221021502	0.21617816685639935	0.05945467076192251	0.6678031009384254	1.9886178881810184	9.837368325956344e-06
1189	7.141103141645224	0.17929328974954706	2.3675171901987135	3.561647139699884	2.7230358001547756	0.0839640488677409	1.0528431679750545	0.40356310659475086	1.1679023873840126	0.5715243228714305
1190	7.626830671287352	0.2826485299129677	0.9131998379900814	3.0597496320833506	3.256821559383511	0.1210914472474056	0.3042298285175428	0.08159243331024392	0.1457357045226573	9.892452244432402e-06
1191	7.210303079491099	0.1799007002159214	2.3682637776892883	3.578644263929593	2.673156600268874	0.07324710497951714	0.042829064003382676	1.4838534739055238	1.1412346118252221	0.5552760115976857
1192	7.656516828371086	0.28232195220949086	0.9141429372478472	3.0594474127929736	3.270464110117922	0.1455140994142302	0.055411166594038136	0.32985177029765844	0.1471294433549516	9.644582380538735e-06
1193	7.138403098407797	0.17932216117003877	2.367541912429586	3.5626253171649434	2.7201882370234074	0.572625596490296	0.057387552536040935	0.9600761268430826	1.1663071665806373	0.5705888768513558
1194	7.648816652603133	0.28264847596845805	0.9131995585195226	3.060580941501686	3.198543668513341	0.3676298303939214	0.08791811377869435	0.014442755322344987	0.1450837100972625	9.730117701910933e-06
1195	7.087641907932105	0.179364088958444	2.367604364691578	3.555371971307478	2.7411314625362575	1.4829720932056831	0.1908887002367906	0.019476899299337342	1.1779781567269707	0.5775281494402145
1196	7.65513926327094	0.2826485171169885	0.9131997750151358	3.0597994967427424	3.253779699059693	0.19814309370168312	0.01492148648192824	0.3121120943069045	0.1471820492448986	9.927256034836302e-06
1197	7.098553877131258	0.18062040105953367	2.369144546168722	3.553442701996454	2.744089129909321	0.7415690576745374	0.3059860438407947	0.5216264084561889	1.1799321759758583	0.5791358046604549
1198	7.644237564079923	0.28264666306701164	0.9131902413834524	3.0590359411486587	3.2553502745290666	0.2423407894850498	0.0547473678071709	0.1848848175189894	0.14313235336016392	9.481745220198121e-06
1199	7.102291376142936	0.17936586260905338	2.3676065480527275	3.553880648344092	2.74544705531026	1.5021950247835136	0.08506685180054312	0.10272555390387121	1.180388352065475	0.5789547386895854
1200	7.6898223469803915	0.28264906884844293	0.9132026121621379	3.059677008122255	3.2653040021305473	0.027255582240985676	0.011380630306911811	0.6073926968146961	0.1533041115446435	9.491172196738112e-06
1201	7.136173235797357	0.1793782896846675	2.3676218452565334	3.5512821143852	2.7529183452950448	1.0739027530441714	0.03836039859246427	0.5203861280920766	1.0369375822154645	0.5814412170646405
1202	7.655774795939165	0.29822148853610764	0.9945019531804155	3.014478990827476	3.1926109359435806	0.3882206664741558	0.03132819839319345	0.04708541244431158	0.1644243812933369	9.37093543998926e-06
1203	7.099661712336214	0.17936054459712503	2.3676000015149654	3.577407727286864	2.736376033073773	1.3758850579204278	0.010572172022332944	0.29447015917036634	1.1752364218449902	0.5759542704482586
1204	7.626164118647403	0.28264928276180795	0.9132037121382804	3.061557109222006	3.1379755861986225	0.10131532408291678	0.05858705827293293	0.39925862600703305	0.1467399067412656	8.96205766372425e-06
1205	7.150342216792825	0.17929989877012287	2.367525329549725	3.566675150207052	2.7082180500158057	0.1591750696144144	0.5317481330300567	0.841931299763275	1.1567145100987517	0.5667185947494257
1206	7.6439572371717235	0.2826484498127852	0.9131994261065738	3.0599385456583654	3.2430011249926642	0.2321571392332152	0.17237957787633773	0.07275885846681342	0.14394229373601833	9.913968391908061e-06
1207	7.087419804966075	0.17911505898923732	2.373172284024095	3.552769304500766	2.747253032310439	0.979480181149444	0.5171217955444402	0.1068351425944009	1.181981425620726	0.5800402617349539
1208	7.634617054813873	0.282648452747781	0.9131994409568858	3.059050985251909	3.3030606566652545	0.1329319996537142	0.25231279232946174	0.0600227670893266	0.13613173672293152	9.96044752449273e-06
1209	7.149296852475616	0.1792941873543199	2.3675182956696346	3.564617155869237	2.71470024379674	0.08366849975474061	0.903544806193764	0.5499820787454814	1.1632507762831936	0.5686793280077246
1210	7.645316505288427	0.27238506347369357	0.9427721514515731	3.0562155166009575	3.2584828576125724	0.21308536477986495	0.10821734701427425	0.167068492227054	0.14379195423881005	9.993937813810664e-06
1211	7.081073929318393	0.17934937698072953	2.3675862532891703	3.551670819985557	2.748775580048418	1.1826022766659927	0.25135359036843163	0.19359110916730948	1.1822491804080562	0.5800459449506286
1212	7.555241711230362	0.2826492835224524	0.9132037160003007	3.06592725284017	2.8468183798343834	0.1050835683679477	0.026566292105909092	0.450661079141977	0.1443059423882109	8.982357584808274e-06
1213	7.096009894074448	0.17933413504886123	2.3675674876322907	3.5570315844667717	2.7360787823684802	0.9066331125189421	0.6185601048445247	0.07328359428354174	1.1708577392495434	0.5759443166117376
1214	7.64603927442868	0.28264842866991696	0.9131993173359788	3.0600700035301966	3.2340794735093343	0.2878802893531644	0.04499051110087887	0.14947813143475355	0.14472623291751885	9.923056497170713e-06
1215	7.153710085533241	0.17929233104722309	2.3675160094815237	3.5659155846645505	2.710751941605229	0.06145973091813764	1.0294915000763474	0.4509654803833791	1.161048838716691	0.5674401196992135
1216	7.6708709018459516	0.28264927813494783	0.9132036303307539	3.059670667835744	3.2639988706410974	0.10591693023523745	0.006193649663969284	0.47043232523150386	0.15038108897657013	8.990410541141901e-06
1217	6.584674639717119	0.16392219701309596	2.3475607517859256	3.5095451733852503	3.1762467170920257	0.11926138504312289	0.23497087302228004	0.4776882534745969	1.415984584510931	0.7153643845414012
1218	7.623390119916114	0.27656747322234154	0.8820809214565754	3.0636561574467773	3.2340544996931855	0.18828301324802085	0.30633341680174053	0.018092481033919743	0.09103637676385473	2.184234374825269e-05
1219	7.106463040448258	0.17750736286749966	2.34925619131046	3.528582061781213	2.7360063646928734	1.0470625242447265	0.039544279371211424	0.5433915278277888	1.1751843769463832	0.5759184366028478
1220	7.418921363948666	0.17745520392126854	0.42940550868111443	3.345731100125889	4.954149956761815	0.5998030888663564	0.028395122553006375	0.20045224874745474	0.23052606508662624	9.953534203853224e-06
1221	7.1240863478313985	1.4571981600072759	0.9788889341438062	4.120818410037484	2.7803365818956274	0.9646576436926219	0.05780861146130337	0.7271824804275934	1.17184195388406	7.87311370644592e-06
1222	7.670233669296928	0.2826492206259617	0.9132033921002655	3.0523661444296533	3.286665532539603	0.04772144569734005	0.10456498266616254	0.4238903786027381	0.14968815620261802	9.206182206458471e-06
1223	7.04974916632657	0.1793692323770065	2.367610696553601	3.5852813158759154	2.6546406096618376	0.32192758570725116	0.11952355945403555	1.1328554472731398	1.068138082697356	0.5489161142184682
1224	7.687639865306249	0.29745103390224376	0.9904259304797659	3.0156161761535594	3.275699434758296	0.02069051734361382	0.0850626512657252	0.4867267521545684	0.16875145070562161	9.37888736539971e-06
1225	7.141483307619765	0.1792952708255743	2.3675196300316776	3.5634856291382992	2.7177210791213473	0.139507537446252	1.0970914080624086	0.30497301778356195	1.1649341150954335	0.5697655503930191
1226	7.682247928198026	0.2826491878115151	0.9132032229634719	3.059442444306075	3.2806506535763043	0.020886757899406836	0.06916608533407353	0.5268395757252796	0.1518975581147273	9.306558414134396e-06
1227	7.145673507316645	0.17930206489611264	2.36752799717229	3.5634307609589086	2.7178768316852313	0.19047265487900025	0.4373540545759555	0.9123866147818687	1.1650215890202098	0.5698180852857969
1228	7.649604295675314	0.28264851112603867	0.9131997411847864	3.059501988436066	3.2737289594430368	0.15130633298715918	0.12953969815433566	0.2242908653591621	0.14503298895715297	9.941142114362725e-06
1229	7.095301816815649	0.17933349350158778	2.367566697730314	3.555416618902294	2.7410420563082396	0.899690464594904	0.6680645656203561	0.040582060859804016	1.17793167870402	0.577484812323966
1230	7.028178086669745	0.9069131234089683	0.040644625635541914	1.4411824916223155	3.512845411159424	2.168866341470446	0.5774435604405498	0.32340270848048286	1.0126236985343446	8.24544855991174e-06
1231	6.472485562899912	0.3137434853962709	0.6355449719465274	1.084929802431786	4.066952858853383	0.4676492157121432	0.10269428636645261	0.5423928757643665	1.7709539972781585	0.7579578671102025
1232	7.025865579026463	0.9079690491202995	0.04067596096850082	1.440434641909805	3.501584868871161	2.6204131156877257	0.1157343886674261	0.5557800681172272	1.0082770735663737	7.217044991570665e-06
1233	6.558195469747048	0.3151244089604616	0.6366971484443772	1.0985977869446928	4.016544113685293	0.0007717364430713708	0.05153770943116096	1.0465419733072825	1.7398157801508882	0.7450486651389081
1234	7.054094834794355	0.9057114365006832	0.04059528783835801	1.442190528129203	3.5156288625217855	1.3240924838884895	0.7609759564249502	0.5872858797827493	1.0135345529665012	9.616275394311528e-06
1235	6.500427921423093	0.31373347545906904	0.6355777527111544	1.088981163701099	4.052350282159984	0.05851471846852698	0.8209759311213344	0.18688966989256675	1.7618402147980372	0.7541251140769746
1236	7.046737637689915	0.9058611337300956	0.040615506945815075	1.4421039029641542	3.512655440832015	2.0870293810673366	0.11035491446822049	0.8462589505477217	1.0123775431861082	9.713661084847458e-06
1237	6.501917427912123	0.31373225020414564	0.635535583417111	1.08864293556989	4.053835537440004	0.08038621773195709	0.4529912974808166	0.5283344678121719	1.7627569207403442	0.7544409417617728
1238	7.016161152256697	0.9063480054204179	0.04062802531533058	1.441780111475558	3.506496853483554	2.6838258187034234	0.44081301051819693	0.1941197401711693	1.0099828012955785	9.952594061280666e-06
1239	6.430473559181429	0.31265626119945766	0.6346353465296118	1.081101279327436	4.08338973310361	0.8369715404051729	0.13264896217549724	0.19490713152698702	1.7811767053778598	0.7622422381033708
1240	7.020389013799559	0.9088722634881344	0.04070184190524236	1.4395156236069884	3.50944035349761	2.764774665834004	0.16165382437873552	0.4285100415126184	1.0115906572811195	5.592724878353825e-06
1241	6.510536279353405	0.3137347160060393	0.635537643957945	1.0853795742154932	4.065538545419514	0.16785828673884762	0.46852563158361854	0.4291497894613037	1.7700639215343177	0.7575288082219411
1242	7.113274472777666	0.9087298440773943	0.04069778874136575	1.4402776520963265	3.466653884118839	0.3635001252388114	1.9105802443651783	0.0059729271414906875	0.994401414621143	5.261372135540278e-06
1243	6.3897874385070175	0.31370948732754217	0.6355165608972437	1.0974571673401765	4.0229775839963775	0.3203870023070034	0.4165084655427315	0.34528357581519037	1.9372547060628502	0.7460901304546382
1244	7.055829449651657	0.833527874586007	0.03850503620323398	1.5058174841920815	3.480872048789733	0.7788783659556926	1.5256538843763654	0.160546141033057	0.9873690970665941	7.676890070539754e-06
1245	6.461815141670641	0.31374371655525474	0.6355451650718038	1.0757710758331627	4.07458836047792	0.49863934721947034	0.18203520234018197	0.42886655160731024	1.7757691003064553	0.7599973906377037
1246	7.065154287147906	0.9053899170966092	0.04060093744132162	1.441888352966231	3.5540914787676137	1.0392769065199123	1.446974715067384	0.07778139804406774	1.028881512436661	9.980407144790563e-06
1247	7.364468600729668	0.3137313263332293	0.6355348113478617	0.9353952234579723	4.586726500333101	0.09928239255343659	0.8504535515150454	0.10815656286781211	1.0390639792869496	0.8996956053588949
1248	7.07343963372977	0.9058827520694382	0.040616134675124586	1.4424808441426935	3.4858629162580836	1.0972312948373533	1.4954314924267669	0.01030805206725365	1.001619031480181	9.303059532000461e-06
1249	6.507456368284161	0.31423635459317284	0.6342436071845228	1.0894856699230187	4.050834710832602	0.13457572417093372	0.2059479984219332	0.7345931081723274	1.7608237341695274	0.7536432868589604
1250	6.610652474336953	0.9057549771834479	0.04061246423476813	1.4360536573529998	3.922028653270336	1.3936392584093247	0.2473544779708353	0.5493678292417463	1.1763178864840245	9.68416126769679e-06
1251	6.446851494374864	0.3137437806416817	0.6355452185834087	1.0809025303226683	4.080064154539661	0.5350241524934666	0.39734941972080157	0.17950961548903974	1.7791443772088824	0.7617889521639153
1252	7.09885882415776	0.9064775022416486	0.039761707359837306	1.4420316247522285	3.5009291422411537	1.1353032220490376	0.009104676582150839	1.4801849214814942	1.007715163936756	9.541826227404731e-06
1253	6.513735851172471	0.31373389124850165	0.6355369547942403	1.005526204873924	4.048090429467053	0.11611034791662149	0.18360135046091997	0.7746972165503974	1.7597296202442931	0.7529169649274635
1254	6.940937065817432	0.9157023253890326	0.040897282028688996	0.8981822240372472	3.5197622744359696	3.1383149584187593	0.07447357108498685	0.32076306041561436	1.0171513856241463	0.5391027960057768
1255	7.062971613267439	0.3137380728567916	0.6355404490284052	0.9807285088852407	4.425152746742309	0.2889328400876425	0.2570516791318708	0.5227111730420156	1.2817604360526904	0.8567861795186665
1256	7.187773040374097	0.9097236883174221	0.04072479144352528	1.4398360035826825	3.438157260702379	0.07244060137347727	0.6931337916037813	1.434905307001548	0.9831686678825076	3.891150639488387e-06
1257	6.456332011333491	0.3137440512542385	0.6355454447453486	1.0816762825071822	4.077210878617003	0.5164995616446444	0.2279973327009597	0.3656584984551601	1.7773605974877829	0.7610578089521667
1258	7.224110954784268	1.399784097163371	0.053591320971574125	0.758349748937238	3.530601874799888	0.3838370931683129	1.6331174106785118	0.11091832466806728	1.1047821161426832	0.6825356415722664
1259	6.066874320005554	0.12730129625586226	0.42683751851655	1.1677429272116024	4.096004868304491	0.657723521162433	0.05891748071219147	0.27645525976322777	1.7341390007939375	0.6971647277163869
1260	7.020446354345883	0.8451678601189876	0.03885045352067343	1.4411677574019268	3.5071009281439225	2.103328239702017	0.20677747564250096	0.784925669019716	0.9995289113930044	8.997111852447459e-06
1261	6.487719924592448	0.32124225746542634	0.6480934712287326	1.1069667965682253	4.061550495103231	0.14727617768655102	0.5379690428961829	0.3786557624163714	1.7674974759945112	0.7563855772312408
1262	7.027116681861632	0.8554461563188549	0.03915139073057742	1.4867412310574577	3.798934099421949	0.4563250319542978	0.7200479511195853	1.288420059499965	1.0945417886152702	5.977696882403866e-06
1263	6.4834447047351444	0.28774401288225354	0.6723921922153674	1.0801544969434054	4.070444341105347	0.3129526927185888	0.24292041567088662	0.5263857058141791	1.7753149892023223	0.7627141370192354
1264	7.022167138903412	0.9060545071798685	0.04062105528392493	1.4467461358717	3.504446809233778	2.4400623950564175	0.6495729522093542	0.11735558340410183	1.0091076509620127	9.80952009439052e-06
1265	6.983646175132203	0.3135920284116714	0.6354183878979863	0.9972595528376855	4.375358532460551	0.21564451791941294	0.37153686267534175	0.4754777646796455	2.26939692449532	0.84100150192414
1266	7.228969929842697	1.3014646453354415	0.05116887622707635	1.0956945691782014	3.566990551006055	0.23507114186876224	0.8049419179789646	1.0713445820334553	1.1010712754519631	7.686599509044003e-06
1267	6.528515487269471	0.31373563643963603	0.6355384132115897	1.0933998460389003	4.0368194454334825	0.11793201003198979	0.051907289895895194	0.9239564771444596	1.752133955574182	0.7499387835986004
1268	6.990803020807949	1.002472575046179	0.04333349764281481	0.8994161335831503	3.4299831304830395	3.435429647265293	0.03622111537037943	0.09071962257753764	0.9969234783828912	0.5425982974657549
1269	6.471594800534124	0.31373661922323964	0.6355392342910712	1.0849526262617344	4.066642749311547	0.2908021691346531	0.738730487247974	0.06191463317344043	1.7707633398630307	0.7579397738617555
1270	7.041647924203737	0.9060830394938741	0.040621877676118814	1.44201312151296	3.5055824958053186	1.7192730320263188	0.9917185303404562	0.156542097872205	1.0095654668462892	9.191747155120133e-06
1271	7.472316508331265	0.16855843264994053	0.551494791475947	1.759385077845075	3.574462898505658	0.22669768672627988	0.04985676382382342	0.2007670277350132	1.310893615866881	9.785114711334719e-06
1272	6.539420125049008	0.6506889107745155	0.3952552556223057	1.0173447938349964	4.23075683567096	0.2335790376840461	0.0644611233833762	0.7764751919866578	1.549002865363592	9.740961092964655e-06
1273	7.481464017795365	0.16855439941053296	0.5514890999171571	1.7595580701587294	3.5584691878652124	0.1426553643732623	0.27622744342067235	0.044082037893702054	1.3108399347926962	9.747829284682374e-06
1274	6.37363247119976	0.6506829237096802	0.39530553409344105	1.0174358433229227	4.223634554170938	0.7539437006117543	0.3269375418988522	0.11288193852174011	1.5851888071390976	9.580748749014663e-06
1275	7.493445236075605	0.16857476056815476	0.551436491605611	1.7599541738426545	3.5366093123541567	0.08465327392504723	0.3308955314872132	0.04439258621715208	1.3133552660940317	9.835133028633809e-06
1276	6.465175733698505	0.6506735540144486	0.39525336694981483	1.018188784555248	4.175411439155553	0.3759222045274548	0.7579696401989611	0.0016921997847988313	1.5604577367959	9.917673064472575e-06
1277	7.439894582715695	0.1685514977626125	0.5514794287829085	1.7594363486907854	3.571874607642816	0.42084186928227446	0.056502445494649424	0.045534778224458096	1.3314551428664239	9.896188748324644e-06
1278	6.505772538724823	0.6506867074516101	0.39525498463663844	1.0172139646573328	4.2396108582975005	0.2585541514732888	0.6169940582603878	0.16851499027254965	1.535993909289507	9.766985156683887e-06
1279	7.506914491638096	0.16885131194672173	0.5519072412571884	1.759663300559999	3.53160921707039	0.03943471466387261	0.19850206473037701	0.2088053335753665	1.3091940681966407	9.98975677566834e-06
1280	6.507349184189032	0.6507422413056051	0.39526181523678855	1.0170524978039681	4.2503943875727215	0.3433170460142306	0.12123553143787637	0.6166030485180775	1.5521790703399054	9.341876116169192e-06
1281	7.4398532006595195	0.168561768386701	0.5514949866204243	1.7596336749243413	3.557672062386315	0.17917810999509032	0.11158192833714338	0.17195342541834804	1.3042787837618628	9.755958235778793e-06
1282	6.5757888792951436	0.6506981583050689	0.3952563929229542	1.0177968878241532	4.200062778863731	0.15562343816091886	0.024818596838194106	0.9085684219033756	1.5498358912955394	9.631713265652882e-06
1283	7.489378160659668	0.16855668324123455	0.5514945037485072	1.7596396253730446	3.558154947815073	0.11301068271245379	0.1441357367867371	0.19464323103206319	1.152720109179736	9.806550672308016e-06
1284	6.277765175997885	0.6819836838110738	0.3990237614948228	0.9930688807961089	4.092988557099045	1.4383218315073527	0.05022603518195654	0.004414890818356468	1.6354215835170625	9.913363094868177e-06
1285	7.508453782632352	0.16856152908635239	0.5515012918252117	1.761097926098717	3.528481006169736	0.03191449416994657	0.20176890666653116	0.21399673386038043	1.3073629783551377	9.72967125883043e-06
1286	6.34621509702773	0.6506856666418118	0.39525485677241523	1.0186795848589483	4.142206411432686	0.8298616547787602	0.4157462830638365	0.010721148755492753	1.5909256919206758	9.804774157682896e-06
1287	7.027322651351699	0.16855715244249228	0.5514929892728918	1.762731991892917	3.351451902256097	0.26338929180030124	0.0759002602025172	0.14371270275557613	1.6800709599392254	9.802165373765087e-06
1288	6.480351733572334	0.6506768521898058	0.3952537725758692	1.0171179813124838	4.246602303222343	0.3476660206109508	0.5491595082641457	0.16581584857373047	1.543524410809977	9.883268267116043e-06
1289	7.478467730078061	0.16780620733354532	0.5535984724610762	1.7593299270462184	3.575087488596416	0.17830088504012956	0.12724472079607754	0.1549142092168557	1.3072259502477082	9.07549641000313e-06
1290	6.688873417708634	0.6506761196644474	0.3952536825896764	1.0239238992672328	3.7931099340283136	1.188511925312658	0.2640158591373241	0.41080876603459804	1.5360620110867778	9.912819608792081e-06
1291	7.48361116814016	0.16855680865326184	0.5514946765690804	1.7595850308990482	3.5611177145800745	0.1332400714429887	0.24988099980224962	0.07405594774982154	1.3089153251759298	9.791813423606183e-06
1292	6.557866309728047	0.6501843774327859	0.3965115728041861	1.0180993761295813	4.167031404175515	0.08513591805695951	0.8970040469460531	0.07562052134423723	1.5321727266714322	9.056057290629397e-06
1293	7.470441743984453	0.16856126656008708	0.5514942737571928	1.7755083419757625	3.585592163870988	0.18649273849481532	0.1288431675867587	0.15787385561342662	1.2742458100607283	9.764077704355212e-06
1294	6.277211856219057	0.6507467709277035	0.3952623716494577	1.01935962848362	4.09362717367497	1.2476837714945352	0.04761790122550594	0.11774150618143615	1.6149935852218882	9.123077324716963e-06
1295	7.481536756996164	0.16854925397076714	0.5514763015029188	1.7605615081243784	3.49673957739374	0.03378366557199456	0.10460098086497939	0.3184757815564734	1.3411459026796368	9.915701396894348e-06
1296	6.3136316753277555	0.6506788539204398	0.39525401892285267	1.016260999673834	4.303903541629932	0.9008451022806341	0.12167368728396132	0.14658755633969944	1.583658970400587	9.89099947297405e-06
1297	7.48387737445821	0.16855498796463605	0.551486501537977	1.7595430947134523	3.564244871841535	0.17171641489453293	0.06519554958080846	0.23009729235192347	1.309464819749793	9.83495741838402e-06
1298	6.574868693328983	0.6381078101749548	0.39368972678279834	1.0251187810615405	4.103077680773391	0.022968901449111196	1.056011166690282	0.021607864134410803	1.5315850101850106	9.91007350711549e-06
1299	7.336536201894536	0.16779046077842563	0.5504090159991012	1.762273257557621	2.6713613799058678	0.027654860521185976	0.19917723993683886	0.31462121617449773	1.3314874449316187	8.916812482077133e-06
1300	6.308045691622572	0.6765960772100267	0.3983861487910148	1.0181481275656892	4.1560373469724405	1.1546413010065057	0.1402520482549031	0.05334412362974691	1.624722409202256	9.573635713982811e-06
1301	7.447083803464708	0.16193615692929347	0.5365867743082425	1.7358737307592473	3.589366839805218	0.38249542341179915	0.10068634920100307	0.0298088886709215	1.3182710947081433	9.83983734549767e-06
1302	6.5980922093290255	0.673880492233514	0.3980630686572641	0.9973151112034594	3.940154641835226	0.37977633094964847	0.2481304668965391	0.34871703179905156	1.4256785368231009	9.290467872625523e-06
1303	7.455775483364499	0.19915381698382217	0.540784201334795	1.7582213702684644	3.5831287156619887	0.3598228816190125	0.009008699517308543	0.14467513710723556	1.3213094861750827	8.930918943886686e-06
1304	6.421002104455753	0.6506872319437352	0.3952550492397941	1.0131010911366205	4.244403840986661	0.6435021038980613	0.09167235556714877	0.42684960065448724	1.5788399086953728	9.778812043332543e-06
1305	7.463289565326616	0.16860931454035774	0.5515661967823111	1.7597408072815277	3.553319167211894	0.1315259038669881	0.21238579880645228	0.10973009266166428	0.5249452848919556	9.26835293330704e-06
1306	6.051076850296426	0.43415799864160104	0.36348722939976347	0.6362834075640083	4.087602898152893	1.192113916409391	0.2282125843400333	0.09839939123413892	1.5690430096533998	0.804377196829187
1307	7.439630174615661	0.16855330065566054	0.5514875967106528	1.7591854606713841	3.5883741388191175	0.47564071193396096	0.02933334345651402	0.0397108641187109	1.3238329501604067	9.855547025875241e-06
1308	6.531176232775142	0.6506975758918326	0.39525632128647564	1.0176268014703789	4.211436840550185	0.1680243693023089	0.7493403913488503	0.12546701127012558	1.5323266153995938	9.63857210106478e-06
1309	7.478794037192306	0.1685615728271982	0.5514991937232958	1.759376722153746	3.574705972980151	0.16961496599039208	0.15446856755596586	0.13444028983372955	1.3065803851093627	9.743413211489917e-06
1310	6.315070650452806	0.6506786630234002	0.39525399545529916	1.0183045518382123	4.167678122172713	0.9996039247135963	0.29857297023257656	0.01591114988996153	1.6113559134147095	9.893301094466019e-06
1311	7.474319800353686	0.16856132253513711	0.5514988428204899	1.7594135822536279	3.5722711917240346	0.1853563890069587	0.22469598787447287	0.05583721184183472	1.3095751014883008	9.74672480601706e-06
1312	6.6483499631386	2.1301840268164938	0.45520077932445346	3.5705896432661426	4.33106219531378	0.15166737506614722	0.1558001471086146	0.4507785040105414	1.786555400836719	6.300947506984979e-06
1313	6.827920738577492	1.1637734750530326	0.13355771799714397	4.140914691211274	3.7927105684797557	0.6446338691365093	0.19906513171488993	0.7572956848776409	0.9546880016748297	8.93500210992449e-06
1314	6.647412868581212	2.1301577773267666	0.45520052327555566	3.570731880567278	4.323066082316198	0.12296195312093418	0.1883404902560526	0.4389001815789079	1.7805839361570113	6.339770937457307e-06
1315	6.725902995204461	1.1637504178438292	0.13355477119044357	4.140873647243043	3.8108590561652407	2.274687049007825	0.0229689072191628	0.2150361344620402	0.9612668469512978	9.487876785874031e-06
1316	6.531573927269573	2.1305002148704557	0.4552023630588038	3.5708571130897133	4.295377614213044	0.3346751981278216	0.450575243140559	0.034515345170314904	1.8241807796722813	5.832003770248708e-06
1317	6.788275290448229	1.1638677951262901	0.13368025273330167	4.1405490819276505	3.8110063356391017	0.8997344100258462	0.38292985599220075	0.43077267129665153	0.9612245002666006	8.454605637618653e-06
1318	6.478668411605621	2.130440085725267	0.4552032768369892	3.5704415600656474	4.326455836458101	0.513984310271027	0.23133600313201472	0.1100398790482958	1.8406318641517336	5.920271686728536e-06
1319	6.788861847706582	1.163864315350704	0.13356932937160979	4.140572246593131	3.81332469710383	1.0715954460754231	0.1422499374058172	0.6108722890621338	0.9620584769200281	8.652177592096734e-06
1320	6.567409321525724	2.129544645855909	0.45519456205420267	3.570828658980165	4.351596859165965	0.3474690156509686	0.24308556639073323	0.20676568401299397	1.7998799682600921	7.282038341740003e-06
1321	6.90107307076651	1.1654788137013685	0.13377571785565992	4.140182382488117	3.7335875415865627	0.11122473940132545	0.43886217030565416	0.7851196818287064	0.933954041806679	9.199770005493452e-06
1322	6.593669291079203	2.128926085651879	0.45518826558843956	3.5712918674483465	4.355468063188211	0.2998204242255383	0.12730283011787802	0.361176808511161	1.797345928744999	8.179198203867887e-06
1323	6.8609935524444206	1.165096805386921	0.13372688267709232	4.140735816906214	3.720075969368962	0.1120029542541444	0.3769541147793134	0.8514287791813802	0.9291163028576864	3.719467996018808e-06
1324	6.462069289213228	2.1305073673628914	0.45520369592922144	3.570371192349316	4.32733558449513	0.5589875469017581	0.15888035042863247	0.1510514593870628	1.8506163709138435	5.823819120614197e-06
1325	6.824265603470863	1.1642415178291967	0.13361754769217696	4.141730725084639	3.7012846167283904	0.21371252259496457	0.2322430585676821	0.9548329022707821	1.1278042635363157	6.945524654244597e-06
1326	6.506509554234788	2.020664190421265	0.454104602972186	3.6637843728534416	4.356157191860386	0.3618536789631592	0.2804626154375716	0.1876386156788066	1.78420650510985	6.417565309451007e-06
1327	6.762506805051508	1.1638840113070217	0.13357184756007134	4.136365096857631	3.818256278641698	1.62078939640096	0.04347156339675821	0.4727011559912544	0.9650948390879067	8.708137530326097e-06
1328	6.483155738402398	2.1304529512633743	0.45520340231705014	3.5685617282218254	4.451047926601118	0.5231113798491976	0.34147148340890726	0.009985579544573735	1.8733598525030075	5.90520502626495e-06
1329	6.82393765987451	1.163587281781861	0.13353391830278796	4.141239507668214	3.781579267491024	0.532132746204015	0.6435150866904259	0.3489385371954746	0.9504152663190265	9.645847140124437e-06
1330	6.625996714078297	2.128006437551685	0.4551795484710272	3.573465537464999	4.263330992342287	0.09207655475709568	0.5756907021299361	0.09754618570746083	1.7978478387406784	9.60716707060661e-06
1331	6.730165694865138	1.164124660742826	0.1329120281879592	4.140764019201879	3.8138873279629593	1.8656384237977148	0.32055062904358333	0.074845372245376	0.9623343974753528	8.837515204515604e-06
1332	6.484323765792499	2.1302840672601913	0.45520175516607364	3.575221767087628	4.016588095637979	0.35024590003065326	0.266240534969961	0.42425960969582244	1.9580146701331664	6.152898381872728e-06
1333	6.843849321278472	1.1645378496238086	0.13365542858174875	4.140406361463766	3.778158478522935	0.41129727629729707	0.4259112474810582	0.6297101249285407	0.9496303641990451	5.903311736379654e-06
1334	6.529893600024728	2.1269947463351726	0.45539843482259085	3.5730592241947234	4.332701817912241	0.41510953343458606	0.043533247340122254	0.37916488075730714	1.8357341700851204	9.902645088312611e-06
1335	6.830728012570662	1.1635919864385516	0.13353451968136554	4.142400776919729	3.7629642666778356	0.5387221451119005	0.8541332113149115	0.15472120575501738	0.9438211036166955	9.627917118447367e-06
1336	6.507582173351589	2.130413606627308	0.4552028212327717	3.570388149550175	4.331518450087516	0.47151013240006884	0.06692390544272388	0.30914206665253624	1.8398432042788322	5.963391547249315e-06
1337	6.898035159413786	1.1646099722759982	0.13366464822707455	4.14088186810513	3.7405485184683607	0.17107582381276873	0.2638840280005879	0.9411652346811737	0.9362937554022693	5.605892712487802e-06
1338	6.623934116778685	2.130251948630267	0.4552014418839529	3.570224753323913	4.35154182866959	0.22604779578578757	0.25156018837483857	0.28656399673542426	1.7799209952254202	6.200401422978874e-06
1339	6.798078480782562	1.1640067201579616	0.133587533319574	4.140486314195456	3.8093809679409176	0.9588912488253164	0.15387008254202275	0.65219262035036	0.9606708118480008	8.064475505449761e-06
1340	6.635690192061733	2.1295822211500166	0.45519469159385695	3.570856279517677	4.347579231362469	0.19721017628301862	0.20719474241659022	0.35573314720900306	1.7802313460476495	7.218868503097736e-06
1341	6.818217610832856	1.1626973584903562	0.13342147234555427	4.121808122232321	3.589261715830141	0.4115953609116953	0.10633253468595372	0.8763749949080021	0.8889669155702239	4.770610929506587e-06
1342	6.4977862619464775	2.1049538133301975	0.4549516014943771	3.570184680826546	4.314081127098912	0.4075272305681534	0.3750402096421017	0.057325909348087685	1.8244117886293223	5.389421357856331e-06
1343	6.73426119945631	1.1827160856059098	0.13587036777331685	4.170659792132958	3.8237208929840834	1.8768200686819314	0.10017085640479197	0.28939887036120854	0.9659129151384412	6.579134784385109e-06
1344	6.316208146014627	2.0753987429241385	0.4546595039568509	3.6168649767009176	5.190383360492385	0.2749686621916757	0.05848120182247882	0.6296257931072781	2.183472552338257	9.88845442489724e-06
1345	6.754788527957781	1.0998018438896962	0.17244960942510815	4.140898163873957	3.823658797314351	1.4129281178084898	0.14699493576244735	0.4526154477668145	0.9644605284855752	8.45124981763079e-06
1346	6.673721000869186	2.128029337239374	0.4551797720429788	3.581400707855387	4.289431576772496	0.03936335336646309	0.4356906690526405	0.26148215634621663	1.776588074043839	9.56940894823694e-06
1347	6.73308516757083	1.1638962640541342	0.13357341380157361	4.141898560529837	3.7361754871895934	0.9140185637674644	0.05193519206136471	0.8059938293416687	0.8873462494753245	8.995488074388893e-06
1348	6.107961542886099	1.9848540437924196	0.45373351496409925	3.6955992173439447	4.275694830809704	1.0407036713585003	0.054985669797796434	0.0651352582843288	1.968372085892448	5.388118718067316e-06
1349	6.902798040573535	1.164575748491608	0.13366027328254557	4.14095748514408	3.737650756378116	0.1747316422390408	0.20792392731771867	1.0043527032181159	0.9352558882283953	5.739110691929442e-06
1350	6.672771682993179	2.130834455023489	0.4552056778531028	3.571229340062253	4.251375218131852	0.016655796050800573	0.09236296448131119	0.6568186565286732	1.814592123870937	5.310903011757806e-06
1351	6.733554621991016	1.1640287737604336	0.13359035316465429	4.1405248354421476	3.814081237193927	1.7880674152544562	0.34672704300713947	0.08127571672796412	0.9624135687087243	8.165332838598704e-06
1352	6.600220089016273	2.1302450164377986	0.45520137426727686	3.571028014978882	4.2983834516623345	0.21846879175830713	0.010717456298387976	0.5762084938639433	1.829862761064741	6.210684510556412e-06
1353	6.404495535485762	1.5549832750806167	0.25823691522701725	1.4417483465026713	5.3799863121981275	0.023327556049660192	0.11112980367098596	0.627585439309292	1.294750448041013	0.7984942568487375
1354	5.012307821056651	2.0814624078798992e-05	9.589102881493737e-06	1.5626273255188725	4.789416338649905	0.36981770456776236	0.7333957909319021	1.3104097836323778	2.715720298193091	1.0220361185374967
1355	6.1598081102770665	1.5569145341305168	0.2585638297954749	1.420285178664467	5.520633617679049	0.5868636710019245	0.10658941015306587	0.24475454091117624	1.344036420549977	0.8178499328006895
1356	5.056780927767997	1.8085112289550624e-05	9.96666480679967e-06	1.577323184938212	4.745637869465222	0.2683920090451756	1.798572834156064	0.41023663557451884	2.682415053848697	1.0079904704045803
1357	6.379392601284695	1.5551167239377364	0.25820901389890066	1.4375711046999673	5.409539909726166	0.10320362467793048	0.07943568320956777	0.6047495109320976	1.2940223913147697	0.8022284361749387
1358	5.113631712545567	1.6620189608194912e-05	9.934708300001741e-06	1.6021017478558435	4.6716295809583785	0.8403498062023586	0.4784654017065087	0.7233380216211849	2.62498961032546	0.984252608565463
1359	6.309435967982975	1.555668289530378	0.25835287218540276	1.4926650609325811	5.536263416299289	0.3942582678044277	0.08182396320329967	0.40259299959126177	1.281084802626722	0.7452345338461451
1360	5.170657048716019	1.661076915105127e-05	9.687045752819079e-06	1.6071747880552427	4.6567131494716385	0.8090500725895757	0.07289389019169702	1.3219442243214552	2.6138562524239237	0.9794599389166535
1361	6.4018918903251505	1.5503112215300743	0.25744601115690435	1.4292509873582964	5.412700540685543	0.0931544308935331	0.1575287182093679	0.5333625684122997	1.2697334109857523	0.8108854177797887
1362	4.992899627093709	5.7022755659460424e-05	9.996816616688359e-06	1.5469955421936177	4.836112960172116	0.07869200803895253	1.1833079065667496	1.4652477237419612	2.7520223567770614	1.0370242308511688
1363	6.473460026145979	1.555570926432085	0.2583363909644219	1.4225723154570378	5.596361315979581	0.3491117387438936	0.2754556570402536	0.23807111699915187	1.2802929697263317	0.8144254439286991
1364	5.05864750080303	1.8841738696368537e-05	9.926939413748044e-06	1.5822337972751581	4.731001637066167	0.42085114857438066	1.4781140437535214	0.42912383323414044	2.6709565449019195	1.0032978506914825
1365	6.193605109789998	1.5563477155739165	0.2584678826342146	1.4301705712975925	5.471705199847172	0.45045630542039755	0.13737537918573606	0.3076188551171323	1.224531822623667	0.8086979291509193
1366	5.376046434282347	0.03514575259134451	0.34060380587935146	2.3834597618933895	4.795485152297565	0.5840171516508338	0.044792173426896	1.5136740041093641	2.7557584295393567	9.03577906274582e-06
1367	6.388364038965892	1.5549528974381595	0.2582317729674665	1.450349069618632	5.363071196596311	0.003522122407635976	0.05748853985093893	0.69532033976239	1.3170038642113993	0.7968387665473079
1368	5.199248197869314	1.7625183291364025e-05	9.9982305877206e-06	1.6346624842295123	4.574816328486967	0.70573528620336	0.12269315342628355	1.4457247523092491	2.5514793787844594	0.9532022893135542
1369	5.499759814974692	1.556918752350773	0.2585645574320267	1.4508181284169854	5.3053047692702044	0.9281756567050815	0.0598411596129473	0.05732549917260998	1.7512393258360286	0.7905490176727108
1370	5.229794431841607	9.921119471011038e-06	9.96552037496321e-06	1.6402076543460395	4.558321165770628	1.140157066748383	0.5618471036847217	0.17337631527456945	2.53803360931196	0.9478891700665586
1371	6.193765890779377	1.554427878299421	0.25862845205651713	1.423305571153237	5.5146450876181445	0.5289558757476474	0.09806957759418412	0.2939125931085213	1.3308357138533935	0.8149180979851929
1372	4.687485984911434	1.6055356587613263e-05	9.449854608249174e-06	1.517566093679488	4.92318686661374	0.5108526322121656	0.931242886365011	0.1143895818848789	2.8163582318291467	1.065090293845268
1373	6.311795415625085	1.5550426145371254	0.2582469600630615	1.0224071492343183	5.285742244775034	0.06949937138771585	0.5206908806966591	0.18283401450559922	1.2585999544929638	1.2192492261305754
1374	5.040291501209289	3.59590760566064e-05	9.581708117136061e-06	1.5738642839419743	4.756095046702911	0.3067802782894523	1.6025057402380163	0.5193642091400931	2.690361462274879	1.0113541816271086
1375	6.042528995879287	1.5564015183894881	0.2584770036812618	1.3888227217075266	5.522071149728936	0.7247494986122175	0.05746196084202781	0.1996528844493768	1.400933751195904	0.8200050880573554
1376	5.071614225886781	1.6935361732844487e-05	9.849885179373055e-06	1.5889141776257187	4.711082131967783	0.6747853328450325	0.8136922334110709	0.6425540544435039	2.6552933508435	0.99690902287205
1377	6.974002083962644	1.5555186512375887	0.25832754202839764	1.3741746449856713	5.8526632181312666	0.3219261356402908	0.4242528432794563	0.1067985949288906	0.731560043073518	0.8589777791712937
1378	5.190667517762574	1.5244263191457249e-05	9.991955390597574e-06	1.6284144730465115	4.593432831376214	1.0069432177950928	0.735753888709339	0.1976777326887975	2.565002870204576	0.9591613651132155
1379	6.005935193609269	1.5562087709028238	0.25844436287079237	0.9744047714389897	5.4135182108655	0.6472421824587054	0.19495830033084882	0.11443124536624716	1.3504227901729458	1.2653370492273266
1380	5.025636790187282	3.265695825125584e-05	9.860843486297502e-06	1.5510644997281793	4.823900860701781	0.15555026480604497	0.4743074865069324	2.1102593478719833	2.7427673673265285	1.0331016579299694
1381	6.070139041665925	1.0725878241027218	0.1762304613130279	2.2396719230182556	4.772071640203826	0.06787846869604618	0.9320505388065516	0.1989451162111124	1.42977939102533	9.68274546679747e-06
1382	5.211167598638778	2.6492797740590613e-05	9.961250997228185e-06	1.5974160330953031	4.693526397384159	0.028356611360170907	2.5849108160064147	0.1502487697767462	2.6591286775934218	0.9884841971416735
1383	6.323046193836393	1.5378438814902085	0.25535905880664184	1.4299128205072698	5.376890319166113	0.17846536589259468	0.6212902650920122	0.006534587705428706	1.3085019871897243	0.7972824727911915
1384	5.580840877858482	0.02120433458475531	0.11816453121745772	2.469243127808862	4.098833014814269	0.11496916406890055	0.7363372824951281	1.2661903790774256	2.3300689939205737	9.689321073371759e-06
1385	6.39626484837848	1.6174280571942878	0.19572460072112205	1.4409322999279446	5.437698285376796	0.16598118640039947	0.16395991037587138	0.4715496791856302	1.2593105347448026	0.7984399361002978
1386	5.211929883097676	2.9364549409321046e-05	9.620388562039912e-06	1.6004543147587238	4.6626486368997595	0.006400282955836791	2.874421380420205	0.06253176159755953	2.619079844922044	0.9813444777131503
1387	6.528506681055034	1.5544682270492844	0.2581497287358008	1.4331025931312913	5.460860694450247	0.06707915197711072	0.38187285314612945	0.32455941480085526	1.3779286327878004	0.8059265536352834
1388	5.319550790093686	0.04134461910598169	0.4484178591773767	2.3407928464785432	4.861306600062002	0.41384210481331424	0.4763944633542107	1.1423583414685086	2.817521418773831	8.271947178838833e-06
1389	5.948414515786901	1.5566756194612832	0.25852340168892346	1.416578738363355	5.52113976657169	0.8338242989965892	0.025670052940288537	0.15643576304538387	1.444010716521764	0.8215494266103623
1390	5.022203752928651	2.0209321355386304e-05	9.938783094807307e-06	1.5654946406692603	4.780857363108226	0.42083059377122	0.6507332702485811	1.3023684092510424	2.709181882453951	1.0192946918401533
1391	6.431489228584294	1.5551109510511456	0.2582585278867644	1.4387973036894188	5.4234362100077576	0.10389976899338611	0.34868993883039456	0.332702153583446	1.2431310222253413	0.8007937027837819
1392	5.022672435734708	2.5411746980098898e-05	9.849276958973562e-06	1.562781066390598	4.788986434272523	0.13737597972208548	1.7730307685098816	0.7004059743457881	2.715783125322872	1.0218981379323056
1393	6.443068413988378	1.5549664856886365	0.25823407315898167	1.4424607144238586	5.390908553229345	0.01688274106687765	0.2548602514962989	0.48705408247150156	1.2596224565294796	0.7976179808457328
1394	7.323722133978894	0.35057858397438224	0.5988546098849993	1.670168959461022	2.8282070879470305	0.4257217354984868	0.30357940104021036	0.17342179060249616	1.008645251484006	9.831837409473612e-06
1395	6.6901583955680515	0.466783038907772	0.19019726717861776	1.3646102243228126	2.857885567569145	0.12170927764880345	0.1831309698011638	0.3537410331428706	1.5166053825187298	9.781995461125707e-06
1396	7.347116622773097	0.3505786908661157	0.5988548346223105	1.6701235316855803	2.8312023530984853	0.1000812198055523	0.6434328632360172	0.16310206758032653	1.010061654110791	9.817313092645427e-06
1397	6.591521238365755	0.4667733113257692	0.19023755668537756	1.3640246291855498	2.904082202440442	0.47062380047692987	0.0419901867245099	0.2954853791566666	1.5493886800495833	9.827324693948007e-06
1398	7.325643578939547	0.3508635518366035	0.5981421760118257	1.6702080672845188	2.826925306667235	0.3818684471398659	0.3990801987057086	0.12045895891307391	1.0080213515070484	9.557633182930058e-06
1399	6.4966132277458835	0.4671061762806803	0.1901759418824506	1.363387893821664	2.9255449617659424	0.8752423342712929	0.037709651952022645	0.09233816584630995	1.5634897356240247	8.548908613985351e-06
1400	7.328026345214877	0.3505786707519687	0.5988547923227311	1.670142620090085	2.8299507812125095	0.3293018706117227	0.39204452307458987	0.17964515996098318	1.0094635132633478	9.82920298575605e-06
1401	6.707076342842473	0.4667452738885731	0.19023406368936788	1.365003943830892	2.8325252679564747	0.11046972162950103	0.47310650454596126	0.08867103061855408	1.4985689057082459	9.87438577220981e-06
1402	7.332465513544526	0.35057865067804067	0.5988547501282651	1.6701488023975382	2.8295298510689926	0.2526887338484498	0.4875378651513295	0.16076932889103446	1.009267485354923	9.822784206736448e-06
1403	6.658176757028293	0.46757427002066526	0.19030450273853936	1.3636653449744172	2.8727687862906888	0.20175180210026777	0.19287149608562115	0.28674471489193193	1.527287275512214	9.923518553391065e-06
1404	7.32524820452856	0.3505772854355611	0.598851888903334	1.6700821476220324	2.830654122500811	0.37754701037853106	0.3176985511125175	0.20601295897147084	1.0097744154702122	9.812585039718771e-06
1405	6.565233806296811	0.4667445568529751	0.19022448998099561	1.3642109284476274	2.888164078669035	0.47282681369523166	0.3401042947780278	0.007802501708266781	1.537408731617468	9.921420967515558e-06
1406	7.366254492993474	0.3505783257431701	0.5988540668763612	1.6701889060581994	2.827069728615833	0.09678039107915369	0.041494797106564306	0.8124428838824437	1.0081271660028297	9.872328968091879e-06
1407	7.026148141224112	0.46685415449673945	0.19023936758642768	1.3629906972584571	2.980255150768056	0.04351750551550246	0.5039025324563898	0.10341588623950591	0.6287685527591255	9.65085424276192e-06
1408	7.385788648300523	0.3888202751642021	0.6801474489892011	1.6140207259677533	2.84443486032187	0.10966767031671683	0.09361235618194812	0.6998359895157483	1.0309319709735856	9.42180378036566e-06
1409	6.6714926865724955	0.4667628843758784	0.19022694663168796	1.3459925444922032	2.873436585242795	0.2610491209118065	0.3949652402954232	0.05155378061180507	1.541985730202035	9.822463710598989e-06
1410	7.325832656010436	0.3505787046377513	0.5988548635795468	1.6700011725503145	2.8393528524747182	0.35307435680083055	0.451656873409826	0.09652152047868667	1.0138631402047265	9.81546115430074e-06
1411	6.820826405122081	0.466765919015325	0.1902273513955963	1.3645143793960823	2.8638722821649147	0.06394252460968489	0.483461600818905	0.10453641205183968	1.4078729747389598	9.796793649872264e-06
1412	7.335084215575279	0.3505785173671731	0.5988544698416282	1.670097273872895	2.8330099430898237	0.2157126051639315	0.41444865793100244	0.2732567317086506	1.0108992555329777	9.840711301049301e-06
1413	6.508676947635085	0.4796699592314832	0.1570178043342945	1.368685096722669	2.919323449911364	0.7658217660096082	0.13198430343945347	0.04462528625757258	1.5594233578838326	9.275936608355575e-06
1414	7.252719496686421	0.35057878382842805	0.5988550300767747	1.6689847595342713	2.9070877808186375	0.05431589708905717	0.636635752122321	0.072226870863514	1.0455761972624142	9.803741165452614e-06
1415	6.72465039715066	0.46676023914126047	0.19021206370149038	1.3650518707699477	2.828802415035165	0.056726316802677305	0.40353519583593317	0.18394812506376082	1.49590140193713	9.842778315779063e-06
1416	7.323485535691165	0.32589675892712755	0.6614833992056204	1.6683406348747372	2.8150396501516277	0.7679645681006951	0.021477499063756986	0.15277626192444882	1.0046205990519452	9.70439862850282e-06
1417	6.512712825568528	0.46709919364253194	0.19028161917885464	1.3584852977698925	2.9193449092288106	0.7988854947098539	0.15858115202834253	0.008318968122281693	1.563099017121102	8.410890570986316e-06
1418	7.433999194805769	0.35057842896142016	0.5988542839609959	1.6818334522014071	2.0506393824765397	0.39305303578913414	0.1822351122472212	0.3533291030247289	0.6437059008553527	9.8597846011169e-06
1419	6.651479591888925	0.46678241302648354	0.19023515409588865	1.3643366005224877	2.8755781984642126	0.21590998073096138	0.19466257672575885	0.27554574104537716	1.5291477439311028	9.729953080587365e-06
1420	7.342509778679555	0.35057854136972116	0.5988545203033253	1.6707361388121384	2.790407465067952	0.8103141961403219	0.015587723116420926	0.13893230766467307	0.9909330782095734	9.83813715139641e-06
1421	6.5106521139362465	0.467090956409069	0.19027661399145498	1.363380843430793	2.924476478419733	0.8047767904944535	0.034256486219946265	0.12874354148032285	1.562830142841161	8.453964461881568e-06
1422	7.428048456127949	0.5102248164846254	0.9488966760756923	1.0760483548806834	2.8415016326114304	0.16498835003680493	0.09658263809057437	0.5055496308517125	1.08300325853899	0.60155973996478
1423	7.10929998523564	0.46594841693865224	0.19012619634802017	1.3367847858662338	2.671725631046705	0.6942156190565534	0.6773876088924425	0.05513469758410519	1.4074327025795788	9.060673401685066e-06
1424	7.365625032337463	0.3659462259457466	0.6313096804722317	1.6690073595308104	2.847362358083782	0.14912167202015028	0.3258254987984345	0.4165782595235745	1.030445226402523	9.776213715090198e-06
1425	6.73501971119212	1.1793640427346501	0.3761646144500364	2.0583081809124124	2.8332780684158636	0.0627922636484145	0.19042482867339527	0.390576733218663	1.499018757969693	9.735369522839586e-06
1426	7.169598780547226	0.2746847341365293	0.44317190698624137	1.780411605117271	3.5799642932800233	0.08164496304036868	0.7978756121146748	0.3496560462687452	1.2780355332909255	9.732698250522136e-06
1427	6.601937794643855	0.08386786071632697	0.40287852122245	1.4014036156585385	2.905281593462543	0.23938116903503712	0.21100825769279563	0.2921563338184303	1.5499106513523013	9.894226282974636e-06
1428	7.359923080439128	0.350578866735798	0.5988552043878408	1.6757961021245775	2.814072077941032	0.01929935320884001	0.8519135374048564	0.04996817855205932	1.0020306065637523	9.7937737425497e-06
1429	6.5893775049697565	0.46679545744027445	0.19019897261182014	1.3659804197935959	2.7688766291370293	0.07998458508139983	0.23807242270461892	0.3299688149289207	1.3751749773161877	9.754999081237232e-06
1430	7.231338393489874	0.2617368690123543	0.41744837752359193	1.3067531686164198	2.7269351002292566	0.008563982447675424	0.512371585212956	0.4794482468101858	0.9278752098143932	0.49232480191483746
1431	6.647582445504831	0.46673570467966824	0.19022888590790873	1.3641395049040437	2.8936375305812363	0.11101392616298218	0.2167127885223473	0.4111480951516571	1.5417307694525981	9.941088945664163e-06
1432	7.328234473459577	0.3505783587892432	0.5988541364342828	1.6702513649257476	2.8227877140322306	0.5542264617467286	0.04333239565007955	0.3245722013025198	1.006107750836632	9.862319139164815e-06
1433	6.509645713734702	0.4671318522220546	0.19028600613402225	1.363402941740987	2.919901934677553	0.7466642225693523	0.14768997170042908	0.04149731831114877	1.5596698747183735	8.266827669486384e-06
1434	7.342925706050216	0.3505785364400859	0.5988545099415352	1.670116559645393	2.831718706693224	0.1124978501172356	0.512073867695498	0.2824809320984596	1.010296653938381	9.83812602414818e-06
1435	6.3508097175808755	0.25887982349169153	0.5379468871954786	3.1075260576337413	5.390341751645845	0.30065189160053907	0.17331064037103402	0.8751087866447008	0.6787704194773689	9.474919142743334e-06
1436	7.064669863190255	0.9400847542810237	1.0732363265504932	1.9334981497833112	3.013762684210631	0.8554137952068555	0.36495917346384804	0.018352099846300585	1.1423099361584435	0.4573157264350824
1437	6.3748678637267515	0.2587901632007965	0.5378178602829992	3.109753005718472	5.246911888791902	0.01443240038156999	1.040345037354305	0.25580186076083505	0.6776691279315505	9.259615060733438e-06
1438	7.1414602214078995	0.9390094102869235	1.0731524628027123	1.9438539759271156	2.9762426494079297	0.2275997064294688	0.021325537877112537	0.7472951157706712	1.123718090810143	0.44751989083651056
1439	6.095673259815928	0.25903508665532876	0.5385149883856942	3.108297355419811	5.319629159655736	1.4009160225092805	0.07964689146248762	0.1210508278996249	0.731116523862167	8.778771880042567e-06
1440	7.137814493384766	0.9393589199861752	1.0731247245533393	1.9433532321132503	2.9776964616616013	0.06354658212020949	0.34209581529520294	0.49513352535360955	1.124710685278165	0.44800268152687783
1441	6.339955179508035	0.25975343694219866	0.539427103979864	3.1069053621500107	5.3537547766615345	0.22006516278980062	0.7985067321847188	0.27585557359610363	0.6487659153490505	6.409469656078076e-06
1442	7.081348361583813	0.9397119283229992	1.0731790118179865	1.9347007324046281	3.0096570017247974	0.4157433029221614	0.3416045145360543	0.27118910241428495	1.1405725642607434	0.45617383783230575
1443	6.209755727261116	0.2574061122143055	0.5355025709939117	3.1093921864332033	5.3964433597962715	0.8059697339320359	0.0778256198120146	0.5502743583471775	0.6934610764085325	9.625062817342721e-06
1444	7.054563726550868	0.9420073640710359	1.0735315756651351	1.930336000179879	3.023445701391818	1.1966518170857328	0.011002965575818167	0.1897344018406711	1.1473346732237775	0.4603378147154827
1445	6.145592704297798	0.25881073723292675	0.5378521073213722	3.1082484204132386	5.3483837537705385	1.2433286004975905	0.2090632484278854	0.08457006671609113	0.7179972779364873	9.767783619295309e-06
1446	7.129348607414925	0.9394800219349618	1.0731433507023354	1.942293671735934	2.981586434916286	0.140639550896246	0.7435089199408326	0.06307284943991895	1.1265356954297883	0.4490013255376744
1447	6.7236295487563185	0.25835386912822095	0.5370880692628783	3.1064933423698906	5.500027785413707	0.0019356330237789005	0.7262997086126616	0.5570533395128762	1.1235925750572775	9.776213451143058e-06
1448	7.118182010614269	0.9345898171923638	1.0723895646404011	1.9358005784892602	2.9867599614235085	0.2703203271299816	0.07939486637547906	0.6456458439511417	1.128260067043103	0.5442611843365274
1449	6.3518118898196	0.25952207523546295	0.5390407829926266	3.111192499865737	5.331418673964762	0.09559312542140923	0.6878151371800247	0.5054594736873295	0.6564285802998683	7.420330634317259e-06
1450	7.118302109931837	0.9397461144042131	1.0731842681833228	1.9905061182944717	2.8013997201416214	0.4553586107492354	0.5291192085860762	0.08049954380860892	1.0359401211786	0.40349201585921984
1451	5.790357458630008	0.2589755445743675	0.5381276185322353	3.1115917004422253	5.1106022752667855	0.8543970117261767	0.5472583826339185	0.03331560813245313	1.0296408939774933	9.147987897299232e-06
1452	7.063751835509632	0.9399037786546076	1.073208507551407	1.9320545311007706	3.0193281538541275	0.6433542245515868	0.23739239698496176	0.24475573390130875	1.1452918081352454	0.4586754523966288
1453	6.1675926210791445	0.19291132680740367	0.7206453560251801	3.1071035072239765	5.388687974510648	1.121439487272059	0.06477897022586543	0.33026003486673977	0.7250909192083551	9.89500106099305e-06
1454	7.252864101649301	0.9395087644760984	1.073147771020353	1.9605174056039836	2.9135684231704695	0.1971981293176556	0.3644089587234705	0.552030614905984	1.0919970788471525	0.43179773302577024
1455	6.312164094844935	0.25890224236917897	0.5380051734152435	3.107408889751057	5.395739303802325	0.33384981422139326	0.28889925947956013	0.6985305813018087	0.6663936444631139	9.3776932183251e-06
1456	7.092310337411945	1.0060881671966795	1.0738983886896571	1.9110945583684578	3.0280462392092145	0.7339475650836774	0.3833120753332453	0.03847706740942249	1.1607775810646697	0.4796373700205101
1457	6.320882907868625	0.25880381759133764	0.5378406690443203	3.106561482100613	5.33871753754858	0.30074135085539183	0.7804234776950909	0.21901620472766958	0.6648583101181208	9.604082767953828e-06
1458	7.029708864420063	0.9394429373925642	1.073137647026284	1.7663213209779223	3.6385077810550057	0.11378896968510051	0.39545336154201566	0.38663959052313707	1.4528047413521221	0.615120884887652
1459	5.965170447087837	0.2588292988255521	0.5378832501829294	3.1123566611378486	5.07224072415797	0.06747758631518617	0.11926154547043112	1.2252762960075771	1.0639582597256851	9.620601208438298e-06
1460	6.980966070974364	0.9401123521450593	1.0732405683536599	1.9203358274679518	3.062812708091611	0.8256455499353345	0.22158294881557547	0.0960192695615894	1.1672129718843893	0.46974251590367405
1461	6.314351428869021	0.2597948863904895	0.5394963120353286	3.1076063444893784	5.303364537965614	0.294624230139707	0.910310562260532	0.11569496028859742	0.6701412779124502	6.2676609150738815e-06
1462	7.079723024614476	0.845545309721218	1.0580212025288458	2.37827587794127	3.0420605590943293	0.626818569846301	0.15308466817082025	0.3800616909105858	1.1353687463357447	8.965046799052262e-06
1463	5.78721992549858	0.2614431186384498	0.5422541699464525	3.151027443806018	5.182390679563089	0.7047815608877914	0.014020757097992708	0.7310744536377882	1.0975198185250477	9.628317456130344e-06
1464	7.106389889339457	0.9372651768481349	1.0728023767316883	1.9230760996315805	2.9997168074878213	0.3758160206516892	0.08844172897163133	0.5675294436947719	1.1343725575258352	0.46805403049574146
1465	6.25880804616541	9.950637090064048e-06	7.602096606326789e-06	1.1617658878617576	5.193935474839432	0.014146790150419098	0.3402751048374179	0.9814259556282501	0.6859802474713534	0.9104497750167114
1466	7.255014751561802	1.0498931976546941	1.0893100001401497	1.9033483462622443	2.3878512451880187	0.9837608056779606	0.016701030773534038	0.07260729145510762	0.9045142002584323	0.3614473919746746
1467	6.621167945012398	0.8952733066033612	0.2712983838147806	3.111861757034026	5.1763701742847035	0.19910497345913425	0.2019581328815432	0.6352584371705849	0.6333672856808893	7.239313583843892e-06
1468	7.144555832232733	0.939421164247194	1.0731342987095076	1.9366915208444127	2.9737896831066997	0.06114383864070324	0.2419818574344876	0.6027990115057293	1.1227384558755527	0.44701471362941064
1469	6.227361168369408	0.25851492177275	0.537357709972942	3.1077170608781195	5.406919224389526	1.220514083517834	0.11800110809850234	0.1920913072819261	0.7845648547494489	9.668444804489145e-06
1470	7.206241156903779	0.9958755663102609	1.081596841547208	1.8441633865888403	2.943581575240129	0.006517201034665063	0.023748215431111316	0.9006625309070849	1.1169062857273762	0.41160846541697893
1471	6.471311953491891	0.2587362367636959	0.5377276218739983	3.110688593323785	5.191076883689752	0.12020337855225928	0.7441177861008171	0.27255624690274793	0.6242224538546459	9.870042439105058e-06
1472	7.1050459524945175	0.9395527566875356	1.0731545362234967	1.9384419911584232	2.9958740159605264	0.22547860519199606	0.5498901933214329	0.1837565399561274	1.1337379052170828	0.45263890662002026
1473	6.146594708410359	0.258814653759265	0.5378586614227042	3.1079621303719662	5.367083193159554	1.1195076486008222	0.09707452439640273	0.28667811036450425	0.7099119747200335	9.748469193313945e-06
1474	7.1295659641230005	0.9394333504495539	1.0731361729171551	1.9421925350203029	2.9820076282499706	0.08191873189216739	0.5491096001940875	0.2751796698950969	1.126854479951881	0.4490960325732794
1475	6.169641288667319	0.2589537120775955	0.5380911178596981	3.1079451961763773	5.355746567619497	0.9830419048157162	0.3649241435401241	0.10154080093556998	0.6962345157863129	9.240047506086677e-06
1476	6.178704601193277	0.8222855988990528	0.3320113228832381	2.8774904989466905	4.371140789964094	2.2306512991186334	0.8723082897560718	0.11435138205063267	1.9678192839071886	9.285419797741013e-06
1477	7.351110764940813	0.6279709501625759	1.1829584671990452	2.3447034938306053	4.115305169756595	0.189063876937161	0.3236257799904802	0.11147105737411533	0.6951073359084438	0.6752669158492619
1478	6.258473611249083	0.8224439463575411	0.33214473140489725	2.876085804972806	4.419055016574056	0.36707192928338417	1.1563907036994154	1.2693986986486985	1.9962581918209026	7.65430434655836e-06
1479	7.3518961742226425	0.6276192481095091	1.178444521228161	2.3487234219181876	4.10158900108945	0.23081202979402382	0.012477897291854204	0.4153959655314921	0.7060157151290093	0.6714405071090784
1480	6.2424629718484494	0.8224600873266491	0.3317082906380018	2.8765552834190866	4.399672449166414	0.43951412557094544	1.3531241366001268	1.0037270422013556	1.9842955877471464	8.478606357142167e-06
1481	7.360201070462814	0.6279734679312559	1.1828761321817174	2.347075375531936	4.1059793962201665	0.11368398742686021	0.020072924991267175	0.5577362399459558	0.708724814996036	0.6730347306958814
1482	6.275654879267884	0.8221897221143895	0.3319307052880936	2.8774784425013107	4.344736824916509	0.5889126156139614	2.1582832906583933	0.1098548736223313	1.9515769934692173	9.489250087457711e-06
1483	7.359375363379621	0.6279682523623049	1.1829237865890005	2.350291034091625	4.093171809660228	0.43991098383168326	0.05634481094209535	0.11373613256453696	0.689520080433442	0.6700112971392338
1484	6.1751797987721675	0.8222161463232958	0.331952831737581	2.877713884433628	4.367639026965452	2.4248942656876133	0.730845564483893	0.11452869134795211	1.9657797159473198	9.936571452211857e-06
1485	7.349700186112948	0.6264533845147149	1.1635849167809127	2.348614972794876	4.113635336899734	0.06907719254092283	0.4500051702501466	0.14113287767963223	0.6996739343752125	0.6725688657288975
1486	6.255229538671164	0.8224240629971957	0.33212797838890923	2.8772208941519977	4.394031622478569	0.980543542273093	0.13469937399369838	1.8990876793378437	1.981370572879775	8.134544315555528e-06
1487	7.352647396934587	0.6279736796855687	1.182993556480116	2.348683458644269	4.099611304304884	0.12858972241269248	0.013823094406448645	0.5466769134818498	0.7078141823475756	0.6715224266095968
1488	6.335937869558865	0.8221437964255056	0.33189205561762236	2.8780073632309615	4.306761974882828	0.18039811235104622	2.52745921623885	0.10198524215449066	1.9288200679932423	9.742451296404819e-06
1489	7.406118193589026	0.6278467243040513	1.1813624179272306	2.34010222013972	4.134059582641247	0.3682619475049995	0.06239374130428188	0.18275808408935754	0.8109928005445212	0.6795826868703303
1490	6.330644277678597	0.7552234306533104	0.27787762815145767	2.9547213069876412	4.272739353855191	0.1388341157278078	2.72784608209142	0.03072498640367218	1.8933120282610556	9.970784161458072e-06
1491	7.351719020523052	0.6279715898307829	1.1829666903513876	2.4226509434249204	4.10247363529541	0.3548528800502575	0.18484645614327141	0.07043688466062513	0.6879600844635639	0.6722266740166848
1492	6.609297494134778	0.8221362202940076	0.33188567281388615	2.888158260850337	3.6356361088900537	0.0457575817905699	0.5817966320585509	2.256508480872991	1.5267276124940852	9.850924449134331e-06
1493	7.028050044355564	0.6279683067505987	1.1829244857500856	2.398803809580273	3.902152988101994	0.40691941762040496	0.14994230641376358	0.05378952495899295	0.9572525580576124	0.6243638030408957
1494	6.344653534892789	0.8222546723881212	0.33198537273382117	2.877471642383661	4.34617510041908	0.3653514255077275	0.027854405280814242	2.5889058741291158	1.952464300936288	9.073622417315263e-06
1495	7.388629894036768	0.507967856706612	1.5212744308526196	2.34573674209268	4.117347382953536	0.1973794155119228	0.056540916909221646	0.3366914216761085	0.7043691440517689	0.6741472045109228
1496	6.138153116756602	0.8223607002454404	0.33207459932257305	2.8761034435928443	4.447322139815275	1.585396590704818	0.47596179504292974	0.9426250146923053	2.0130826115518556	8.53847822176048e-06
1497	7.352468067499861	0.6279707368749134	1.182955725324648	2.3431470303744306	4.121408222667799	0.25093185436474635	0.15414334493118861	0.21185646106139058	0.6939937686042792	0.6767318293727161
1498	6.233785852731084	0.9141782767514718	0.0894165810888886	2.9329241396214236	4.405309372896437	1.388263558897471	0.07966018323774743	1.6934467498968333	1.9953888927562364	9.973941420939444e-06
1499	7.355862917314229	0.627969323556603	1.1829375568427407	2.3875027837692997	4.091015776204336	0.43952976896581736	0.1018339404489184	0.066623076303526	0.6885322683661775	0.6695014238329989
1500	6.184001027127105	0.8222574596448223	0.3319877619937197	2.877988460577679	4.357035936265603	2.7542566300602016	0.6022667945763667	0.025461563623298888	1.9595526164215522	9.858585716078153e-06
1501	6.807675378844416	0.6279695205671477	1.1829400894372621	2.430915566453039	3.7769868995669857	0.361612362324297	0.06263605045301883	0.19921751422423326	1.1497013114701349	0.5941295668380562
1502	5.69819216296283	0.8221565435966292	0.33190276350378417	2.870675961734809	4.814446237621698	0.9191185140216066	0.7626039312287373	0.55449720513038	2.229986705884959	9.90076485762406e-06
1503	7.35424377356924	0.6279708280650231	1.1829568975987284	2.346113461480874	4.109742839627284	0.17835803480049897	0.389028186379428	0.06417604756473337	0.696656736136224	0.6739403781387776
1504	6.408694465462371	1.0969449461704055	0.6016717621167246	2.133429025065523	4.3673982015016355	0.47592751967842056	1.252777607303809	0.6245498448424582	2.069905824417536	0.8304805354486637
1505	6.876680210864152	0.6103099274568057	0.9735190835522719	3.016181970432555	3.6829932490827884	0.0036507089882075934	0.2875716594643167	0.510057115075325	1.1138006121905695	9.531879560644062e-06
1506	6.291546150438491	0.8624315732074114	0.3666369369882738	2.8733504566452885	4.3809630239242425	1.0918933625024418	1.6153451765274518	0.10956954622271094	1.999672164271311	9.380509378686109e-06
1507	7.3592994434723416	0.29873797594131846	0.42371084779412266	0.9333678094334	4.120749912900731	0.01834831252234931	0.2647762834278353	0.39480459786147176	0.7097209859361739	0.6781588765255475
1508	6.711293560316778	0.9729443342513545	0.47046062251045573	2.69901679626142	3.2669818003371556	0.37901619840154416	0.545009973781693	1.0410715195039273	1.469861257611665	9.286160400913952e-06
1509	7.397663457581687	1.8708699251036416	0.191153977861526	2.325328891788009	4.131571966959289	0.26315473276809326	0.1106641758052216	0.20392400761317378	0.7209432932934018	0.6946558815120333
1510	6.176784364150808	0.8222468160966967	0.33197874581608566	2.883568234378155	4.412107735657606	1.4735207919557662	0.8865710338766545	0.6468504393043041	1.9920033361403935	9.321047497727195e-06
1511	7.496018295930739	0.6277062719680976	1.1795600799033739	2.32936605414775	4.177217273812416	0.39559815729273823	0.1629965666895763	0.047670762612041846	1.1317192237637308	0.6896666408841138
1512	6.358286349924512	0.8969603119574042	0.3979959254987841	2.7901711911611238	4.360596907376663	0.02218777576492761	1.5581689309888718	1.1052217774594284	1.9784061072521333	9.659379884470315e-06
1513	7.282194288749987	0.6279973198188453	1.1832974973824493	2.3413272626403963	4.128554080775986	0.43742856725217355	0.20606104222319152	0.12883105336553805	0.7264342576031199	0.6784453521253457
1514	6.304095459069624	0.8221362368922298	0.33188569026727355	2.877177657674265	4.364894194785497	0.06372262217685182	1.4070699036864847	1.2983433221927505	1.9634300664163085	9.818769208932416e-06
1515	7.356568427134078	0.62796979675753	1.1829436399063538	2.347265826041603	4.1051455111379385	0.3458356542302477	0.04533507469907577	0.22966544649500073	0.6939516018775901	0.6728569443565293
1516	6.257094584254351	0.8221249656683356	0.33187620008655916	2.877138818298217	4.371711662873657	0.46805741816307367	1.9206806757199082	0.41564894504418404	1.9676011371262	9.943991169881618e-06
1517	6.839816138560416	0.4759555634928294	0.11911429818756503	1.186930487106508	3.7065176462135283	0.09851944986944945	0.4323112092617711	0.05219158191874145	1.698043952741419	8.650012004243194e-06
1518	6.719650442405459	0.49419874164790545	0.1299481923607485	0.893379300276275	3.298844542506243	0.39364355005361534	0.6682407870645569	0.19760268725508914	0.9183352959506127	0.6367484468459971
1519	6.8424681992594545	0.47408196181232426	0.11910311161389385	1.1884110889334552	3.732307906354731	0.15696035520260335	0.04128568076080081	0.40395907051324537	1.712145152777599	9.97193859745782e-06
1520	6.62229763646014	0.4950725927931352	0.1302457748354754	0.8779751005158386	3.3489238964113066	0.7566774762027988	0.2761589121485279	0.34370048984399654	0.9369489425142602	0.6514030725539064
1521	6.771523874738626	0.48615106775776135	0.11918032085893397	1.1769684189068252	3.7304623832012447	0.27607286427861094	0.32092734669689077	0.04420357227833389	1.7133168252654665	1.9320895307151004e-06
1522	6.671569530075842	0.49466040736494893	0.1300430845869475	0.89136654275898	3.3049811032987644	0.5330348296329278	0.7154064036335984	0.08125919471518829	0.9206671232622079	0.6386725264396719
1523	6.886818224531853	0.47715140591735045	0.11912125902324483	1.1858488148152817	3.703188430548495	0.01149736931566001	0.2890037404895718	0.23523613704771704	1.6963611408607973	7.85623291199626e-06
1524	6.768293452319816	0.49331714081934663	0.12976689464166236	0.9073714746787842	3.2533835744038115	0.13308712250524138	0.0797804926294934	1.038504815542428	0.9014082383620478	0.6234363846311947
1525	6.885478095485662	0.48683229983239346	0.11917688963595054	1.1768170355417373	3.697115418846644	0.015467963667535172	0.391289662483787	0.1392276260690527	1.6943268777924632	9.198633646285868e-06
1526	6.654119082210355	0.49202188318674117	0.12950032019024746	0.8887090484184861	3.316595134904071	0.6005079220360018	0.6520205997677505	0.09199184653473545	0.9244478865349323	0.6411473611452853
1527	6.810620581332959	0.4861124662044137	0.11917280244701922	1.1767701013507808	3.746274404720213	0.28429359795201414	0.018642929267735277	0.35019944250359386	1.722377295937698	1.958847218195727e-06
1528	6.630956791435331	0.49525339331699186	0.1301649264701578	0.8841764174174385	3.3282408900486313	0.6516584686813868	0.49399284303220486	0.19652718379873432	0.9293460204854945	0.6455124455445841
1529	6.986406033669646	0.48613725038813277	0.11917294343346814	1.1763775646122696	3.7709208640684095	0.01929771940683202	0.2218713706531005	0.2952118795987963	1.3026974567922132	1.9419691331498524e-06
1530	6.6164087778612455	0.5047160272543431	0.13210225329778766	0.9081126939186536	3.342953293159033	1.4015284010881057	0.20083563939722257	0.07107988086635642	0.9363839392054402	0.575365539792131
1531	6.876254331706929	0.4762576483269955	0.11911581282129462	1.1726926543675962	3.7258878920563174	0.1530196234544828	0.37033203699209993	0.04291417208809548	1.734543529407107	8.454612545197998e-06
1532	6.57925373497994	0.49631187788322384	0.13038228301725785	0.7717271702049103	3.700242757661952	0.8781730414132061	0.46127797534253706	0.0924228109310574	1.0661034582611848	0.7523842446431184
1533	6.848294214687538	0.47480091305591615	0.11910755680343404	1.1869274148318019	3.7796520236977673	0.21549408974905504	0.1678984644883704	0.21198335217869146	1.662680001677356	9.423190164010696e-06
1534	6.627379058484472	0.4954780902462586	0.13021108116684676	0.8785953263164547	3.346478739328751	0.6953602118672487	0.30387727848978635	0.3518036172683357	0.9361198745960543	0.6508204124125943
1535	6.782980212241067	0.5005301294207724	0.061167378943549365	1.1942980338704892	3.752940629705016	0.26905266500251074	0.09901726053663833	0.2627577702983452	1.7285643234338781	9.90424971694248e-06
1536	6.640836179897615	0.4993261549457018	0.13100035786267472	0.8881109222959264	3.3110993465501526	1.4346672625235684	0.22795756910855305	0.06427103990913267	0.9236956602962899	0.6418415955673524
1537	6.7441109127967165	0.4877679490688495	0.11918220545964271	1.1752265396906256	3.7454036193963454	0.3629383334919709	0.21665997866610795	0.08673253155693333	1.7221396794525672	8.795167931095664e-07
1538	6.749419491584104	0.42193458108600873	0.13900800827603307	1.526333009923462	3.386541440925228	0.396054378544657	0.10946824191969577	0.7916445814523158	0.9385615479307402	9.137710761601295e-06
1539	6.80979371723697	0.47798306346634895	0.119125836431021	1.1846107247767346	3.7418189627945186	0.21568158960668501	0.06098429926487612	0.3386098862001106	1.7183937869484918	7.311149628125785e-06
1540	6.741218493841882	0.49350229055460754	0.12980497967031032	0.9510368169423907	3.1083585374854454	0.21016444833631565	0.8432232403356773	0.17373235567863388	0.8481338113657503	0.581946536247775
1541	6.697908107630499	0.4745514025047746	0.11910609995406425	1.1876916156406205	3.7453726677364525	0.5529247617727485	0.16784670895878515	0.04378532376718355	1.7200584707966993	9.606926668146948e-06
1542	6.852212666764587	0.4967217267093597	0.13046640126924672	0.9369397362676198	3.1521100026957627	1.186057551271088	0.2716274879955128	0.38935124955388084	0.8645797156873262	0.5953929077368529
1543	6.8373842000816	0.4762606011101333	0.11911583021117782	1.1862469381522833	3.733089071951142	0.13844678573764632	0.08396925530082466	0.361723403698985	1.713353350795504	8.454241233552752e-06
1544	6.742466993557968	0.42856613821163486	0.1161100249872941	1.5208512004550963	3.385667031330282	0.41435382775050905	0.07708310973073025	0.8402254873110268	0.9353065123259935	8.035637854958061e-06
1545	7.013114425801845	0.48413223424555935	0.11916097670717861	1.2414059912598738	3.552760661412838	0.874494892906227	0.32934979428507244	0.11439123443743064	1.5815562538150267	7.804582873513563e-06
1546	6.665794833195115	0.4923978510706242	0.12957772343660492	0.8756954324971323	3.320438495000591	0.36417422410923983	0.5162472000742234	0.35725297425931246	0.9237810399421807	0.6541698963656111
1547	6.850197451798073	1.4605499114803349	0.2427723845833271	1.9217502763633807	3.7015766018782585	0.07484531914469182	0.4292441490906685	0.06874538733345482	1.6952059624444773	5.202064828674219e-06
1548	6.099588564331644	0.36308055832697733	0.10153830719397317	0.8007592997831333	4.53783662735788	1.5273589151355103	0.06339067915672704	0.6230789326034923	1.2760583726022874	0.8909544694565003
1549	6.809406970681484	0.030730204317600762	0.6871732783361896	0.4802255483325529	3.655969444641532	0.2821947449810271	0.23224687123669277	0.06272273519243464	1.7279625242424403	0.7919809693521055
1550	6.615506134071782	0.49714782736595237	0.13055382734501567	0.8736177287901828	3.3503166808924014	1.0313394426101363	0.10888493832647621	0.3670316668573607	0.9377990565679998	0.6524327181258394
1551	6.451342437201041	0.47555747072574245	0.11911177606677675	1.1901287901594104	3.522105541715227	0.2364583687319064	0.03559814354827332	0.36639168734241556	1.3668644355509831	8.969585717429736e-06
1552	6.612704421506244	0.4940863303790218	0.12992508150964954	0.9197580512205413	3.3585888749821695	1.0955900328768557	0.14284121610875433	0.291853968245191	0.9403277618525809	0.6759600809408685
1553	6.893554957659364	0.47424733835456756	0.11910406388772023	1.1890990536464268	3.667971726517276	0.1113867279945387	0.2873917843168126	0.06844679128302035	1.675714735186342	9.770805832556317e-06
1554	6.640386578876573	0.49683930080600147	0.13049052715208154	0.8867334421760278	3.3182210065622204	0.9946563788286821	0.5304318783981387	0.0005664182667742269	0.9258760783765165	0.6431083571576665
1555	6.7942719576512856	0.4785459882472565	0.11912935401851228	1.1839156447964758	3.7451248859318995	0.22743305842317163	0.10710986614145968	0.2748959636555489	1.7205971411860215	6.94185646674433e-06
1556	6.613071821201813	0.5001586026374394	0.13117081661535837	0.8820955519561867	3.330163271428517	1.5032184239098558	0.2046990706138373	0.027850764339950405	0.9308750093113991	0.6475723088760449
1557	6.7474687507229305	0.4764238834962744	0.11911702649892446	1.1857943135183666	3.7537291072942622	0.3974169075082123	0.06366896620941961	0.22609066759351912	1.7251694425275301	8.355178083612778e-06
1558	7.746892639890465	0.06671355141168224	1.0179645195690765	1.4637445228669386	3.553268087467169	0.1780108932556956	0.08251866643838808	0.9712676494631499	0.27583640126018216	0.8602160221340774
1559	7.151607606081423	0.6439767054490746	0.5233662876059619	2.0541687625528433	4.185589215806547	0.09120756625686095	0.010758312728679722	0.7153687295383805	0.7508492908060526	9.785000334702037e-06
1560	7.745257784102556	0.06670989892389216	1.0179452776361455	1.4637975215396495	3.5531295476432816	0.49214878087776354	0.5530543935427852	0.1354874465766902	0.2756874355745667	0.8601651010915488
1561	7.138764482132852	0.6439824743454546	0.5233712000997032	2.0540753136672323	4.203945309520399	0.1352705192820919	0.05918632748084415	0.614204744269027	0.7368684487950939	9.878356783898531e-06
1562	7.742050204833094	0.0671475176677029	1.0179912190664757	1.4611471314151432	3.560496190299911	0.40428201417728166	0.5415792905555181	0.23632283489728154	0.2759343943151993	0.8627050025308071
1563	6.9122317941961215	0.6439218891503046	0.5236316816183773	2.0542106613341526	4.185618403756479	0.8411676342701161	0.08536064449587803	0.01404546377392519	0.7733086946591442	9.015130518476448e-06
1564	7.744738166203682	0.0667178418560576	1.01798712322428	1.4626057147153009	3.55660753713741	0.06307885161882415	0.7038723115973365	0.44226586083338076	0.2757903689181383	0.8613043359154272
1565	7.089913678468384	0.6439726795226277	0.5233628593523237	2.0543828582897654	4.172061008540189	0.23216247147621558	0.35522106137159387	0.20275975004692548	0.7382163978231011	9.921752757837705e-06
1566	7.750743613840373	0.06671075148557454	1.0179497691834951	1.4661914596580166	3.5461080000610985	0.07235304202952438	1.0090022683251736	0.1287472714490053	0.27576069250999025	0.8578764849864813
1567	6.97591267800751	0.6437068192525215	0.5231364675528232	2.0541356455034303	4.2120549508621155	0.6367008684028047	0.14710390591034864	0.09768165739134899	0.7474178644650163	9.738134962352094e-06
1568	7.7507889507248935	0.0668842084274681	1.0188624205195689	1.4668176699916937	3.543859223746471	0.9136906973287164	0.1453816225607384	0.12388105136289496	0.2759936521934349	0.8572840149774468
1569	7.202047515265263	0.6439867907792834	0.5233748757048401	2.0538777822693755	4.203324274572041	0.04351443307637936	0.533030049198021	0.19482091755234446	0.7311083122461234	9.447335398405693e-06
1570	7.739731027862125	0.06670960428287502	1.0179437253858183	1.467509479032776	3.5422593971117045	0.8303466905564646	0.12714439363552654	0.22515202072461316	0.27567377954942796	0.8566161942774105
1571	7.095006492165639	0.643998360536056	0.5233847278659892	2.053224692119652	4.2473527750892135	0.3784756483342892	0.27585196434871556	0.16447294204662546	0.8800675663615789	9.140378097254573e-06
1572	7.780401102707746	0.06682815915107902	1.018567768615555	1.6171039050948404	3.599932331860225	0.2051251049767122	0.4559433228700635	0.5363004835852857	0.27603239088511783	0.575952958587767
1573	7.106212176457864	0.6439882829822343	0.5233761463863705	2.0593756978794366	4.222888034348611	0.22890997629501053	0.05420216010939705	0.5340819567031254	0.7293726345123824	9.452258999147018e-06
1574	7.76898200487711	0.06671054829417002	1.0179486987006054	1.458839462817051	3.5676501303303976	0.008046598979777358	1.175273432345687	0.04637163687171441	0.2760023718750011	0.8649053518596069
1575	7.008767960734715	0.6439746155647511	0.5233645079773239	2.054919018121631	4.135783249715808	0.19213775354350296	0.4704407402034933	0.12822445486906348	0.7995870582012078	9.851045212907031e-06
1576	7.747477364353341	0.06671358678050002	1.017964705894869	1.464015669888053	3.552473860598625	0.02139206212220943	0.3314268948304167	0.8822997775262049	0.27584426601174644	0.859956788324312
1577	7.0450497556730864	0.595290028332415	0.6602494015203217	2.0504652000057937	4.22706884928535	0.48203442766537496	0.12382734028587715	0.22960236238820175	0.7403042790346123	9.778124819360914e-06
1578	7.721791366064775	0.06671177252407769	1.017955148125858	1.4493955069757494	3.595303623383998	0.1792840151289944	0.4751587727975966	0.4991122906916628	0.27568677608416164	0.8739345141447411
1579	7.070806790177746	0.6439868102521514	0.5233748922920292	2.0534989051740737	4.230653545151259	0.3386892361335294	0.24993236044439057	0.22298798415208945	0.717681033605492	9.512323173182413e-06
1580	7.7440511643413315	0.07485635768925909	1.0188056220593917	1.458596653951573	3.5610680987452263	0.09544490261869047	0.5360739968819753	0.5756655847382764	0.2799998808628587	0.8652470683098349
1581	7.079844436116903	0.6439981252198508	0.5233845274859067	2.061475322978299	4.236842117264241	0.3140032120102227	0.0882577308823861	0.41975204891578866	0.7209563964997862	9.162554743059958e-06
1582	7.765245702311282	0.0667100911245503	1.0179462901370635	1.4448761806187322	3.6085597432686423	0.7855829467367382	0.03410075187593336	0.37332890030051447	0.2760887986998925	0.8782549968094787
1583	7.093713818859789	0.643979760311495	0.5233688889514468	2.055130621388706	4.120431911613415	0.0787678788307583	0.6457922929920648	0.06283435379847697	0.7591848542236851	9.665617255818578e-06
1584	7.457506627277989	0.06670735994032152	1.0179318995885462	1.2830721217703418	4.081930251296848	0.20865837097864984	0.18302755254924305	0.07633447845267563	0.2545036731436409	1.0329586680777612
1585	7.1472033396959604	0.6439744102428128	0.5233643331362031	2.053962455501633	4.199026610903694	0.07101530224563594	0.3245635849179899	0.3776249914487501	0.7191608870795753	9.83824155998057e-06
1586	7.696511016581681	0.017295893996241974	0.538241299573052	1.5286245015216897	3.546402114513425	0.040337767731447004	0.7892651991628158	0.6815553455692798	0.1366619224445089	0.7954309245563334
1587	6.850045355398218	0.6995534111000694	0.5706914229653121	1.2897892072050388	3.9330541864385307	0.39082119870331167	0.12067939261182721	0.2573084557815359	0.47380759688373625	0.7576540566856572
1588	7.746786101558091	0.06672768520377464	1.0180389690484102	1.4619159811672289	3.554512239396395	0.07617130198618853	0.18286113614751287	0.9826212611623535	0.2588897913336106	0.8620259930338969
1589	7.0224204267990045	1.1340484912051991	0.9302581905917094	2.97156684404915	4.211591901900398	0.4657683818025957	0.3037344769442525	0.06900547312396177	0.7318391189942745	8.880243485471739e-06
1590	7.683936760274967	0.05799053280801458	0.9687538417964096	1.3558216775941074	4.36708455796617	0.6634881809485484	0.5925297204722011	0.21585046626206292	0.3396997327975495	1.0587990641628104
1591	7.100198168378331	0.7740847983233379	0.4338947472059494	2.053397012731999	4.14263768683111	0.19520672307099782	0.5830390424818742	0.008552275013127436	0.7378822315421841	9.808381544348983e-06
1592	7.745627462947975	0.06671334739062211	1.017963444774211	1.4669920642589773	3.555330799598679	0.1956870298920952	0.10436720785459373	0.9263909239068367	0.2758252187808144	0.8608890263918831
1593	6.997434294858375	0.6439853049464154	0.5233736104586387	2.053501337015574	4.232401648487809	0.7322524902939053	0.07043243583745	0.10643376174236407	0.9300407671540311	9.630919415181456e-06
1594	7.730846609276713	0.06676796048596596	1.0182510342052622	1.4129449263020637	3.547022015569762	0.49745935215981313	0.1229274643954184	0.5763556010659731	0.27581890979914214	0.8317736380914416
1595	7.012306760023588	0.6440027648414128	0.5233884783342262	2.05302534790093	4.265890052810854	0.2545536071656665	0.5436315731400069	0.08154299744181935	0.743370858470955	9.119368716831175e-06
1596	7.749248316654807	0.06671390301265417	1.0179663718163574	1.4650014823190445	3.54958532135797	0.013133378755211101	0.26536533786681643	0.9642763473988198	0.275860357126946	0.859014303366954
1597	7.057121440241796	0.6440306889680789	0.5234122569528995	2.053593780840236	4.221006147974204	0.3669905837913607	0.30435596336016285	0.14538877735361214	0.7212231124594637	8.146051847015974e-06
1598	7.745127429653419	0.06670956665612514	1.0179435271376545	1.4634130439572797	3.5542518351791057	0.6708196542489241	0.36486958751609916	0.1418512433408423	0.27568362678191555	0.8605327448200412
1599	7.215184591271348	1.5259723018805407	0.9177233859103966	2.1870916309349107	3.030764589851378	0.7108633931078393	0.11271647531173405	1.0581619629339631	1.6419729473928422	0.42817954715105633
1600	7.067719212975725	0.5344916771754494	0.9414786606514953	3.428288041506064	5.510547300404036	0.17121434709271688	0.2999883731992251	0.36953286526530027	0.4729260206543673	9.973425764332142e-06
1601	7.167133461058345	1.5253780825884788	0.9176406524793829	2.192238038850135	3.0050622162401126	1.512223007936333	0.058400451858964385	0.4272228552195123	1.6490143455914428	0.4234122956486018
1602	7.138779109506114	0.5359300143858131	0.9472526791326873	3.4236420131718592	5.520239011050369	0.3173576564689142	0.16183245702566865	0.34626856056335636	0.4709560403852599	4.249545252255302e-06
1603	7.224686932388367	1.525930617389147	0.9176997171398656	2.1873764850214443	3.0295883817047944	0.44316385002924075	0.16318113275492008	1.2402347853290685	1.638764157684692	0.42791194897393225
1604	7.156760664150095	0.5351093377446686	0.9435554202972819	3.4244119882072863	5.6581861974617285	0.048466782302673005	0.28168377878645273	0.5317671675500053	0.49353545871306687	7.756492695392746e-06
1605	7.177001698215278	1.5261065983659214	0.9177420805640716	2.1911743255918035	3.010853080910259	1.5313615506001625	0.0518196050374213	0.4168370580316713	1.6408848139017327	0.4243965283566397
1606	7.156197679241257	0.5351187302048425	0.9435870166696803	3.4244736840956893	5.652217713324487	0.07220353369546827	0.23678609977999598	0.5521761371269095	0.49310352931660867	7.725082080197792e-06
1607	7.207815008684759	1.5286668596054886	0.9180982348035336	2.189179019864019	3.026591893691728	0.8180182625036179	0.11263186581368952	0.9632279946937533	1.6412167596664045	0.4250034587293561
1608	7.074110457009127	0.5344613785940971	0.9413769093037415	3.4305165870496843	5.31899810360964	0.634719926317497	0.11215747496697252	0.05023251436070647	0.48139580302549057	9.995813856272395e-06
1609	7.204672790795183	1.5259072323944067	0.9177143274934401	2.1870018784391125	3.0317329929899395	0.3014900759698752	0.8613701657331813	0.6553074694366895	1.6377331877923602	0.4282542848771622
1610	7.1487803995639005	0.5352179378007271	0.943920782490025	3.4246717492058263	5.620289680653529	0.04828771037241917	0.456071299171048	0.3481352283474033	0.48819892618328026	7.36762091742942e-06
1611	7.259032940753724	1.5261342421630264	0.9177459285729911	2.1826824946105514	3.0550177716999674	0.24141424436739287	0.5522628517287494	1.0195731098532042	1.3860745244659896	0.4322266698890704
1612	7.044992146106336	0.46257225486384373	0.7137941626197666	3.6171319608804957	5.564752050893048	0.20049646669853338	0.5659837714996273	0.12162627781658475	0.46478127663835106	9.12149569229136e-06
1613	7.190559279933414	1.5259965508920545	0.9177267615730943	2.1773367059734645	3.0182387687197454	0.8855193381297468	0.9574815271766312	0.06217719986674558	1.6384331562352408	0.4258375244057763
1614	7.126226069756089	0.5345740966111531	0.9417556368257342	3.428456370091693	5.482392316626634	0.3478713555649906	0.18567900584864702	0.28834608475015183	0.46450264140008435	9.672092228277348e-06
1615	7.253752513336316	1.5261403299170746	0.9177467759404707	2.182035768710023	3.0598910308652343	1.7270969157983205	0.14377503254840618	0.1560077406775838	1.5690337562741055	0.4327998231634702
1616	7.1496808133924965	0.5352154492001406	0.9439124094258663	3.4246169622085407	5.62443328763765	0.14968553706116852	0.11947762407196788	0.5881016034662543	0.4933475605052215	7.376731733169619e-06
1617	7.205725781529414	1.555905544702498	0.8997835448034897	2.181687355156771	3.0230084512498223	0.6792204840860325	1.1417975446545814	0.047957822730877155	1.642905567887099	0.4338962018784806
1618	7.113674825400971	0.5352768503336973	0.9441190071645269	3.42566945936248	5.542133596840096	0.2098080095942274	0.14277411699342962	0.5147711815332953	0.5174548044575845	7.154751904488731e-06
1619	7.168843179973869	1.5261009653606088	0.9177412964510973	2.192102687170698	3.010067781421833	1.505462694875651	0.40094352851343884	0.08665141557299734	1.6408658844649333	0.4234799089575146
1620	7.1354311961480255	0.5034608944680189	1.0226784263752684	3.405186055205332	5.52419734622067	0.31286104320069774	0.17370196326181866	0.34005764328194954	0.46289595715649295	8.624798949893712e-06
1621	7.245943533112701	1.525882877147178	0.9177109368868454	2.145840412955556	3.027321498151448	0.13585869618171853	0.158761458944206	1.5193528851983495	1.6354278264238846	0.42744738868451654
1622	7.117978954716988	0.5352674169856219	0.9440872652668663	3.425949550921663	5.525405182405817	0.07792828012328876	0.5350264798600175	0.23538801238515575	0.4788168093807718	7.188704231073402e-06
1623	7.328408828905093	1.5260253979137224	0.917730777251994	2.1738630807639407	3.100748250177461	1.061199957694332	0.8671441918238729	0.005151760936353761	1.5201317922332986	0.44035881512009173
1624	7.276106337015659	0.535996685286848	0.9465427338027368	3.4411651234991862	4.372833469236333	1.441480298852803	0.4217396258105793	0.10867380595990021	0.6849401219120747	4.560311934858804e-06
1625	7.202456960807112	1.5259562399739897	0.9177211499372794	2.1864901559887495	3.0257889124394595	0.6272161678598457	1.075066343800594	0.1642133029179449	1.635112278560486	0.4288555285587778
1626	7.3014478734369845	0.5372099080096133	0.9506311639007831	3.678197573840228	5.588151758182758	0.11134246714439422	0.07648999784674067	0.6018012063838335	0.6660758195391846	7.925849852424402e-06
1627	7.3274459723794125	1.4496600187596709	0.9068859138647488	2.5736212484499332	3.3148090783085777	1.8952308376642846	0.03704788424391314	0.048815446204402	1.363867448128649	8.060890475364768e-06
1628	7.17000491696016	0.5404915686610736	0.9617389940153632	3.420918000334288	5.589527421500651	0.2218324048281505	0.0705440970981215	0.5469581566182941	0.515705627064355	8.180047775384566e-06
1629	7.189161932912353	0.9558740427674257	0.5938046744921089	1.3640081485361037	3.026597396448757	0.9458178251927635	0.5032422281399307	0.45318472082553424	1.6426460291054263	0.4277561828385248
1630	7.328143218460641	0.561398553834571	1.03383865312017	3.357052408225408	4.516000277219758	0.09955890012871575	0.32979869489801833	0.23275289598694146	0.385841096422533	9.609175644877358e-06
1631	7.221180133041145	1.3102317939266739	1.1469673266426021	2.1813067082493114	3.0358555401299796	0.3007058528310192	0.8088952797906993	0.7062269568278285	1.6437837784984561	0.4340277877591659
1632	7.082279739621768	0.5359993872159751	0.9465518361230822	3.420472575505594	5.335687563996103	0.6043174673568508	0.117005395987701	0.07783835084494091	0.4811879541886608	4.550231600137459e-06
1633	7.104709276320904	1.5261947985923758	0.9177543577542799	2.201133519001365	2.96544473903947	0.5034811417402273	0.9875853253354997	0.3551996189453576	1.4851378985750399	0.4151197185270789
1634	7.096298910455471	0.49868391098316267	0.8245956332871449	3.5237920824617253	5.543136393571769	0.2684454012206489	0.37311672313317285	0.21164757468867734	0.45943602353065627	8.056846421309024e-06
1635	7.21966464781785	1.5256235180914917	0.9176748276458895	2.1870761296014876	3.0322322736262066	0.6054657822288948	0.5267374418215715	0.5600026298421946	1.6279436760525865	0.42816958525415255
1636	7.069326035398345	0.5360096859601614	0.9465865310316888	3.4271623819115793	5.303326524736836	0.6685713627636535	0.059912165060532964	0.06963027636361584	0.48753495015903914	4.5127866680970155e-06
1637	7.197929529396128	1.5259606197328797	0.9177217596439858	2.187684323124629	3.0279525943682777	0.6514777034141996	0.8702696496963135	0.34252293709567283	1.6398875195614135	0.42762895232327375
1638	7.114575984282709	0.5352823756674282	0.9441375993787315	3.42567978227889	5.540360708982001	0.03847660001252862	0.717818454489776	0.09948794261375508	0.5055699132627469	7.134612876917394e-06
1639	7.166066601470344	1.5261191432286845	0.9177438267978163	2.1917912950998435	3.0072165458210987	1.6098687135352334	0.32186268229257803	0.07819908156989032	1.6406415039417162	0.42383420187245885
1640	7.078982457815393	0.8039611406350059	0.2210821829652624	1.1056264051725577	3.6318590817493845	1.4703267857312052	0.49769665936567936	0.04031190646404119	1.7923734395946376	0.574821322416632
1641	6.959449461739841	0.008668235587770587	1.2270211096217496	2.2789510317955526	4.461794311146199	0.6106550970167097	1.1701137264338441	0.12752183955339105	0.9053096854182664	7.384649469006697e-06
1642	7.118180406737932	0.803838002735963	0.22102810104191625	1.1095471776842478	3.6157950013387947	0.6375502127428199	0.5964534559907809	0.6206181785328208	1.7822885380647977	0.5711414694452447
1643	6.961495371991243	0.008666066865468225	1.226764165924602	2.277780330540372	4.443443533455117	0.920766648355786	0.7366995343865385	0.09431767767808842	0.8949053802909274	8.128884197959005e-06
1644	7.115848227058297	0.8104734803153365	0.22127744782889736	1.1052801040449813	3.6257230624132792	1.1187220996046068	0.03011671102900713	0.7999687820939533	1.789652836718993	0.575261441870253
1645	6.974035302500046	0.008663025444754476	1.2270454508825166	2.279129841747688	4.449439355271067	1.0611965811770971	0.16940452813249354	0.4759884234341755	0.8897135452939492	7.34071097120988e-06
1646	7.081459797483364	0.8039486411054653	0.22107669341888173	1.1055662552521952	3.6320763668410425	1.6169009830038605	0.08947172341583019	0.330505480325062	1.7925119649538932	0.574879764317042
1647	6.974309792602072	0.008668094140170382	1.2270076289689449	2.2790926167725036	4.4698112431649575	0.18691600516791418	1.8665516612909707	0.10939217467492092	0.9197833063159179	7.469565524622288e-06
1648	7.102573361862291	0.8038794856996851	0.22104631973112868	1.1059244446511673	3.6307188240989183	0.9173412241891876	0.4702822159930759	0.5145618710719916	1.7916715309110505	0.5745403631221772
1649	6.958101943283322	0.008687108633527098	1.2288125211030951	2.277672622369049	4.489906420876623	0.48863437712398206	1.1174225776555644	0.3686288792459938	0.9159885281499277	9.551145837066785e-06
1650	7.092180945739944	0.8043718684020486	0.22126260872766582	1.105444054236058	3.632061426169122	1.2934699790607143	0.2063485904890482	0.4731233466463123	1.7926013235661722	0.5750007692415511
1651	6.942992790548377	0.00866696081180271	1.2268530520358296	2.2785906577414514	4.516867814346904	0.2259815275326386	0.6421227604529544	1.326760032655813	0.9335248827798045	8.031269215606862e-06
1652	7.1108279899015825	0.8039397961920173	0.221072808177597	1.1066046721326952	3.6278159228358633	1.2861163137054847	0.0022175318862210267	0.699129567548994	1.7898503864532032	0.5739036912085538
1653	7.040173326068221	0.008665565989701515	1.2267086959365203	2.2761089306662727	4.526882480937359	0.8272659303613222	0.5635179341519317	0.4098579518377454	1.205074746241979	8.231195457480978e-06
1654	7.096611883295803	0.8032284208024555	0.2207604455018356	1.088169529001731	3.6269464682646846	0.8645771281705906	0.8440354259956965	0.1861466758569111	1.789163217458512	0.6412475821896401
1655	6.94461039912234	0.008667047925610629	1.2269086475177657	2.330661654893465	4.467822769970443	0.8088740264771959	0.5689588156956807	0.4527133836478054	0.8940336605097324	7.806767610084748e-06
1656	7.305758617140811	0.8039056492425251	0.22105781060979943	1.2274608185773084	3.127498425817611	1.0477765464134556	0.28793472159596084	0.6012365855764946	1.4752945180498707	0.46055209442905554
1657	6.963038836224077	0.008665124051976067	1.2267251965237804	2.278757620864551	4.49908464175836	0.4828633986230913	0.3079243785586229	1.2616618920652884	0.927194370376414	8.463159094209493e-06
1658	7.14190004943357	0.8037570626767084	0.22099255501032997	1.109968449212969	3.6141291702093477	0.11016802669223613	1.181664517239931	0.4824520536027321	1.7812650355988675	0.5707451629565862
1659	7.85085962325875	0.0766973691602163	1.0073762994768025	1.9671810646509034	5.091294845642987	0.6614629080725171	0.3321062366960372	1.0285272228481332	9.693434422704519e-06	9.534355872945098e-06
1660	6.914354005563303	0.8039238140157209	0.22106578868943283	1.0783476467471471	3.7447503898373746	1.084453559173278	0.2366808069180988	0.39320513288620146	1.8632064794599117	0.6004067718300968
1661	6.96933518121789	0.008669095262028451	1.2271030126693352	2.2788225302651295	4.454607335483897	1.023718351017555	0.2970794685915001	0.391109954859475	0.8913555961941239	7.081214880627133e-06
1662	7.0569319740549625	0.6779396815881736	0.2164661738874619	1.1484818333641897	3.6009209654527923	0.7773513267005759	0.8645516215997509	0.31656181866684724	1.7513951325028494	0.5323808519180075
1663	7.070824543130196	0.008664746765168081	1.2266898761730893	1.9143873930762112	4.5522178716492965	0.5585639001855166	0.7047931205161904	0.5558387064582816	0.983172290413044	8.517176433787649e-06
1664	7.047979585732457	0.8038356201609732	0.2210270546904954	1.0455400024288768	3.8801784401445354	0.6036149937733448	0.16415983794333186	1.0915557240300835	1.9317480236249753	0.6311829938017802
1665	6.93902451951503	0.008665472608185324	1.2267588633815818	2.279232576989924	4.462589090787202	0.38372009930557943	1.4556273845680183	0.19781222857439654	0.9371682357243417	8.339513320357557e-06
1666	6.736052064521867	0.8037436483664294	0.22098666421413596	0.9404966867410697	4.313494515303526	0.025331753580608147	0.24838249601939158	0.46779277579016837	1.8030130003937248	0.7297268608582769
1667	6.957593699102614	0.008664438603852036	1.2266599932989355	2.2787137352439095	4.509346198157269	0.2787753418357942	1.1105048877737786	0.7242249538903787	0.9279389386451357	8.700931233261625e-06
1668	7.045538375869615	0.5219788399534123	0.11079233257490302	1.6761641440033161	3.617521335677624	0.6992814831933968	0.9582003625884461	0.42773152298894423	1.7228996135366925	8.507357011429097e-06
1669	7.021363461499024	0.027415114958149394	1.998835236235996	1.44152905832644	4.637805579699228	0.8874175786684289	0.07701768934096477	0.14148273327277663	1.133119659268544	0.7124773717009346
1670	7.136940480797868	0.8038001752325236	0.22101148824033645	1.1071594641641809	3.6167430978047803	0.7216544363656205	0.031019750529238162	1.1393114740307986	1.782368147485798	0.573517110781755
1671	6.969058928568589	0.0016968361118716985	0.057877731113915885	1.7325742801219202	4.4945539531103025	0.5094692295381429	1.0602103590955692	0.37534654544232343	0.9217896463495752	9.583372463327971e-06
1672	7.03383689337888	0.7830377335101933	0.21196260723297933	1.0982755204976884	3.9885497682792064	0.5494393372038934	0.7156429389716602	0.7685076239023806	1.9673176516003252	0.6305202046137399
1673	6.907824822124266	0.02261154938204128	1.5659585948663217	2.1250413077918835	4.4384696145342515	1.2036008734962003	0.10025022534456766	0.6891609739868504	0.8784022002795421	7.95986970096149e-06
1674	7.095153058451806	0.8038872719599303	0.22104973940145556	0.8631443373173434	3.6291887766380158	1.0007722060322555	0.847310182031152	0.07384908197703934	1.7907036469194513	0.5741945975106978
1675	7.803669038700073	0.012802640077550458	1.5304135803659973	1.9641554019437024	4.9479166761329845	0.21327519535084075	1.5614795262422723	0.047402145158603824	9.81437575021122e-06	0.46483434339020624
1676	7.1523832089651025	0.802893285651798	0.22061334486944428	1.156390813682603	3.621766686519456	0.2459875371198439	0.4733024216767543	1.080722339418769	1.7859001452880647	0.5961829510170699
1677	6.9279047909611196	0.00866538422468868	1.2267502033858682	2.279475822087236	4.514163060924761	0.2070272695324743	1.9157663870996269	0.39645742511369564	0.9451130911274234	8.481778658952184e-06
1678	7.115698574060052	0.8038246610533782	0.22102224170058668	1.1069870733961806	3.626391458771646	0.5605121431216641	0.7887873001597793	0.4911671755955216	1.7889594138238631	0.5735426285475523
1679	6.968916303615905	0.008669347571649519	1.2271266558998313	2.278709105621767	4.465616986017982	0.9293659277538353	0.24893746840784858	0.5938670152519325	0.8979368815724612	6.996978225771194e-06
1680	7.16793865248469	0.8037724211676104	0.22099929976513089	1.112322509565921	3.6043516555966746	0.14012514978700596	0.1794602437324957	1.4799951007010392	1.775129496012385	0.5685377607841847
1681	5.776164585772547	0.04619697860193054	0.00326008530520319	2.281831538576698	3.5442458343809737	0.5943180817878567	0.08846393388743229	0.09521586519817445	0.9127119963035027	0.5936384192186717
1682	6.896757617958149	0.1537677315422421	0.7602844504702594	1.0506731664983124	5.469772224436078	0.5934264834270578	0.8898205796650412	0.04834538320516777	9.876382995170856e-06	1.0555052999632668
1683	5.685399168257746	0.04819447341584996	0.0037968677373289204	2.237520322065764	3.69046781787705	0.19678757149877535	0.13868046326006822	0.6394950450707243	0.9803317299176779	0.6361535001687487
1684	6.924688814834805	0.1427138399769257	0.7767196877926956	1.0496990611473427	5.47823578634964	0.8690949547845356	0.03243351729808674	0.6342334129021211	9.83234679304157e-06	1.0563276248004352
1685	5.68017300492703	0.04641533252613697	0.002709290665671436	2.2400753814502803	3.6830656366604178	0.11197432241686522	0.7340282160311443	0.14652252640040866	0.9741791895088673	0.6333043297074413
1686	6.9283598585056865	0.15376944675708726	0.760292954785523	1.0575511706912901	5.443729456544236	0.977232586591359	0.06643578285683432	0.4573529318645511	9.785382617927667e-06	1.0489814945137261
1687	5.72975008793335	0.04629247000014227	0.0032839894989212456	2.2468989633042673	3.6621338613225913	0.05418863381240954	0.9992082848695737	0.004938327742891969	0.9647830687156934	0.6268473594281089
1688	6.982759768384283	0.15376172331755986	0.7602546486487548	1.0992567695945417	5.287214852767622	1.4136460427560893	0.0596491885672962	0.054212669887446586	9.94988820904531e-06	1.009655838932168
1689	6.828607890474796	0.03942670231326115	0.00232446791811333	2.0851682832158143	4.2815004555851415	0.06831890940271508	0.15448375966920155	0.8232277666870055	9.703975523830286e-06	0.7829227514316489
1690	6.9005869928516725	0.15376455388172316	0.7602686763583248	1.0390232357587448	5.51354468979367	0.6404852042846103	0.6393410566363882	0.2034811708204531	9.882895910434835e-06	1.066498646772942
1691	5.786984169926369	0.046265422738068905	0.003277228938342409	2.222126357418672	3.7423205511572166	0.21468240764210034	0.19290294264603614	0.5383822178363887	1.0011693448422527	0.6504096605113616
1692	6.94060913099896	0.15378253442226983	0.7603578147744144	1.015480199701593	5.601992648557945	0.08339084947436932	0.15982042363872484	1.5535295237432292	9.648583270404021e-06	1.088717026494409
1693	6.995455931915775	0.1462753250710227	0.3412928973874601	2.1139667987436543	4.191742243866233	0.2568735462172958	0.21106435014675842	0.29378918370911833	9.500526658247707e-06	0.7554132692739227
1694	6.9292780876253515	0.15381810694651785	0.7605342246068009	1.0779700734870066	5.565334015851437	0.5525160829188419	0.09877358820927191	0.921165002778222	9.721528043811598e-06	0.9642612677190286
1695	5.678614216379201	0.045799310021342375	0.0031624381927291543	2.230514687028412	3.6928929415806224	0.07636752291967276	0.7877164176134412	0.15426377527475502	0.9784806801875788	0.6359181965872148
1696	7.0677519748336755	0.15376865017436922	0.7602890040838662	0.9241047193442751	5.946606694730012	1.004762748699973	0.04736287730679841	0.4403002421006108	9.79966878186947e-06	1.1749241967732582
1697	5.640384327511974	0.04631362981879783	0.003289340141001952	2.2197464065846675	3.7509110625571758	0.04061779705335374	0.4015331960843826	0.6098170476983803	1.004362109719003	0.6526833771689141
1698	6.918955159453521	0.1537669204843984	0.7602804291397524	1.0454174292397262	5.489489737663496	0.49811005927240926	0.99618390428998	0.058594565602692605	9.924284968428795e-06	1.060465405707994
1699	6.273906361518196	0.05512183142112678	1.1013490934158405	2.161068399744377	3.5856486849259444	0.04977903989084142	0.3079728493819729	0.29375538691747216	1.0568263750416855	0.7182526534619376
1700	7.247926196553524	0.15378216952495646	0.7603560469056655	1.201769338011564	4.902037215363952	1.6944200494582426	0.2996197926813636	0.2857672261971011	9.321676395743676e-06	0.9129132036049753
1701	5.79512323637118	0.046198904505217915	0.0032605605818837955	2.287521250778001	3.5242105415524567	0.5858286267098801	0.1422958560393083	0.049087179063231824	0.9039333764584366	0.5882489330737591
1702	6.949164994659772	0.19014907220800706	0.7061865010455736	1.0704681791900768	5.379556140342569	0.9596965845208074	0.4778122025267047	0.01835688313134106	9.502649802164154e-06	1.0371405688184165
1703	6.907699559134699	0.05908311376031661	0.008483699793785037	2.3287340760351536	4.218007824064615	0.28716224730722023	0.4636240290747357	0.10124590401798018	9.95218709691534e-06	0.7260493974246621
1704	6.918032869997692	0.15377325225542765	0.7603117830225021	1.0234402020292688	5.572049345493757	0.018715424997723298	1.1654643311815553	0.5130065296006235	9.890043044090448e-06	1.0812058714496937
1705	5.676607801493205	0.046280489293924615	0.0032809964633981146	2.2399979810680524	3.683381876948745	0.10199564034008347	0.7308670112795793	0.16415550196901774	0.9747151713941028	0.6334284023979632
1706	6.982615219440423	0.1537934996386859	0.760412232114635	1.0939141774693715	5.307183159062556	1.3210293869966863	0.08496423282970615	0.1583829442499368	8.91807334390198e-06	1.0146994096831292
1707	5.65125007075508	0.04630282919898903	0.003286620443015686	2.2663834004318875	3.7414208112476808	0.07077882317068973	0.38278040360930027	0.5742169244470252	1.0005601092727308	0.6061840724324042
1708	6.911914269639144	0.15381640230091478	0.7605259845962845	1.0473325393433737	5.482181679100869	0.8632346485755754	0.1926242325223345	0.4230833328784858	9.9473920272623e-06	1.058678403816774
1709	6.549400211091967	0.03883345100600528	0.002293208300917128	2.6767749249238335	3.5443743522492803	0.20269323003195286	0.004604882852987096	0.6926063353012158	8.912567043256519e-06	0.15210596677627033
1710	6.934535983239386	0.14766062907375954	0.7298570204053586	1.0726620104856652	5.411624268594011	1.1050952153680995	0.01063068425085	0.4150921132693428	9.910058622086723e-06	1.0343104567317383
1711	6.815975970565003	0.2663343293621356	0.8460573299476871	3.648956892850735	4.337266008975895	0.04101683720039258	0.6415864344384479	0.34845070066349804	9.310514299423347e-06	0.7831999992820976
1712	7.020695843339285	0.16833374398877962	0.8317513017884403	1.0604619374753645	5.0339927753827824	0.24707252943673877	0.8622750405028162	0.2780865714654835	8.621923893232363e-06	0.9750105291216005
1713	5.726721690958825	0.0004936508614576497	3.141477180877348e-05	2.2533791746554206	3.6078949618088614	0.33512047847782517	0.267495604106004	0.22424858410402645	0.9420133331009867	0.6228109879252312
1714	6.941543354390894	0.15378665370494685	0.7603782837453289	1.4154734757082859	5.380932935613013	1.1589831908054713	0.15440140281314765	0.16999590761636843	9.160676092134851e-06	1.0332373466484757
1715	6.161213906367565	0.02986001820996208	0.0018666066956895754	2.8668869617684902	3.891032482357667	0.3438610140632146	0.18753075865888355	0.34096259679648827	1.2604136630029552	9.977347124556334e-06
1716	6.903155632145168	0.15384895119220118	0.7606871672083871	0.9539182650584618	5.611697516675484	0.047824839302788476	1.002585682633963	0.6189021748542588	9.582581554995786e-06	1.0620283538848811
1717	5.79704211783108	0.04621569336718075	0.003264763899092767	2.265270476600457	3.598189963246803	0.1103892514846731	0.42964394340409573	0.29124624647788505	0.9373579192662881	0.609399277974215
1718	6.942091949458941	0.15378032567946723	0.7603468614735314	1.0049775642380046	5.641471715236233	0.029641026712997853	0.3625893383225329	1.3717952376930584	9.730170619369216e-06	1.0986280270603324
1719	5.725022207834243	0.0462292338935272	0.0032681525805160795	2.2634724109389808	3.6053648896557142	0.3368245451986018	0.5191499394832958	0.01238434351170143	0.9398473402134933	0.6110983796653292
1720	6.938807300766072	0.1537855095379531	0.7603726098896598	1.0726965740348173	5.38685328033645	1.1383864542838282	0.17819639520054487	0.16365014071815753	9.201274658758704e-06	1.0347239420027956
1721	5.7122039236496684	0.04636030475247519	0.0033010827253433547	2.220003623734311	3.7523369583887973	0.008871439320485133	0.006631557997394824	1.1844882827365462	1.0040186021471735	0.6524178369104962
1722	6.995891217049597	0.3400925728990713	1.5116511066175053	3.5707530124790257	3.0323270065803585	0.06391615162249285	0.11058086081365287	0.16400082620497217	0.7294994798497987	9.710362231955962e-06
1723	6.331105430351541	0.2444852882144982	1.0855075503842304	2.5348625783642285	3.1601690455219207	0.06166989315165012	0.2570077694375437	0.16994173149784916	1.3381209641071095	9.954017935111234e-06
1724	6.9659875370623	0.34008871203608176	1.5116472537816046	3.5707360918093785	3.034066017437714	0.2203794755962354	0.012929252862997306	0.14215736729775516	0.7300537560129795	9.792224492145653e-06
1725	6.343494336963469	0.24448652013314756	1.0855145694587183	2.5342398606064034	3.1765976237087963	0.03376808344779658	0.1769357253109436	0.2946690397948176	1.3511186881798374	9.757484182373387e-06
1726	6.98086986306512	0.34347093900708825	1.5034170665367401	3.5720985664705824	3.038390513330126	0.11098114926837756	0.08284702631915866	0.15166522795352363	0.7317894121715911	9.183135786955163e-06
1727	6.3271343717732265	0.24440328699555605	1.0858460529364844	2.535076282722018	3.1488352803951365	0.09373996103335787	0.2851709818562644	0.10211807685289488	1.330909870737193	9.23586792249549e-06
1728	7.036958051344105	0.34009380612776274	1.5116523373195951	3.5710309587267584	3.0136253737360703	0.02188642953411297	0.02851806595053032	0.30516958156377183	0.7228056378940827	9.693109267555495e-06
1729	6.322103415330269	0.2444851458123116	1.0855067389237352	2.5351065895683713	3.14329290484908	0.16725685142541558	0.14424912918370753	0.1514882568121638	1.323796905062772	9.956694694841116e-06
1730	6.94878189018118	0.3400887902390975	1.5116473317539143	3.5707554592292623	3.032762794296179	0.23158596972684117	0.12757989165742437	0.01577073715663887	0.72952162074052	9.790526765995718e-06
1731	6.32099565852993	0.24447466441743168	1.0854470116862263	2.5351425484811387	3.1432012913908003	0.15618531538070637	0.18250002728827042	0.12552656535284704	1.32356556940226	9.856340118751402e-06
1732	7.021169407359797	0.3401281094646264	1.5116865767030578	3.5709275744546924	3.021485855992935	0.04415975586059753	0.0449444400644566	0.26132839412065206	0.7257080804605341	9.024192536227633e-06
1733	6.359889160721155	0.24448591990338764	1.0855111499855976	2.5350778870795523	3.144978176731755	0.19207204344985518	0.07397859475399417	0.1999739982183275	1.325506639543598	9.917703763427592e-06
1734	7.0336605635554745	0.34009318325656485	1.5116517157175962	3.5710026971019784	3.015576936105544	0.029642568811313955	0.025002617497924772	0.3013796720888672	0.7235090113708492	9.697607109711344e-06
1735	6.719515832547423	0.24454597794140265	1.0858533661001182	2.5331981725169896	3.393251979540372	0.0767134976008792	0.2560684237922693	0.13843304455933717	0.8310241658361032	9.80834719717876e-06
1736	6.943644157191383	0.3201880045379435	1.491219634837195	3.5952469474864324	3.037548522271612	0.2466865312576534	0.025175419776201826	0.11150186005128748	0.7268603289010261	9.22719621395773e-06
1737	6.3770654024857265	0.24448511752899468	1.0855065777533264	2.508874648909012	3.1795340619957586	0.03669314784903548	0.1813324988343731	0.2693475246962231	1.3629571220228955	9.932572123583585e-06
1738	6.993652023064427	0.34009191581684056	1.5116504508910094	3.5678975355215274	3.2227822861695956	0.08569709723211243	0.09478033560646708	0.15737993954150684	0.7966855965267526	9.723636948776564e-06
1739	6.306917076219306	0.24448709471176347	1.0855178444855371	2.5356866457622407	3.103522631369119	0.260836093489093	0.15960254634176865	0.036637856192816204	1.3036187913822002	9.85498266511071e-06
1740	7.016579840636465	0.3400925591323815	1.5116510928804285	3.5708740819783955	3.024253157527692	0.05546921197049912	0.034418336144442126	0.26151127626775655	0.726638081175312	9.710755161646347e-06
1741	6.396382007088064	0.1961123112697968	1.2131302041567769	2.5555098506941847	3.163163747527649	0.08949722628734687	0.06415453516169138	0.3175843390257516	1.3520389044565897	9.90610629881562e-06
1742	7.159198867042659	0.34009322028109157	1.5116517526642996	3.5727367400662984	2.8999586026273882	0.04293451335880439	0.07225882142299782	0.42939381746752997	0.6810650136975577	9.697606707170858e-06
1743	6.309110415977472	0.24448502946984083	1.0855060759616126	2.535848807128146	3.0929336148452626	0.32113857854719674	0.06262538267597749	0.07193411984335539	1.296299524802125	9.956424755908396e-06
1744	6.947882960561337	0.36676455426576976	1.4456657552339172	3.5828618006882498	3.0271013835264937	0.2750083957733039	0.10189149509998184	0.004723063780269181	0.7285413201183842	9.456376296400746e-06
1745	6.36936183703063	0.24448489351081962	1.0855053012139715	2.5326407672537816	3.1755758374605083	0.042874123190637214	0.05361693364308304	0.430298162141814	1.350770009732182	9.97458421561518e-06
1746	6.966175553052731	0.3400889780123773	1.5116475192112626	3.5713156574247447	2.9953892280600325	0.20933053926783052	0.01410464524806669	0.1501774565598504	0.7163050116614517	9.786710626497528e-06
1747	6.34189593982119	0.24448535374111943	1.085507923779643	2.5350643259251378	3.146677086542977	0.040134797002831846	0.39977961558793135	0.0690208559313583	1.3315505802219352	9.950662142656544e-06
1748	7.015908631507245	0.34009384650175806	1.511652377585482	3.5711734159153123	3.004090570250193	0.030104999910842516	0.30538074913695074	0.017172371067831493	0.7192728844461674	9.683529856333861e-06
1749	6.3134484863174976	0.24448653757980152	1.0855146697381262	2.53542422927411	3.1213858809661468	0.2290154494995212	0.13863415552948097	0.08826786031353358	1.3107976128909786	9.88439851562057e-06
1750	6.973015302489087	0.34009135840955235	1.5116498946348915	3.570754997559726	3.032388059947339	0.12140120289756845	0.17250765994450268	0.05404669008089321	0.7294448565687407	9.736068599654933e-06
1751	7.333585773841134	0.3190712134716012	1.5095803659311617	1.8052245761428367	3.645277835257976	0.14218718155846885	0.07419158063085893	0.09752560452642922	0.7334539245668134	0.7002766236704905
1752	7.020716249093529	0.3688731374409228	1.539297302979655	3.5660913831907255	3.0388452272254596	0.06759315481565337	0.08788778177204855	0.17896063439114004	0.7425095206171043	9.57697536144476e-06
1753	6.3224628917356	0.1450495984247693	0.5722467082119883	1.8427752728962739	3.1156334243149186	0.26074193187197553	0.04060918189440132	0.15863930341387755	1.309785699457368	9.303372865579076e-06
1754	6.827884133351766	0.30866236579456086	1.4788344300192433	3.610425564461167	3.4291315630238675	0.1663154517323814	0.19756973616935516	0.042836764724110306	0.8255354313455951	9.602620299088055e-06
1755	6.3556967340597454	0.7838676710260161	0.7399252002472251	2.5110920470729625	3.14614304193943	0.16740668622116409	0.14832928827271766	0.13413009337473727	1.3284506716086082	9.583083441706382e-06
1756	6.960418728116143	0.34008926321019467	1.5116478037525427	3.1429213515154246	3.0403744745628845	0.20037175749321887	0.04919859241891686	0.11507305331121272	0.732337270231049	9.780475823694414e-06
1757	6.330715373257124	0.24450918444598632	1.0856437201065037	2.5347419637419883	3.164103812529057	0.07860832288407127	0.1943304461621356	0.21072631653119278	1.337826638807762	8.76503370523326e-06
1758	6.982575434073401	0.27333380837624466	1.4379356847827207	3.656079709767478	2.993936280201472	0.02975788856730523	0.31810677883117244	0.01574317585182226	0.7003942391470988	9.854437396720793e-06
1759	6.250842444823353	0.2444988750219574	1.0855849733386782	2.534013582984082	3.22057112035286	0.03126639061214282	0.4575921067938538	0.12417263722627873	1.3785511836481597	9.303368932409912e-06
1760	6.950781418065396	0.34008820071473966	1.5116467434413048	3.570668333053215	3.0386643898167587	0.24823344238889455	0.0431120697270922	0.08574519162238098	0.7317123984883099	9.803016354136252e-06
1761	6.317496922854608	0.24448688678999533	1.085516659669122	2.53556425472755	3.111819887702733	0.27444719130664025	0.048935815766207334	0.13536511151043876	1.3071486835529438	9.865972326243813e-06
1762	7.012641990009385	0.34009391436212194	1.51165244530558	3.5710330261252303	3.01344155010313	0.023411987145352545	0.2507746238554863	0.06715287459388149	0.7226850386060467	9.682033460750644e-06
1763	7.042833303006738	0.5211340084836579	0.5277458000025015	1.0762592999421763	3.8498376451109877	0.6344242022052257	0.45239188965598665	0.5116555025655681	0.9457849457778543	0.6933830630166251
1764	6.883243094992785	1.606772902522	0.8922669676640466	3.195797950003932	3.4323430492320384	0.8738934322745563	0.17490437408204104	0.3163009426998739	1.5298767268694764	0.7160114353835839
1765	7.053548419365298	0.522093082644244	0.5284901933244649	1.0774460168322793	3.8436994847267556	0.4019909816126896	0.5591056809584006	0.6090174167678201	0.9440119659845448	0.6922888242438109
1766	6.887861388708828	1.6014704057049454	0.8922465499593595	3.2013811697166012	3.4202625863292924	0.6266304778298489	0.6057192001528228	0.06763904932964886	1.5217935993288725	0.7106053427288318
1767	7.079186558119009	0.5210934471384613	0.5272472980272193	1.076363875304843	3.8495914492062844	0.20079545818718367	0.26911900252269605	1.083703157692409	0.9456725094746044	0.6932820557608675
1768	6.933323103326464	1.606438016052383	0.8922295837513049	3.2011370464864464	3.416529484567229	0.06862322952071716	0.7406118852772638	0.32858530363118205	1.5204142836515526	0.7109120354125172
1769	7.071495217988399	0.5211217127790269	0.5277362536829944	1.0767651268659297	3.8477585728116996	0.11016697690672578	0.697192706767687	0.7300462119002011	0.9450464669714926	0.6929083757077973
1770	6.88559723605263	1.606710663556412	0.8922600204141643	3.1972896243929365	3.4279349113941158	0.6460959267528666	0.4538258032129409	0.1942704447926613	1.5272308899038276	0.7145858438438365
1771	7.076210990867893	0.5211981069434947	0.5277951804467328	1.0767172516687964	3.847647157737132	0.004005087455118255	0.8280132386921585	0.6930244927774268	0.9450254816703957	0.6929335540200284
1772	6.914991386232981	1.6060438341261722	0.8921855729190394	3.200318684123198	3.419448978606869	0.22913779481576704	0.7933887083575968	0.15860197901434991	1.522061002651859	0.7116835590438709
1773	6.934251059816421	0.5211578417356386	0.5277643038020946	1.084282674511343	3.817553582030662	1.6241364101552838	0.0689361574017311	0.026616570312472446	0.9336822409376518	0.6858440349813909
1774	6.9093978099688576	1.6066242698309192	0.8922503765753257	3.196520520710481	3.4303123044340005	0.31287886993617336	0.5260290658626721	0.35674200166207637	1.5286233135607399	0.7153192317492097
1775	6.682344433242089	0.5198710616649994	0.5267644787081539	1.1310336175100921	3.630454538302086	0.9525255021382341	0.15914823818613374	0.5291427249926208	1.512542287890261	0.6418988704933698
1776	6.916041038266236	1.6086132799773285	0.8924722906774131	3.2257355459785386	3.433058589098017	0.2758956326274457	0.4798456659986739	0.42902571011077745	1.5305945919345565	0.6554153598127241
1777	6.972680081701458	0.5211557232851294	0.5277626590799077	1.111101052530272	3.8176608174275883	1.486439181213397	0.12899076695489053	0.08658956147140011	0.9336471435738974	0.6858703913228746
1778	6.925145087672422	1.6065952872956653	0.8922471412541041	3.207199269335511	3.3982957045633273	0.20465536043422058	0.8521655947105221	0.1222257686393104	1.5095911075811455	0.7051207072738851
1779	7.018658283257618	0.5211389588983252	0.5277496434579413	1.0803331345744362	3.8334357112805235	0.8518462292509406	0.4680950071305395	0.3031842558783979	0.9396675351857775	0.6895552506124574
1780	6.89073369905211	1.6067044587011619	0.892259327801982	3.196226359335055	3.4311292323918727	0.6189679449694355	0.28726784243658193	0.3783944676350747	1.5291279750384617	0.7156011902200504
1781	7.004927980411161	0.6011831487097852	0.4512744795670965	1.0668952121792277	3.8324190206664306	1.2319749264700144	0.041811408250081054	0.31057278989816695	0.9441256103731955	0.7030266246356911
1782	6.777920612287155	1.6065656829873503	0.8922438364696608	3.1559293012392398	3.552080111823359	0.05597522304116092	0.014578987437172933	0.8436744045098741	1.6008737783649984	0.7540839346229727
1783	7.003041494842409	0.5211436525463413	0.5277532875506322	1.0815618817065966	3.828476904786529	1.0489724642076788	0.4105633403799702	0.1872395758744527	0.9377891139501626	0.6884008958172521
1784	6.885728525396885	1.4780052889666075	0.8934681680851675	3.2460309673403374	3.3933593354515508	0.4148636778026864	0.03527477091667561	0.8334879518306394	1.4851511847083347	0.6659496425077976
1785	7.067930361272636	0.5211226882138443	0.5277370110081033	1.0730645371292689	3.846922798425991	0.1606031414101149	0.6893238577731471	0.6928357271078832	0.9447437288334987	0.6927120597866961
1786	6.879095708764395	1.6068973574275922	0.8922808589057768	3.2115308162611225	3.385031399722648	1.3149123079578275	0.032560409858167265	0.17136746836282765	1.5017762268943766	0.7009883111788513
1787	7.09953032602991	0.5211216713851201	0.5277358371212758	1.0762461462085555	3.8498026168145194	0.02120505762958565	0.08284922118835272	1.4342734585657713	0.9461827051993259	0.6933966726996302
1788	6.695685528784465	1.6065969316849433	0.8922473248150506	3.1477162672629073	3.5766666090491515	0.15508492362508233	0.6135330303463912	0.1105254191217675	1.6154415133380897	0.7619282053152993
1789	7.014498109471341	0.5211395272388445	0.5277500847113342	1.0809345708944935	3.832509255120278	0.8809706593780392	0.5074818004796223	0.2376613744417492	0.939303646837169	0.6889677124291892
1790	6.906133822875095	1.478226651551785	0.87740031056682	3.9071129220613066	3.4934316466213082	0.7454773058250757	0.37353966050671	0.26853142296337124	1.541993038077905	9.217669304954018e-06
1791	7.495530972171252	0.17670175316850031	0.21628462919011157	1.2242738948265144	4.157400308849046	0.4680885245356305	0.6465180441159634	0.41645497653960045	9.080058025055802e-06	0.6417921453085059
1792	6.913103618178641	1.6052970003197788	0.8921021621364248	3.182859548053653	3.4320541518585768	0.29696532544758175	0.40575304320352307	0.49050341108061685	1.528603472051163	0.7289826113349495
1793	7.042612429243516	0.8257679960204657	0.822143555490377	1.560601765449228	3.8398929702782922	0.6144547028620515	0.331819476463821	0.6548915533096419	0.9411539181398753	0.6895639374520445
1794	7.005448952844344	1.643382418371252	0.8963140583734379	3.232075400252833	3.0323682379071637	0.7868991913561217	0.2534347980584991	0.15182704537495312	1.3505524449471986	0.631887425887729
1795	7.094202757629394	0.1833576319838648	0.8989766267552515	1.0499725863800862	3.8640754280264935	0.07403945902756033	0.8565042767976484	0.6599696810615142	0.9613230774111857	0.7194850699727616
1796	6.933537330617711	1.6065689915593833	0.8922442058166832	3.729670230353276	3.4082275674201186	0.10505138817282966	0.9701061923268167	0.08516812928670264	1.5154850658048329	0.7082723920286046
1797	7.067265245101474	0.521100623267453	0.527719879705342	1.0768893375867215	3.847296174120031	0.46263487345586213	0.11589414869339547	1.006285852671461	0.9461046618484173	0.6927910953232458
1798	6.915147533395366	1.6156124446381062	0.893251325340298	3.1383460034218076	3.4188770012351295	0.18762117851103152	0.6019385183607097	0.37205216709761424	1.5233318993175413	0.6848789224106229
1799	7.015239326722433	0.5210512957252267	0.527681580754869	1.0812579748470463	3.8298266798591674	0.8667209104429333	0.15334122558619898	0.3569761533057738	0.938357671635566	0.6886845034052821
1800	6.913523446215781	1.6066253106767052	0.8922504927642444	3.201958197574152	3.414001638203453	0.32284111797869336	0.8520506176596233	0.043308855917769375	1.5189296792042335	0.7101262123821193
1801	6.986027352991219	0.5211490124970567	0.5277574489396682	1.0830357905247519	3.8225679407422697	1.2699995786362928	0.3146226046056573	0.08932068791981528	0.9355715976276823	0.687015632196446
1802	6.933425729043267	1.6065602436913105	0.8922432292682544	3.201748992889623	3.4146845616348145	0.06926000976446854	0.808022208121756	0.2627953896016084	1.5193186184558487	0.7103251310295434
1803	7.038125875362698	0.5211272250572265	0.5277405333955137	1.0791276756587862	3.83827985688909	0.3918362347483381	1.0079591241813806	0.16560058480898363	0.9414839000184241	0.6906880299484309
1804	5.664783333476806	0.4349042042363942	0.5729225232909497	2.5842802872689394	5.754068249949942	0.5448296452949012	0.5186363535466828	0.08598738172350888	1.7488433397124616	9.306639646247379e-06
1805	6.758453550914337	1.2450257641630265	0.8520934154341259	2.7128069675690436	3.74555097745043	1.5724511456853218	0.6419737530825348	0.3276569079346186	0.9140814324404438	9.515393284269261e-06
1806	5.192648625417541	0.4383955912598085	0.575638991080126	2.5813648592875347	5.709593664184872	1.0656104352520284	0.02340657252471376	0.21307280748215465	1.948328602533375	8.227402188633091e-06
1807	6.78633697295269	1.2449440182196876	0.8520787920303192	2.7122562125385854	3.7449192944173144	1.06524259612525	0.45818726567861473	0.7785820410728258	0.9132280207254073	9.447209980759537e-06
1808	5.641346099361013	0.4477212037857104	0.5891346182936216	2.568451499938728	5.8066051191989265	0.6692034531991289	0.24155428022745626	0.27097451659955446	1.7694910083418272	4.17487322452328e-06
1809	6.871896401457465	1.2457647859652594	0.8521691096899288	2.712520921751791	3.689425514277227	0.1099915328947703	0.6575342880747569	1.1067258612256947	0.8932964489404238	8.570883390883584e-06
1810	5.515663386383262	0.43434122933458713	0.5724807677598872	2.584902873401752	5.751212906738309	0.7365162915335609	0.40246424722549934	0.06597242499085001	1.807214505452464	9.543495374874555e-06
1811	6.830254431272806	1.2448887117306742	0.8520689121490327	2.713115556019524	3.716827585818937	0.4080473130247539	0.7901015126582148	0.794800050329914	0.9033783930207023	9.607090457585996e-06
1812	5.678579327343872	0.45263150021984067	0.5866152053361375	2.56516352008747	5.817184915573769	0.6324413151344129	0.21605169123367737	0.3229465559554071	1.7587369658301935	3.22629861085312e-06
1813	6.856117177058288	1.2378622601538731	0.8508103346253836	2.721078156863656	3.7017144950815246	0.3425005498605653	0.2968045376394645	1.3538255099745478	0.8968972448359717	9.825159852422557e-06
1814	5.758002872819901	0.4400833574520088	0.5769482070774307	2.5793130961116866	5.730498235994792	0.38867743118886094	0.6501596853582577	0.06174573921475952	1.7201559311975358	7.418877928013607e-06
1815	6.739161576992063	1.2445879006837175	0.8520151572849147	2.713131736637841	3.747363131282517	1.0617445034850732	0.37457778211636406	0.8673754740097003	0.9147233904504395	9.996206447424386e-06
1816	5.5146510088418195	0.45236510485446946	0.5864096953594647	2.5656543752903462	5.802697144454586	0.7954337620252446	0.016787988048672563	0.408238716239709	1.8517479405577093	3.3454330332537716e-06
1817	6.541185731052498	1.24548634180157	0.8521757050108629	2.7137944704564645	3.623225631116673	1.920169182425725	0.8025804980056731	0.021304586564096433	1.6147383345434883	8.882470952203392e-06
1818	5.906627911486367	0.5136740273083387	0.6318683215781373	2.503305012243464	5.807899412125368	0.361573385120544	0.09098321692134848	0.6188000516551333	1.7441520202196032	7.796466847122253e-06
1819	6.8078310405603615	1.2449805627923267	0.852085339614946	2.6296104027453704	3.772490043995948	1.5179879202088113	0.32533710441279423	0.6344684650492977	0.9458063517248249	9.54918844847242e-06
1820	5.730773065177746	0.44947089427382264	0.5841103159436414	2.571352865456842	5.621750240379459	0.3197639806796506	0.7364203370224208	0.019539071943740396	1.7476579106060406	4.3047406190035776e-06
1821	6.803280954876666	1.2449904431632068	0.8520870909243762	2.712980424902303	3.7235185017876	0.8041014399328539	1.228552110962015	0.15716652916162868	0.9058380311303099	9.498245673434278e-06
1822	5.842172430525895	0.4346948976676383	0.5727582824833896	2.583383835667515	5.828160586252296	0.3900742901771532	0.36477946212585505	0.3575126664779292	1.6827957356578382	9.359895316617026e-06
1823	6.829350013438886	1.6675584610681398	0.3859850365982485	2.0117605403493353	3.7078542339016543	0.6466999322509718	1.4018553019156166	0.1636558200516253	0.9600497660391323	0.7916890018242474
1824	5.68284249308049	0.44140726203562236	0.5778791801953264	2.5766178708663503	5.821860704524112	0.5234295550768695	0.003181240549433577	0.6285582890743232	1.8119032511802935	7.071891108373539e-06
1825	6.850272730904077	1.2445494184546517	0.8520082662450864	2.7139011715629686	3.688051038732064	0.33073631931900155	1.5761190539703154	0.08402274965291155	0.8926242241316098	9.999981563411028e-06
1826	5.567246560124739	0.4567573673115995	0.5644183161286415	2.5693329215553864	5.767811747216533	0.7178185892843699	0.3424719395702009	0.13368907152372037	1.7908311557463843	4.6717825972200255e-06
1827	6.843953652736087	1.244601082444113	0.852017512425813	2.6017208826084257	3.765736216938535	1.485461872073792	0.07781187756067727	0.9119261607363418	0.9506704704543566	9.994029037907715e-06
1828	5.638630243279077	0.4579715775831277	0.5906881301065882	2.559958421990494	5.800330349319791	0.6669190885513321	0.3741752261554847	0.13146891075602482	1.7755208901720232	1.4115247856542766e-06
1829	6.774099885610089	1.2446741273408932	0.852030569562106	2.7131391366582727	3.750734024478295	1.6273078827899619	0.12151300183421226	0.8446819486491197	0.9159216482471625	9.942323122022066e-06
1830	6.121021095159821	0.4350399101603734	0.5729479086894999	2.6113179147528665	3.9438861273223917	1.6066531081135942	0.7151545999346024	0.9669874484886768	1.9035827155368719	9.284207661562203e-06
1831	6.783184915425616	1.2446212902108453	0.852021126326247	2.7133284232420696	3.73301093833395	1.164746981217083	1.1022101384247736	0.09713632423431912	0.9093571845002059	9.96178368316261e-06
1832	5.9326180155797585	0.461622591093455	0.5934996035144753	2.5618113128758475	5.734167925468729	0.1733621577300096	0.6123716740916766	0.2477298687085749	1.6857942813014806	9.892314720792648e-06
1833	6.667390069798802	1.2428628661546048	0.8517065234811668	2.654370619967113	4.037472822128728	0.477377966330857	0.9836603099135289	0.31175023112651884	1.0333041096957754	9.92429401763461e-06
1834	6.002639654414175	0.4881431601504391	0.6132776240967942	2.5503434701540217	5.785668004476406	0.12489309127874217	0.23737704223288172	0.6572054385020601	1.7138163741091665	-1.7174550902275446e-06
1835	6.722319335340294	0.8416499433369383	0.6480077760725019	2.3220396764527043	3.7630402865018375	2.6329036848907283	0.2837578091272627	0.1581054566600855	0.9217248284794678	9.041223659911943e-06
1836	6.613056724383643	0.5939033185995038	0.6875680320243566	2.4276403859241835	3.9450021399387007	0.20899948428182213	0.19227018733808357	0.296852728843296	1.1303506422177778	4.666859948700502e-06
1837	6.994726668373413	0.028497592183168035	2.3677092927469854	1.9074394632882052	3.747780481316488	0.8007308903236531	0.0099781920126477	1.1793423468861064	1.0289172408012732	0.8955169649522494
1838	5.680663045737334	0.43499675908102714	0.5729943018758646	3.156318519233844	5.828952350570816	0.6072529465456807	0.23225875278902405	0.3351644213062866	1.7485947161160063	9.291544470467006e-06
1839	6.7997051276306495	1.2454799669195082	0.8521745629662485	2.7122754788070687	3.735165816787083	0.7935448266263435	0.5920058122429664	0.7850200352331012	0.9090754629968245	8.920698632391128e-06
1840	6.053975821438834	0.6219486050955078	0.7061387312161719	2.396721992044373	5.702546052372235	0.05137216074498805	0.018265207589084682	0.8836265777993716	1.827701088397319	2.3353287321201533e-06
1841	6.893991965534201	1.2464112483970384	0.8523409096663715	2.712110640007134	3.67962092136897	0.15364418447237485	0.052354380442742855	1.9646528191573969	0.8897511690887526	7.810632872571096e-06
1842	5.659477229463228	0.43612463788835293	0.5738746222182723	2.583519579002974	5.721187751132024	0.5033252496632713	0.604424003426416	0.02732530373749556	1.759127112994736	8.875644617323459e-06
1843	6.81356971777495	1.244840783370873	0.8520603525136564	2.7130712345401578	3.7306458647701404	0.9149200251967021	0.1948105299427957	1.1438313231855555	0.9085107248651307	9.680591776863815e-06
1844	5.966952730854356	0.43666167553046326	0.5742115594200587	2.5819463860018383	5.790873023505674	0.11910330543594488	0.39086652240350245	0.5276708953359412	1.6738339279134877	8.657329479423593e-06
1845	6.122761047096354	0.020773690491554583	0.8645054199936691	3.471106322176339	3.675016030626456	0.11022015711683363	1.5848144019797294	0.031272385665276466	1.7506011361305498	6.3064075000122676e-06
1846	7.084388382442469	1.0504743386582553	0.09292359890661846	2.190797845790098	3.6454917514667646	0.17728810115636662	0.6434482754588432	0.09265774685453125	1.3328673682635788	8.625857703422915e-06
1847	6.132622364441339	0.020703438120883436	0.8571856701142574	3.472953717866316	3.7036695570633094	0.4411923845497248	0.6853700237957766	0.21533541865963482	1.7016425770608723	8.615869385168031e-06
1848	7.031658105034597	1.0505017421958902	0.09281510638370871	2.1910513655550448	3.663332148721894	0.21926576072026113	0.22500107999408073	0.4441204594349318	1.325845793950096	8.830690303987158e-06
1849	6.0887828433679845	0.02071486414159499	0.8586868541957794	3.4721624284243515	3.725794725902368	0.2190880721461023	1.1546128476050004	0.1763781979297208	1.7486014426981242	8.194970166342314e-06
1850	7.032729193970185	1.0501879465962123	0.09290912690448976	2.190892633126316	3.659075410092397	0.19294955498073021	0.39689370433655596	0.29043815969047326	1.3227913015461248	9.839432890110827e-06
1851	6.028640695772481	0.020701464990015968	0.8569802332879185	3.4715058807710437	3.8104532981874857	0.12102255715066283	0.1613438170594436	1.5988009379549821	1.831182141970728	9.355619846546175e-06
1852	6.973760838718693	1.0504399902207497	0.0929221693503659	2.1907117334136745	3.654523614223167	0.5362870579936273	0.21250925891347205	0.21058434249422045	1.3440372917321746	8.778650685299002e-06
1853	6.348495809532797	0.020794226554644562	0.8666509589107813	3.472819875169898	3.5109086287375835	0.9612449381804006	0.05851465684252232	0.07941589081427965	1.5789495926675343	9.903177065730574e-06
1854	6.902645419697257	1.0502206239051235	0.09291050892255592	2.1925996345759855	3.562424967893172	1.0314351040088539	0.0831935280574444	0.04527493199910219	1.3871366296314587	9.821855810221123e-06
1855	6.076336381038973	0.02094330214599631	0.8823035220742746	3.462526809439694	3.8797912138996318	0.06479727719479199	0.3970828708463568	1.3908471429630993	1.8635259668853073	5.197327604770101e-07
1856	6.913167741205483	1.0502004661170548	0.092912675545427	2.1920204116552973	3.5848169758791486	0.9609393668151793	0.06140470474150974	0.10050710473704627	1.3802901607434377	9.8050662087177e-06
1857	6.430170770522121	0.020676358821244637	0.8543720727392193	3.4714895883425765	3.8595787848088308	0.5644507129093008	0.15395342166307863	0.6040212878781908	1.0480682494902518	9.53115016490216e-06
1858	6.954083511578641	1.0112261657942616	0.09127044703688518	2.231476127004217	3.6362038434923734	0.5571148772927695	0.3643812641786124	0.07552941589375674	1.343863400850589	8.799180997456914e-06
1859	6.00028559966731	0.02070407782373004	0.8572515273670333	3.4869768712886025	3.8286969250358305	0.05333860930481668	0.24074541167686767	1.680314444177025	1.8472028954392758	9.742592729154559e-06
1860	6.9665194244138995	1.050440177823392	0.09292138405778082	2.190093493807019	3.6961604789777667	0.687198035749285	0.17442268099690847	0.1474270039484799	1.3616002702135475	8.78214268333196e-06
1861	6.153255555289815	0.020697182490971824	0.8565352844099864	3.4722991381150154	3.7599404369442806	0.4384508251122458	0.4856206571364245	0.4258751231006996	1.6803474448969318	8.788774090039397e-06
1862	6.9857782283176535	1.0504404465355817	0.09292139487239152	2.190641588500978	3.6590120977076936	0.4554540562254366	0.27987812231852643	0.20117637138810537	1.338022783942389	8.776012312068972e-06
1863	6.324260168400297	0.010026691480072849	1.6878441443919145	2.684595488313891	3.5901030785781796	0.3920271336347798	0.6488973504613696	0.09254326699628695	1.716089366760422	0.7874534681290282
1864	6.960266791808574	1.0502302575263591	0.09291391573907622	2.191113264383775	3.642467332906748	0.6490147929137423	0.053352349454767516	0.3010992522357911	1.3554417826330436	9.67091196788538e-06
1865	6.286353232800553	0.020691673030694236	0.8559913217609876	3.47535423821092	3.5652994156488624	0.851146109476519	0.1355808384538041	0.1407351437571321	1.6069056747247163	8.814578421092218e-06
1866	7.041141487742656	1.0497516565127007	0.09356781695655507	2.1881698059314694	3.6464341368843516	0.19261195973136203	0.11662699393025212	0.599424380906573	1.3287528863970037	9.589094020547233e-06
1867	6.185469220162738	0.02066112472348817	0.8527915883625363	3.4881165587889185	3.623145545120481	0.5148355142227283	0.8026267177025752	0.014550829054623725	1.6666003228038806	9.968578910422983e-06
1868	7.0388018778084875	1.0501857759156499	0.09290903611932906	2.190072404943206	3.714021383219306	0.2352896465105712	0.3836634060724835	0.2666009091153122	1.3285485592413522	9.846587372698785e-06
1869	6.217881691301346	0.020681662503677842	0.854922906440292	3.4737952122842977	3.6930360321606948	0.6168421194023451	0.10064288372947035	0.5802538737649829	1.6473660645984907	9.26281466653267e-06
1870	6.944027325619718	1.0504426263887219	0.09292227913983808	2.1911145066668607	3.628002553026301	0.7388945855046715	0.12752485494287438	0.163551567952229	1.3608626573087317	8.771974112590153e-06
1871	6.13488837729217	0.02067148592462716	0.8538663963455448	3.4745413430241237	3.667283552118525	0.22655332481471022	1.3391935337748102	0.023128445204238127	1.7280543278593157	9.76589595794882e-06
1872	6.993093511746288	1.0504450211856868	0.09292158520577837	2.19065893537298	3.6574182133156836	0.4076439548192039	0.3417436525824977	0.17740919604535	1.335259512260561	8.755643858318207e-06
1873	6.123714141141441	0.020713089592698464	0.858190651804048	3.4682452344062225	3.661844919148205	0.5072389480133012	0.3700720621867835	0.6236985979299546	1.77167867282334	4.808417937982162e-06
1874	7.061415684664543	1.0387548204071997	0.09243189619947646	2.1930684728054115	3.640283632974581	0.08484505964594662	0.2292670369630689	0.5696903886097069	1.3209015078781123	9.688182071453728e-06
1875	6.116876283199171	0.02896275017315081	1.451746165895453	4.255834032320835	3.712937043528258	0.4422835877227678	0.6066871436068332	0.29237778053256874	1.7112428729121654	8.965132542036723e-06
1876	6.375835040357149	0.9617807668999939	0.0891365666885311	2.2814528556749814	5.256118102241213	1.2837689635121232	0.32741527455964897	0.05473732835714925	2.018247221771604	7.138998923651097e-06
1877	6.387833582475234	1.1649601018508082	0.44608016108536247	3.4806363236204696	3.699395624046092	0.10136611723171529	0.3153101048008094	0.7458056423959413	1.711999444868366	9.205931983376533e-06
1878	6.987762404129808	1.0502116065310867	0.09291262710711863	1.7654887306591125	3.6583131627446672	0.44101639895483097	0.3035427855619001	0.189140147377428	1.337148770019392	9.742628055262051e-06
1879	6.1390381490665815	0.02071155793878687	0.8580301681169368	3.4734152902452298	3.6571326353643734	0.06349669868438132	1.7509270066216278	0.0030715474818985224	1.7560344565048365	8.53536167167313e-06
1880	6.943036891530447	0.9373284310215272	0.08806787511408941	2.308049392940261	3.6229092935535747	0.4986197630905484	0.4929534126277149	0.03071260539904502	1.3328153997796826	9.948370197052162e-06
1881	6.152683948116771	0.020692924700738673	0.8560927506126405	3.4728034101708656	3.7353650640213307	0.22497022792495092	0.18602202670697962	1.05519724449396	1.7393893779595935	8.966299038846576e-06
1882	7.0313357789487645	1.0502378386513596	0.09291371883775042	2.191279829439034	3.6297021483214267	0.2013160677014834	0.5930882224425219	0.11422423320551882	1.3290661539347053	9.626103996168823e-06
1883	6.103686891614195	0.020752264488802335	0.8622697130680171	3.471394768454458	3.702413352314981	0.13482243160707447	1.4436272607745424	0.09129352007847426	1.754832577228808	7.07497819137571e-06
1884	7.031767496525005	1.0501868636856866	0.09290908184355941	2.191283463865922	3.633105526975118	0.1982859119981556	0.5782017542276766	0.12807410070434694	1.3280837181834102	9.841093685057236e-06
1885	6.140545408132141	0.02086704231445927	0.8742795857404208	3.468296300109469	3.658202963444063	0.08094030671433446	1.6921006716809759	0.0059935980084530665	1.7513740709380905	3.105793165782604e-06
1886	6.5376701349577	0.03144049505402261	1.0924310511129174	1.736953700873065	3.8444129275649566	0.30530520709262343	0.22712135517627832	0.18015842645234748	1.0293655859689468	0.8996279556246282
1887	6.6399566086415645	0.18297682602805057	0.35939336414603096	1.808463107744925	4.166265578587201	0.12011465179988173	0.27751433900376027	0.33088419575290173	2.0479238970346416	8.519341490089665e-06
1888	6.404829048554039	0.03144109303302456	1.0955282802416952	1.7084566960969765	3.9266159674854464	0.16337727943677918	0.19476171858761868	0.5353119714831508	1.1162744638404978	0.9268930561166115
1889	6.414984800400874	0.18300506576851916	0.35943716006247844	1.8096428566976954	4.088834654050011	0.6321221668289377	0.13369212570976047	0.0829728152792467	2.130153959904152	8.131138729286194e-06
1890	6.3178707272807735	0.03140937787394075	1.0977712084595812	1.7159856758191643	3.9042815781759947	0.003573874488095052	0.9278999567150595	0.15041737297512045	1.1900940303085854	0.9196997986488241
1891	6.454700494569095	0.18314504410802757	0.3585265489859208	1.8092870634354317	4.118672539800435	0.5448420089506821	0.07884072000834037	0.20239387913916862	2.1183746642628045	9.988967179093218e-06
1892	6.477295758768272	0.031440594925578026	1.0929478089005065	1.7428483980196219	3.8271164185272823	0.20868885314093333	0.5746078418093797	0.027420952889580418	1.0791577378373887	0.894006236191796
1893	6.442059745080826	0.18293685565307435	0.35933140029359995	1.8097344671056206	4.0861180552234755	0.5429470639512685	0.26601530573751914	0.01818571018529529	2.1161464942249886	9.18073074879634e-06
1894	6.41703977112044	0.031440949013893126	1.0947815400941316	1.7408510201749416	3.832587253381103	0.12151056320900817	0.7900712184401445	0.012372051773937182	1.1274470233856377	0.8959088493934423
1895	6.54246519666007	0.18287587519533477	0.35923685596506555	1.8090964459877925	4.1337925339395225	0.29261267914079375	0.016214978341898206	0.4891955427071937	2.110329275723625	9.161610503960986e-06
1896	6.558973287814381	0.03143855943220593	1.0824648661115985	1.7535903607831813	3.798928806215216	0.37296660366860585	0.009397695829890263	0.3229041371103391	1.0292878415151459	0.8836689782192474
1897	6.607776772347663	0.18298607307082326	0.35940769827733776	1.8100031746748397	4.062579393758941	0.12618398153906177	0.6313569956887227	0.006130233253519389	2.097050757228135	8.366895285853683e-06
1898	6.467960499489382	0.031440768280545824	1.0938451495029209	1.7219058487106647	3.8878734542399247	0.23594540011399578	0.20567921080999688	0.3499858427387603	1.0676859832919423	0.9140244325828588
1899	6.527023775936858	0.18295034859370937	0.359352318214166	1.808819254219622	4.145662501934538	0.36885098244409625	0.04711690893226187	0.3802980724020473	2.1014007229210963	8.958280924466857e-06
1900	6.558261286739243	0.031442332432755925	1.1019753970657042	1.781086569705207	3.846446108698872	0.32782326604176876	0.13603617976950386	0.24209931886630362	1.0296146894160716	0.7590661350008231
1901	6.590147301955615	0.18298175666688452	0.35940100707596345	1.8559347944241942	4.170613551501763	0.1893125540510812	0.28055449464965276	0.2753027755293783	2.0314043072416905	8.44159898674502e-06
1902	6.3135534323117	0.03144157488363776	1.098030346138233	1.7015032037608933	3.9462101001795262	0.07391637835933462	0.19608757814210745	0.775346213301413	1.1791850714871177	0.9335534977730578
1903	6.171088125003018	0.18298039753089448	0.35939890077305287	1.8129031672339722	3.870131755726663	0.2407776627684983	0.434089992946677	0.08496250496265452	2.389874877823184	8.462369721818032e-06
1904	6.367881983813092	0.031441220352012814	1.0961888498303765	1.7296280140243196	3.8648930035229747	0.05851458750591748	0.8836818194722896	0.06184408609985379	1.1590383040157015	0.9066477739102193
1905	6.5629744930324065	0.22574381384475148	0.2412711666883581	1.808254431446205	4.172377416194721	0.22316871201821786	0.32127713593077795	0.21694108101704487	2.0522991517957063	8.280701374533483e-06
1906	6.364831525008069	0.03144124139407974	1.096298060476975	1.7109855185004215	3.919088090707993	0.07986049241178803	0.6453079056152501	0.23078894094411165	1.1432380194628973	0.9244774139007946
1907	6.465976052533946	0.18293641915082723	0.3593307235601329	1.8092597711355818	4.117810010631428	0.5191843790629856	0.18130384197341942	0.11048917002282266	2.1050810964958893	9.187985987527122e-06
1908	6.2878261304002825	0.026618773718182526	1.0973240924955767	1.704365309365669	3.942323407791305	0.054159025269862084	0.06417835656311914	1.043415783942594	1.2190871374911383	0.9307434274048414
1909	6.607401784084583	0.18299378823670676	0.3594196575210684	1.8100909807341379	4.0631750331985295	0.058328345285977266	0.6002837136410377	0.08488241084080285	2.077131128545353	8.239862945460778e-06
1910	6.4297994954015865	0.03144073849542974	1.0936909069801886	1.8092054861934062	3.6330358314224687	0.23324410546080598	0.29652153374484014	0.25697063454538466	1.0387443830276992	0.8305472115032639
1911	6.395572112533867	0.18297359462878535	0.35938835527748436	1.8108908894493745	4.005031142227818	0.30381722430841557	0.4615454737255404	0.012836901673294177	2.193976532904315	8.57452966474527e-06
1912	6.368040401669582	0.03144146460254813	1.0974572000585379	1.6336522620471978	4.14349617191446	0.05462787879556553	0.4021833146384155	0.3813238427331362	1.058463352413223	0.9984450919807722
1913	6.556924690117821	0.18296492735402659	0.3593749194178056	1.8086672903588603	4.154219277823546	0.3267700430597705	0.28005455098116244	0.15234062664577144	2.062525826773431	8.717515470890335e-06
1914	6.215606614311308	0.031215315139837607	0.3742060867630665	2.61104157882246	3.979586708277836	0.05534831178222501	1.1479732047333011	0.038557168769316925	1.1653801418577252	9.931721711510904e-06
1915	7.289227386898536	0.1818068329192368	0.35755892323088173	1.794152743667598	3.9936402155120607	0.3280092135554183	0.1445425011886177	0.9807408703100294	1.7211767435325573	8.80146318275238e-06
1916	6.200534884331617	0.03144266199571757	1.1036930079849074	1.6945809047247808	3.9648921504332137	0.029017147088390673	0.33947126611687795	0.7528967085099718	1.1520973733920912	0.9401973156594252
1917	6.461018639663538	0.33903405351978805	0.6183273572592802	2.164108461988581	4.1174168092337355	0.53534919904318	0.16096887203584043	0.11968432419089041	2.111507762408495	7.815849149429085e-06
1918	6.231748484694631	0.03139990093470051	0.9012491992336242	1.6984980464170125	4.349910466049213	0.25064870623039387	0.1435609807184072	0.5727992057693508	1.229841983584458	1.0246225166442438
1919	6.460223886985301	0.0725078033986295	0.26226475450747505	1.8176723189344663	4.0716591684323165	0.15343459595761527	0.6661425649988286	0.016522946023658936	2.1125145242357064	9.175034885368277e-06
1920	6.480644621619727	0.031440665772131844	1.0933143994651204	2.632295204217245	3.824882561223543	0.2133122968272603	0.5674063182928492	0.025107301009354373	1.0772740652275121	0.8932658883951233
1921	6.510644717089007	0.18294582152776775	0.359345300095301	1.809046273447569	4.131021049985985	0.38009459882863667	0.014723391586273914	0.41454657199908596	2.1098209145385485	9.032974108467636e-06
1922	6.478101145627558	0.031445566048498276	1.1189735174202637	1.6158774220930736	3.8585676379366247	0.25566042827675556	0.21879749953868613	0.2878857554494503	1.0526400443247999	0.8505088540563234
1923	6.905675296397216	0.18295592157474347	0.35936094959929404	1.8120508083263491	3.9244060910197107	0.382385674280477	0.008069529074976335	0.09602757720003968	1.8750883622453867	8.771175993404662e-06
1924	6.391474134815019	0.0314410953045545	1.0955400621602307	1.7190401885448823	3.895818016729562	0.10424316722541416	0.6707144044153631	0.14538201956065072	1.1275058828912992	0.9167715225429053
1925	6.484067291800057	0.18295359884547027	0.3593573569525908	1.8095970677899678	4.093457870304939	0.43177234769696593	0.34689507767899214	0.01986271625437969	2.100371892100114	8.90425596200257e-06
1926	6.456386604082884	0.031440799210061744	1.0940053409765738	1.7264512035976007	3.874608582265908	0.18908588211603874	0.49736795525354216	0.13075288000800842	1.0812336708917751	0.9096781007529655
1927	6.953779773169864	0.32305146048039723	0.9698087804127177	2.183165554637364	3.0508099310192875	0.034571833633105765	0.09881029638435006	0.15331397066076044	1.828673139993661	9.591182957826552e-06
1928	6.289466347197847	0.552445051221985	0.6624489292682242	2.8574725389388362	3.8479102253061117	0.07518723245427592	0.15111720866277364	0.3410887425470737	1.1430567131556664	7.67872330928135e-06
1929	6.947620705685895	0.32309688051182567	0.9699252263627857	2.1831309656740583	3.0458884298270092	0.07602345069146874	0.068657758923434	0.1411731044338201	1.8240186038817872	8.657683255814625e-06
1930	6.27155247341702	0.5532341075396855	0.6537894514214685	2.8596888713355786	3.844875827763717	0.1176165507476382	0.16746501013379866	0.28018894607682193	1.1409788741719937	9.261960444567087e-06
1931	6.912527934339114	0.3229278135945306	0.970054945061292	2.1836125466991905	3.0241115284938562	0.011722925488415324	0.01316741246267084	0.27552245362030586	1.876058197038115	9.985089555041499e-06
1932	6.27270234547418	0.5524655679342754	0.6624793338775739	2.8574578028277813	3.847258031890107	0.14605322098451606	0.09468168759393031	0.3342690504658474	1.1427772671011764	7.664829999010835e-06
1933	6.91878289910865	0.32305297767326335	0.9698126706560751	2.183668172887049	3.0170968373785123	0.15262526295260367	0.08646767424713904	0.043731015172131356	1.822985592909541	9.560146279895803e-06
1934	6.160723323193923	0.5505700544978894	0.6597622996057266	2.859584046523741	3.8591476637194524	0.48007118097902873	0.09355119065130542	0.04868153275688103	1.147198635452353	9.2751741463488e-06
1935	6.923203897723089	0.32310311956457777	0.9699412456847042	2.1833596898261467	3.0319973256362687	0.025557554603816913	0.04134554507619839	0.22701142306676783	1.8605787483520808	9.509303190933571e-06
1936	6.237870522951276	0.5505004404701695	0.6596585699550958	2.859866925806179	3.8497613888154247	0.21205746604639633	0.18209317868391772	0.17769326687322703	1.1432694488449482	9.393810143617886e-06
1937	6.901298883433962	0.32304951935455245	0.9698038031564121	2.1836081434421892	3.0215655198312317	0.00304011644566156	0.034649313055086624	0.2605258407587036	1.8708890176487494	9.63082460983673e-06
1938	6.215370431086984	0.552470150667507	0.6625186801755294	2.857379325380457	3.8514840403029305	0.26583003033581115	0.2235668410942866	0.08517149507170557	1.1446830203784681	7.651963647296342e-06
1939	6.929507141996751	0.3230501340394301	0.9698053792764139	2.1833934257607353	3.0357980370005886	0.06722391165985796	0.02734703192031467	0.1962811042091055	1.8445272984020609	9.618192847367094e-06
1940	6.181879764220586	0.4826645857120375	0.5599985850016803	2.9431315512105876	3.8362088794499685	0.177469900936397	0.3607579157640927	0.05633172603536101	1.1152401837652637	9.491608514737878e-06
1941	6.887802525383855	0.3230524553748897	0.9698113314270683	2.1736016198593053	2.9898935591489537	0.22898139827911648	0.008169930045350991	0.048344119837809896	1.8455288284719398	9.570036740615729e-06
1942	6.257916690832952	0.552435231605754	0.6624669554228491	2.8571498955933987	3.869546511063028	0.13409570872075477	0.3738481329620335	0.05744176411962711	1.1527946135447498	7.67947313776282e-06
1943	7.34221776320663	0.3230526746650337	0.9698118937109327	2.179466026641028	3.2972831743750786	0.12974684496326244	0.0866259410880898	0.06547078695806711	1.4999212110303635	9.566327516162009e-06
1944	6.232348208550803	0.5524498335358669	0.6624560165489629	2.857566556979267	3.8412648936381655	0.21548863918167002	0.3153924573904344	0.04117987974430078	1.139855258892711	7.67503643591866e-06
1945	6.946024083935743	0.29273317328289195	1.0552571242916768	2.1843605980411502	3.032338829042913	0.07341832834843337	0.014546469773803403	0.19582517789618561	1.847012371159283	9.594268831671108e-06
1946	6.146835630130933	0.5505676655488633	0.6597587404250378	2.8595964937566865	3.858528832712517	0.5232918701659585	0.10027651601063109	0.00842741293275462	1.1468064015919956	9.277715531134709e-06
1947	6.9539356429187515	0.3230514839362247	0.9698088405557662	2.183172400593049	3.0503503806005106	0.03786922050767265	0.09704433477915465	0.15161823488270026	1.8267941795476916	9.590703849262525e-06
1948	6.171035745973363	0.7765732324486149	0.12533295226407856	2.867653845016506	3.845684392628447	0.22495726451238726	0.2528726122906901	0.10578195444805405	1.1260401546940964	8.904093471533795e-06
1949	6.924442489445794	0.323050053115197	0.9698051717730055	2.182777720451837	3.032409979216572	0.0401474027253248	0.032098226178216935	0.22085908036658897	1.8572514279193728	9.619855239581336e-06
1950	6.22309540883824	0.550548157100145	0.6597298675560194	2.8547475519666	4.183208826018615	0.13017352429114917	0.17689040117858076	0.2531383566926026	1.295233166310223	9.288512550805277e-06
1951	7.585693555070712	0.32305461334161745	0.9698168646766185	2.177193771338333	3.4485045375722954	0.027980423066203675	0.25021559940376065	0.005727801396443727	1.3214490344102356	9.526840271599694e-06
1952	6.294295620415095	0.5525286682509082	0.6626054030281844	2.858264314440986	3.787738135333658	0.46516343362887086	0.21315875518850724	0.06509177707777944	1.1131278539637666	7.603374315835853e-06
1953	6.860967230618726	0.3230528780859178	0.9698124153087414	2.184308032842567	2.974453641949077	0.2701035031906978	0.006418658296574443	0.015044227393217681	1.841817237313277	9.562113041567329e-06
1954	6.300093043659256	0.5608918056121052	0.6749711634195553	2.8808419718174547	3.84194220293583	0.129684127595235	0.271653885795579	0.14355852217582368	1.1541294519797705	7.297871141794064e-06
1955	6.8871535138797695	0.3227935885513999	0.9691472520780926	2.2064085289351887	2.9754306158752737	0.1060183260026557	0.04802784854233496	0.17074078936570336	1.8211494534066883	9.82583670118761e-06
1956	6.365057791813612	0.588088862341876	0.7155131201915559	2.859917137579982	3.844186520962136	0.0698155931942383	0.13991208942640201	0.3376181818569904	1.166954416667342	8.890534141483175e-06
1957	6.909250748041117	0.22317929378646392	0.6665795612397046	1.770808399969139	3.0248928187972695	0.012873036794487522	0.010089910476435218	0.27954167349337117	1.8772388580680939	9.67232445948674e-06
1958	6.343498730799911	0.5988502986735159	0.7316387226984603	2.7995521786449893	3.451034103125783	0.5485775529660941	0.017944483533182676	0.010270005481394541	1.0234094176873927	7.134783273913531e-06
1959	6.998885302091433	0.5619137169837566	0.8264469752856113	2.1802846700212988	3.044970140890028	0.02206033739004438	0.12594602678420977	0.12048718105254486	1.8127802453463202	9.985561275828225e-06
1960	6.171818317290018	0.5525865197260554	0.6626911454081484	2.1162471079398735	3.8623411365962874	0.4725443482843621	0.029792708369223393	0.12171338993224116	1.149338594235832	7.55584028896618e-06
1961	6.917694000962257	0.3230548284550356	0.9698174162201886	2.1836982722438765	3.0148387182868963	0.15962477303057052	0.10440507318446252	0.01854457212822353	1.8248078859609311	9.522604946380383e-06
1962	6.217646094708894	0.4157122295371374	0.46329333490556657	3.0248426690087236	3.827979597932677	0.04310075300715551	0.025753596480696504	0.5937248479184009	1.0908762413055582	9.603712503474179e-06
1963	6.599937637155478	0.3230400268859152	0.969779474688692	2.1809534196258604	3.20422769046769	0.1646914729943192	0.15496143544864113	0.170237470180172	2.0199900241569435	9.924139848747024e-06
1964	6.283496877031813	0.5524357023102281	0.6624676527876373	2.857670165631147	3.8348245489527977	0.07958238370670857	0.2805463607481416	0.19650505893672102	1.1370657016218852	7.679086687857261e-06
1965	6.947236560212057	0.3230509946276387	0.9698075859154093	2.1832213046324007	3.0471562149808507	0.04451570839565037	0.07095545287771385	0.17272259343273452	1.8329542763471511	9.600682507975359e-06
1966	6.193932505405759	0.5505648012174212	0.6597545043732721	2.8595594117815373	3.861180097791827	0.36295368367872266	0.0816697723571265	0.15248295276087476	1.1484353478765823	9.278353981183463e-06
1967	6.91770869221482	0.3230529279251308	0.9698125430963714	2.183671064491621	3.016911542638462	0.1712827252792474	0.07140559539019704	0.04103815715013639	1.819726508113485	9.5611512808059e-06
1968	7.033827090259486	0.10410796180969295	0.8685621276474461	1.883370563405774	3.9933199242243966	0.591159948526471	0.1262202849170003	0.09863739846648166	1.4939455687652374	6.184069364429976e-06
1969	5.924312676395064	1.705253469054891	0.1306239581647599	3.3168023339046684	4.372288939981845	0.7305833246915124	0.25789210141988106	1.1576183769930843	1.552799638244944	0.8175963332949374
1970	7.042105732512412	0.10410392640531856	0.8685384284333809	1.8827959953341937	4.032428932611524	0.4324750950378686	0.16817866306461957	0.2141490309339158	1.499052086159998	6.276737437898688e-06
1971	5.911086981983953	1.7067898050117325	0.13077713897458368	3.320271215601338	4.359853128007335	0.6361338825952749	0.8303536047102896	0.6081739971610598	1.546752954167318	0.8143451793061649
1972	7.032994708506131	0.10064292072867219	0.8792266018916095	1.8827529469931774	3.9893288099027404	0.6157207371245513	0.09047753725023915	0.11479952896902852	1.4958153116773536	3.758378753062457e-06
1973	6.017053048915577	1.7040710120085494	0.13080413357431728	3.343285284990903	4.285937166187205	0.29558731989386405	1.5744122640393217	0.15130617770922952	1.5088419770613548	0.7923860011883725
1974	7.0422942156264385	0.1040994059873448	0.868511880037189	1.8827479211192217	4.036533562551101	0.20994764692431497	0.3603822311524769	0.2617857527734588	1.505574502312297	6.379038344834076e-06
1975	5.8337512296333145	1.7068881737011186	0.1307869484976799	3.311645111832103	4.388497500836664	1.263529365029069	0.4852773429663611	0.5904774722786821	1.561301934802769	0.8225394870824226
1976	7.039523272492775	0.10410271133235181	0.8685312923961833	1.882844961985356	4.029406589180153	0.36257116787293775	0.23524899073986294	0.21834324966235474	1.4989331344696486	6.304672580181489e-06
1977	5.778876230475592	1.7153976478451287	0.13163616568198452	3.319560562351638	4.356950193981491	2.8857845555643684	0.027660495178714453	0.2465056112799993	1.5468955030468283	0.815418605323996
1978	7.040507311014006	0.10401524442940695	0.8680174728311553	1.8834589429676516	4.01520812312987	0.26464255258169705	0.4416681682692172	0.12905215187272603	1.5038213297871224	8.571528682153245e-06
1979	6.260138725801319	1.7033491290557194	0.13043414353389363	3.3576299137071626	4.239200064923289	0.016497786689790097	0.044032935425173975	1.9619576558412544	1.4849815961377981	0.7787191936319995
1980	7.047323378613785	0.10407540415686317	0.868370903441139	1.8838385917840188	3.9684706176626725	0.020684162009222132	0.044492355799742506	0.9076243823853295	1.5433519657760293	6.9291440762468064e-06
1981	5.88739801427313	1.7054159728763194	0.13064015870275625	3.3170908930853895	4.371493281897884	0.7954148339467296	0.6470899270993679	0.6956651094924098	1.5541371583560928	0.8173234069109739
1982	7.0637328102382755	0.11853295354679766	0.9493356028948609	1.8434260019483137	4.02666674177556	0.3371147268592802	0.34578991384458796	0.11182360525630171	1.509397084935289	9.530420520523104e-06
1983	5.764623172646313	1.7132096883363948	0.13141769145567295	3.2232095410139685	4.3724252743356375	2.5583828493939706	0.2765685225968896	0.13409323867199732	1.5552893129733427	0.8193543675914782
1984	7.0382007405558475	0.10410172003166773	0.8685254705107633	1.8830477740087703	4.016083402828886	0.37989007372976075	0.12687311330717488	0.31977778237582966	1.501070207148216	6.327462190568315e-06
1985	6.043636720960083	1.7036354213874318	0.13046267556659602	3.346319035006705	4.2762871315964155	0.13932757904767448	1.491932534700151	0.311808289416225	1.5038508371645671	0.7894860979017176
1986	7.031569348306834	0.10410973876953857	0.8685725632063265	1.8836493226223932	3.974381549387982	0.6693941302673302	0.0955099549364215	0.058634501421526264	1.4940143181431804	6.1432786245990485e-06
1987	6.01481559007411	1.5679219740887114	0.180721918503476	4.0567658360895935	4.384604541829783	0.3315302764427744	1.3638362934980457	0.30973753506651186	1.5158742294642844	9.140173751040628e-06
1988	7.079575960552908	0.1041100193305667	0.8685742108461451	1.8797131418149757	4.2367385612732145	0.4908436253765583	0.021637920438148366	0.06178506281765142	1.398196144679927	6.136378829966407e-06
1989	5.8740734815919255	1.7057532668267408	0.13067378610096667	3.315159858345639	4.377566949028467	0.9090084053011628	0.5815704526814005	0.6951792886707261	1.5555586959894974	0.8191693430139052
1990	7.045431113898215	0.09117466596636124	0.9045187441786869	1.8816768456772286	4.023611469459682	0.22949069174729866	0.46674975296680055	0.13059622634818327	1.5036867312757298	6.493165570163001e-06
1991	5.857355653245361	1.7069250390054707	0.13079062473284406	3.330212046604029	4.383302847046178	1.2679029150899241	0.2332610386612436	0.8629262911984763	1.5584885483258202	0.8210661178299855
1992	6.981324124552426	0.10399364134324411	0.8678904773342194	1.8895890259031163	3.6004176718875605	0.31542021226565004	0.001966688732007725	0.5804637024417048	1.4724923290738463	8.814236706556188e-06
1993	5.7670660780447625	1.7190744307882835	0.13200349533830402	3.326758083928152	4.329704258462294	3.1807091835735632	0.09722544545957956	0.03279044352909613	1.5335339431978026	0.8084626484254148
1994	7.072656922206477	0.10409830122905168	0.8685053916675681	1.8877313548842523	3.7045252912449063	0.15887369010102062	0.7356856939908786	0.2922696542795585	1.5577654266087524	6.406644974458961e-06
1995	6.095348359976927	1.7033472943554973	0.13043396073613808	3.3542720434687836	4.250260389359469	0.03683534077310174	1.6024879844426287	0.2944724058270415	1.4905923013011744	0.7819162446369297
1996	7.002086823012704	0.14587136311095603	1.0846100223868635	1.1579215935983627	3.9274799582417526	0.22823942817323203	0.3552091272575377	0.1684359409889206	1.5117702618170015	0.7330815185832039
1997	5.504861199700293	1.591319698286803	0.1193862380671011	3.9735624796360516	4.718586585111367	0.690277352621632	0.9498674687615254	0.15600022274349684	1.679592110780155	9.487903775260118e-06
1998	7.02460361323176	0.10262960165152925	0.8598353186310558	1.883884776561729	3.9973503836049105	0.1192061169664901	0.6669043878352666	0.09404076364433782	1.5015336289144738	8.965956687686312e-06
[truncated: 162,001 more rows]
