# Supplementary material for: Global Sensitivity Analysis of Metabolic Models for Phosphorus Accumulating Organisms in Enhanced Biological Phosphorus Removal
Source: Front Bioeng Biotechnol. 2019 Oct 4;7:234. doi: 10.3389/fbioe.2019.00234 (PMC6787149; doi:10.3389/fbioe.2019.00234)
Supplement: Supplementary file 2 [file Data_Sheet_3.ZIP › Appendices/Appendix_6.csv]

AU	PY	Parameter	Substrate	Phase	Value	Units
Kuba	1993	q_PP	HAc	ox	0.02	g/gh-1
Kuba	1993	q_PP	HAc	ox	0.03	g/gh-1
Kuba	1993	q_HAc	HAc	ox	0.06	g/gh-1
Kuba	1993	q_HAc	HAc	ox	0.09	g/gh-1
Smolders	1994b	delta		ox	1.85	ATP-mol/NADH2-mol
Smolders	1994b	eps		ox	5	P-mol/NADH2-mol
Smolders	1994b	eps		ox	7	P-mol/NADH2-mol
Smolders	1994b	eps		ox	9	P-mol/NADH2-mol
Smolders	1994b	K_1			1.6	ATP-mol/C-mol
Smolders	1994b	m_ATP_ox		ox	0.019	ATP-mol/C-molh-1
Smolders	1995	f_Gly_max			0.27	C-mol/C-mol
Smolders	1995	f_PP_max			0.3	P-mol/C-mol
Smolders	1995	K_HAc			0.0016	C-mol/l
Smolders	1995	K_PP			0.0001	P-mol/l
Smolders	1995	m_ATP_an		an	0.0025	ATP-mol/C-molh-1
Smolders	1995	m_ATP_ox		ox	0.019	ATP-mol/C-molh-1
Smolders	1995	q_Gly	HAc	ox	0.8	C-mol/C-molh-1
Smolders	1995	q_HAc	HAc	ox	0.43	C-mol/C-molh-1
Smolders	1995	q_PHA	HAc	ox	0.16	C-mol/C-molh-1
Smolders	1995	q_PP	HAc	ox	0.55	P-mol/C-molh-1
Kuba	1996	f_Gly_max			0.3	C-mol/C-mol
Kuba	1996	f_PP_max			0.3	P-mol/C-mol
Kuba	1996	q_PHA	HAc	ox	0.14	C-mol/C-molh-1
Kuba	1996	q_PP	HAc	ox	0.2	P-mol/C-molh-1
Brdjanovic	1997	delta		ox	1.46	ATP-mol/NADH2-mol
Brdjanovic	1997	m_ATP_an		an	0.00147	ATP-mol/C-molh-1
Brdjanovic	1997	m_ATP_ox		ox	0.0032	C-mol/C-molh-1
Brdjanovic	1997	m_ATP_ox		ox	0.012	ATP-mol/C-molh-1
Brdjanovic	1997	q_PHA	HAc	ox	0.077	g/gh-1
Brdjanovic	1997	q_PP	HAc	ox	0.044	g/gh-1
Brdjanovic	1997	q_HAc	HAc	ox	0.197	g/gh-1
Brdjanovic	1997	theta_m_ATP_an		an	1.096
Brdjanovic	1997	theta_m_ATP_ox		ox	1.084
Brdjanovic	1997	theta_q_Gly			1.057
Brdjanovic	1997	theta_q_PHA			1.035
Brdjanovic	1997	theta_q_PP			1.048
Brdjanovic	1997	theta_q_VFA			1.08
Murnleitner	1997	delta		ox	1.8	ATP-mol/NADH2-mol
Sudiana	1999	q_HAc	HAc	ox	0.001	C-mol/gh-1
Sudiana	1999	q_HAc	HAc	ox	0.0009	C-mol/gh-1
Sudiana	1999	q_HAc	HAc	ox	0.0008	C-mol/gh-1
Sudiana	1999	q_HAc	HAc	ox	0.0007	C-mol/gh-1
Filipe	2001b	K_Gly			0.001	C-mol/l
Filipe	2001b	K_HAc			0.001	C-mol/l
Filipe	2001b	m_ATP_an		an	0.002	ATP-mol/C-molh-1
Filipe	2001b	q_PP	HAc	ox	0.00197	P-mol/C-molh-1
Filipe	2001b	q_PP	HAc	ox	0.00593	P-mol/C-molh-1
Filipe	2001b	q_PP	HAc	ox	0.00182	P-mol/C-molh-1
Filipe	2001b	q_HAc	HAc	ox	0.185	C-mol/C-molh-1
Filipe	2001d	q_Gly	HAc	ox	0.0908	g/gh-1
Filipe	2001d	q_Gly	HAc	ox	0.1319	g/gh-1
Filipe	2001d	q_Gly	HAc	ox	0.0909	g/gh-1
Filipe	2001d	q_PHA	HAc	ox	0.0998	g/gh-1
Filipe	2001d	q_PHA	HAc	ox	0.1392	g/gh-1
Filipe	2001d	q_PHA	HAc	ox	0.1401	g/gh-1
Filipe	2001d	q_PP	HAc	ox	0.0219	g/gh-1
Filipe	2001d	q_PP	HAc	ox	0.0523	g/gh-1
Filipe	2001d	q_PP	HAc	ox	0.0598	g/gh-1
Pijuan	2003	f_Gly_max			0.28	g/g
Pijuan	2003	f_PP_max			0.255	g/g
Pijuan	2003	K_Gly			0.001	g/l
Pijuan	2003	K_HAc			0.004	g/l
Pijuan	2003	K_HPr			0.004	g/l
Pijuan	2003	K_O2			0.0002	g/l
Pijuan	2003	K_PP			0.0075	g/l
Pijuan	2003	m_ATP_an		an	0.000276	ATP-mol/gh-1
Pijuan	2003	m_ATP_an		an	0.00021	ATP-mol/gh-1
Pijuan	2003	m_ATP_an		an	0.000126	ATP-mol/gh-1
Pijuan	2003	m_ATP_an		an	0.00024	ATP-mol/gh-1
Pijuan	2003	m_ATP_an		an	0.000174	ATP-mol/gh-1
Pijuan	2003	m_ATP_an		an	0.000198	ATP-mol/gh-1
Pijuan	2003	m_ATP_an		an	0.012	g/gh-1
Pijuan	2003	q_Gly	HAc	ox	0.2	g/gh-1
Pijuan	2003	q_PHA	HPr	ox	0.24	g/gh-1
Pijuan	2003	q_PHA	HAc	ox	0.24	g/gh-1
Pijuan	2003	q_PP	HPr	ox	0.000966	P-mol/gh-1
Pijuan	2003	q_PP	HPr	ox	0.000726	P-mol/gh-1
Pijuan	2003	q_PP	HPr	ox	0.000714	P-mol/gh-1
Pijuan	2003	q_PP	HPr	ox	0.00072	P-mol/gh-1
Pijuan	2003	q_PP	HAc	ox	0.000534	P-mol/gh-1
Pijuan	2003	q_PP	HAc	ox	0.000984	P-mol/gh-1
Pijuan	2003	q_PP	HAc	ox	0.00099	P-mol/gh-1
Pijuan	2003	q_PP	HAc	ox	0.000954	P-mol/gh-1
Pijuan	2003	q_PP	HAc	ox	0.00078	P-mol/gh-1
Pijuan	2003	q_PP	HPr	ox	0.000708	P-mol/gh-1
Pijuan	2003	q_PP	HPr	ox	0.001236	P-mol/gh-1
Pijuan	2003	q_PP	HPr	ox	0.001488	P-mol/gh-1
Pijuan	2003	q_PP	HPr	ox	0.0015	P-mol/gh-1
Pijuan	2003	q_PP	HPr	ox	0.001224	P-mol/gh-1
Pijuan	2003	q_PP	HPr	ox	0.152	g/gh-1
Pijuan	2003	q_PP	HAc	ox	0.17	g/gh-1
Pijuan	2003	q_HPr	HPr	ox	0.003336	C-mol/gh-1
Pijuan	2003	q_HPr	HPr	ox	0.003744	C-mol/gh-1
Pijuan	2003	q_HPr	HPr	ox	0.004116	C-mol/gh-1
Pijuan	2003	q_HAc	HAc	ox	0.003744	C-mol/gh-1
Pijuan	2003	q_HAc	HAc	ox	0.003534	C-mol/gh-1
Pijuan	2003	q_HAc	HAc	ox	0.003576	C-mol/gh-1
Pijuan	2003	q_HAc	HAc	ox	0.003654	C-mol/gh-1
Pijuan	2003	q_HPr	HPr	ox	0.004032	C-mol/gh-1
Pijuan	2003	q_HPr	HPr	ox	0.00489	C-mol/gh-1
Pijuan	2003	q_HPr	HPr	ox	0.00477	C-mol/gh-1
Pijuan	2003	q_HPr	HPr	ox	0.004896	C-mol/gh-1
Pijuan	2003	q_HPr	HPr	ox	0.006	C-mol/gh-1
Zeng	2003b	q_PP	HAc	ox	0.0174	g/gh-1
Saito	2004	q_PP	HAc	ox	0.024	g/gh-1
Oehmen	2005c	q_PP	HPr	ox	0.0239	g/gh-1
Oehmen	2005c	q_PP	HPr	ox	0.0256	g/gh-1
Oehmen	2005c	q_PP	HPr	ox	0.0377	g/gh-1
Oehmen	2005c	q_PP	HPr	ox	0.0362	g/gh-1
Oehmen	2005c	q_PP	HPr	ox	0.0273	g/gh-1
Oehmen	2005c	q_HPr	HPr	ox	0.191	g/gh-1
Oehmen	2005c	q_HPr	HPr	ox	0.175	g/gh-1
Oehmen	2005c	q_HPr	HPr	ox	0.176	g/gh-1
Oehmen	2005c	q_HPr	HPr	ox	0.248	g/gh-1
Oehmen	2005c	q_HPr	HPr	ox	0.233	g/gh-1
Oehmen	2005d	m_ATP_an		an	0.0042	ATP-mol/C-molh-1
Oehmen	2005d	q_HPr	HPr	ox	0.18	C-mol/C-molh-1
Oehmen	2007	delta		ox	1.37	ATP-mol/NADH2-mol
Oehmen	2007	m_ATP_an		an	0.016	ATP-mol/C-molh-1
Pijuan	2008	q_PP	HAc	ox	0.000102	P-mol/gh-1
Pijuan	2008	q_PP	HAc	ox	0.00009	P-mol/gh-1
Pijuan	2008	q_PP	HPr	ox	0.000102	P-mol/gh-1
Pijuan	2008	q_PP	HPr	ox	0.000078	P-mol/gh-1
Pijuan	2008	q_HAc	HAc	ox	0.00126	C-mol/gh-1
Pijuan	2008	q_HAc	HAc	ox	0.000252	C-mol/gh-1
Pijuan	2008	q_HPr	HPr	ox	0.000294	C-mol/gh-1
Pijuan	2008	q_HPr	HPr	ox	0.000156	C-mol/gh-1
Zhou	2008	q_HAc	HAc	ox	0.074	C-mol/C-molh-1
Lopez-Vazquez	2009	delta		ox	1.85	ATP-mol/NADH2-mol
Lopez-Vazquez	2009	eps		ox	7	P-mol/NADH2-mol
Lopez-Vazquez	2009	f_Gly_max			0.27	C-mol/C-mol
Lopez-Vazquez	2009	K_1			1.7	ATP-mol/C-mol
Lopez-Vazquez	2009	K_2			1.38	ATP-mol/C-mol
Lopez-Vazquez	2009	K_Gly			0.01	C-mol/l
Lopez-Vazquez	2009	K_HAc			0.001	C-mol/l
Lopez-Vazquez	2009	K_HPr			0.001	C-mol/l
Lopez-Vazquez	2009	K_O2			0.01	mol/l
Lopez-Vazquez	2009	K_PHA			0.01	C-mol/l
Lopez-Vazquez	2009	K_PO4			0.01	P-mol/l
Lopez-Vazquez	2009	K_PP			0.01	P-mol/l
Lopez-Vazquez	2009	m_ATP_an		an	0.00235	ATP-mol/C-molh-1
Lopez-Vazquez	2009	m_ATP_ox		ox	0.019	ATP-mol/C-molh-1
Lopez-Vazquez	2009	q_Gly	HAc	ox	0.015	C-mol/C-molh-1
Lopez-Vazquez	2009	q_Gly	HPr	ox	0.0077	C-mol/C-molh-1
Lopez-Vazquez	2009	q_PHA	HAc	ox	0.8	C-mol/C-molh-1
Lopez-Vazquez	2009	q_PHA	HPr	ox	0.33	C-mol/C-molh-1
Lopez-Vazquez	2009	q_PP	HAc	ox	0.02	P-mol/C-molh-1
Lopez-Vazquez	2009	q_PP	HPr	ox	0.002	P-mol/C-molh-1
Lopez-Vazquez	2009	q_HAc	HAc	ox	0.2	C-mol/C-molh-1
Lopez-Vazquez	2009	q_HPr	HPr	ox	0.2	C-mol/C-molh-1
Lopez-Vazquez	2009	theta_m_ATP_ox		ox	1.064
Lopez-Vazquez	2009	theta_q_Gly			1.125
Lopez-Vazquez	2009	theta_q_PHA			1.129
Lopez-Vazquez	2009	theta_q_PP			1.031
Lopez-Vazquez	2009	theta_q_VFA			1.054
Vargas	2010	q_PP	HPr	ox	0.0159	g/gh-1
Vargas	2013	q_HAc	HAc	ox	0.00294	C-mol/gh-1
Vargas	2013	q_HAc	HAc	ox	0.00498	C-mol/gh-1
Acevedo	2014	K_Gly			0.005	C-mol/l
Acevedo	2014	K_HAc			0.1	C-mol/l
Acevedo	2014	q_Gly	HAc	ox	0.17	C-mol/C-molh-1
Acevedo	2014	q_PHA	HAc	ox	0.8	C-mol/C-molh-1
Acevedo	2014	q_PP	HAc	ox	0.02	P-mol/C-molh-1
Acevedo	2014	q_HAc	HAc	ox	0.37	C-mol/C-molh-1
Carvalheira	2014	q_Gly	HAc	ox	0.003	C-mol/C-molh-1
Carvalheira	2014	q_Gly	HAc	ox	0.003	C-mol/C-molh-1
Carvalheira	2014	q_Gly	HAc	ox	0.0021	C-mol/C-molh-1
Carvalheira	2014	q_Gly	HPr	ox	0.0005	C-mol/C-molh-1
Carvalheira	2014	q_PHA	HPr	ox	0.23	C-mol/C-molh-1
Carvalheira	2014	q_PHA	HPr	ox	0.23	C-mol/C-molh-1
Carvalheira	2014	q_PHA	HAc	ox	0.26	C-mol/C-molh-1
Carvalheira	2014	q_PHA	HPr	ox	0.14	C-mol/C-molh-1
Carvalheira	2014	q_PP	HPr	ox	0.0073	P-mol/C-molh-1
Carvalheira	2014	q_PP	HPr	ox	0.0073	P-mol/C-molh-1
Carvalheira	2014	q_PP	HAc	ox	0.0087	P-mol/C-molh-1
Carvalheira	2014	q_PP	HPr	ox	0.0061	P-mol/C-molh-1
Carvalheira	2014	q_HAc	HAc	ox	0.21	C-mol/C-molh-1
Carvalheira	2014	q_HPr	HPr	ox	0.18	C-mol/C-molh-1
Carvalheira	2014	q_HAc	HAc	ox	0.25	C-mol/C-molh-1
Carvalheira	2014	q_HAc	HAc	ox	0.25	C-mol/C-molh-1
Carvalheira	2014b	m_ATP_ox		ox	0.12	ATP-mol/C-molh-1
Carvalheira	2014b	m_ATP_ox		ox	0.026	ATP-mol/C-molh-1
Carvalheira	2014b	m_ATP_ox		ox	0.007	ATP-mol/C-molh-1
Carvalho	2014	K_PHA			0.00013	C-mol/l
Carvalho	2014	q_Gly	HAc	ox	0.0045	C-mol/C-molh-1
Carvalho	2014	q_PHA	HAc	ox	0.173	C-mol/C-molh-1
Carvalho	2014	q_PP	HAc	ox	0.0138	P-mol/C-molh-1
Lanham	2014	f_Gly_max			0.8	C-mol/C-mol
Lanham	2014	K_PHA			0.001	C-mol/l
Lanham	2014	m_ATP_an		an	0.004	ATP-mol/C-molh-1
Lanham	2014	q_Gly	HAc	ox	0.02	C-mol/C-molh-1
Lanham	2014	q_Gly	HAc	ox	0.06	C-mol/C-molh-1
Lanham	2014	q_PHA	HAc	ox	0.2	C-mol/C-molh-1
Lanham	2014	q_PHA	HAc	ox	0.4	C-mol/C-molh-1
Lanham	2014	q_PP	HAc	ox	0.01	P-mol/C-molh-1
Lanham	2014	q_PP	HAc	ox	0.03	P-mol/C-molh-1
Lanham	2014	q_HAc	HAc	ox	0.15	C-mol/C-molh-1
Lanham	2014	q_HAc	HAc	ox	0.45	C-mol/C-molh-1
Welles	2015	q_HAc	HAc	ox	0.154	C-mol/C-molh-1
Welles	2015	q_PP	HAc	ox	0.066	P-mol/C-molh-1
Shen	2016	q_PP	HAc	ox	0.00023	P-mol/gh-1
Shen	2016	q_PP	HAc	ox	0.00048	P-mol/gh-1
Shen	2016	q_PP	HPr	ox	0.00041	P-mol/gh-1
Shen	2016	q_PP	HPr	ox	0.00072	P-mol/gh-1
Zeng	2003b	q_PP	HAc	ox	0.0169	g/gh-1
Oehmen	2010	f_PHA_max			1	C-mol/C-mol
Oehmen	2010	K_fPHA			0.01	C-mol/C-mol
Lanham	2011	q_PP	HAc	ox	0.0026	P-mol/gh-1
Lanham	2011	q_PP	HAc	ox	0.0012	P-mol/gh-1
Rubio-Rincon	2017	q_PP	HAc	ox	0.0298	g/gh-1
Rubio-Rincon	2017	q_PP	HAc	ox	0.0143	g/gh-1
Rubio-Rincon	2017	q_PP	HAc	ox	0.0378	g/gh-1
Rubio-Rincon	2017	q_PP	HPr	ox	0.0325	g/gh-1
Rubio-Rincon	2017	q_PP	HAc	ox	0.0254	g/gh-1
Rubio-Rincon	2017	q_PP	HPr	ox	0.0136	g/gh-1
Rubio-Rincon	2017	q_PP	HAc	ox	0.0297	g/gh-1
