# Supplementary material for: Global Sensitivity Analysis of Metabolic Models for Phosphorus Accumulating Organisms in Enhanced Biological Phosphorus Removal
Source: Front Bioeng Biotechnol. 2019 Oct 4;7:234. doi: 10.3389/fbioe.2019.00234 (PMC6787149; doi:10.3389/fbioe.2019.00234)
Supplement: Supplementary file 2 [file Data_Sheet_3.ZIP › Appendices/Appendix_7.csv]

	$K_1$	$K_2$	$K_{Gly}$	$K_{HAc}$	$K_{HPr}$	$K_{O_2}$	$K_{PHA}$	$K_{PO_4}$	$K_{PP}$	$K_{f_{PHA}}$	$\delta$	$\epsilon$	$f_{Gly, max}$	$f_{PP, max}$	$m_{ATP, an}$	$m_{ATP, ox}$	$q_{Gly}$	$q_{HAc}$	$q_{HPr}$	$q_{PHA}$	$q_{PP}$	$q_{VFA}$	$\theta_{m_{ATP, an}}$	$\theta_{m_{ATP, ox}}$	$\theta_{q_{Gly}}$	$\theta_{q_{PHA}}$	$\theta_{q_{PP}}$	$\theta_{q_{VFA}}$	$T$	$pH$	$S_{VFA}$	$X_{PAO}$	$r_{HAc\/ / \/HPr}$	$r_{P\/ / \/C}$	$f_{Gly}$	$f_{PP}$	$f_{PHA}$	$f_{PHB}$	$f_{PHV}$	$f_{PH_2MV}$
0	1.41877	0.82342	0.00567	0.068	0.00184	0.00909	0.00058	0.01399	0.00506	0.00569	1.32027	6.01953	0.34893	0.25551	0.00356	0.04643	0.57592	0.15559	0.26264	0.60602	0.28822	0.37027	1.34271	1.0955	1.13628	1.30231	0.80044	1.32281	8.95312	6.84082	1.29492	3.29102	0.2959	1.09277	0.18169	0.12985	0.53945	0.18149	0.28528	0.07268
1	1.9908	0.82342	0.00567	0.068	0.00184	0.00909	0.00058	0.01399	0.00506	0.00569	1.32027	6.01953	0.34893	0.25551	0.00356	0.04643	0.57592	0.15559	0.26264	0.60602	0.28822	0.37027	1.34271	1.0955	1.13628	1.30231	0.80044	1.32281	8.95312	6.84082	1.29492	3.29102	0.2959	1.09277	0.18169	0.12985	0.53945	0.13916	0.32701	0.07328
2	1.41877	1.04174	0.00567	0.068	0.00184	0.00909	0.00058	0.01399	0.00506	0.00569	1.32027	6.01953	0.34893	0.25551	0.00356	0.04643	0.57592	0.15559	0.26264	0.60602	0.28822	0.37027	1.34271	1.0955	1.13628	1.30231	0.80044	1.32281	8.95312	6.84082	1.29492	3.29102	0.2959	1.09277	0.18169	0.12985	0.53945	0.00104	0.47039	0.06802
3	1.41877	0.82342	0.00964	0.068	0.00184	0.00909	0.00058	0.01399	0.00506	0.00569	1.32027	6.01953	0.34893	0.25551	0.00356	0.04643	0.57592	0.15559	0.26264	0.60602	0.28822	0.37027	1.34271	1.0955	1.13628	1.30231	0.80044	1.32281	8.95312	6.84082	1.29492	3.29102	0.2959	1.09277	0.18169	0.12985	0.53945	0.32749	0.19455	0.01741
4	1.41877	0.82342	0.00567	0.07051	0.00184	0.00909	0.00058	0.01399	0.00506	0.00569	1.32027	6.01953	0.34893	0.25551	0.00356	0.04643	0.57592	0.15559	0.26264	0.60602	0.28822	0.37027	1.34271	1.0955	1.13628	1.30231	0.80044	1.32281	8.95312	6.84082	1.29492	3.29102	0.2959	1.09277	0.18169	0.12985	0.53945	0.00737	0.4826	0.04949
5	1.41877	0.82342	0.00567	0.068	0.00352	0.00909	0.00058	0.01399	0.00506	0.00569	1.32027	6.01953	0.34893	0.25551	0.00356	0.04643	0.57592	0.15559	0.26264	0.60602	0.28822	0.37027	1.34271	1.0955	1.13628	1.30231	0.80044	1.32281	8.95312	6.84082	1.29492	3.29102	0.2959	1.09277	0.18169	0.12985	0.53945	0.21433	0.1599	0.16522
6	1.41877	0.82342	0.00567	0.068	0.00184	0.00111	0.00058	0.01399	0.00506	0.00569	1.32027	6.01953	0.34893	0.25551	0.00356	0.04643	0.57592	0.15559	0.26264	0.60602	0.28822	0.37027	1.34271	1.0955	1.13628	1.30231	0.80044	1.32281	8.95312	6.84082	1.29492	3.29102	0.2959	1.09277	0.18169	0.12985	0.53945	0.30206	0.16519	0.0722
7	1.41877	0.82342	0.00567	0.068	0.00184	0.00909	0.00874	0.01399	0.00506	0.00569	1.32027	6.01953	0.34893	0.25551	0.00356	0.04643	0.57592	0.15559	0.26264	0.60602	0.28822	0.37027	1.34271	1.0955	1.13628	1.30231	0.80044	1.32281	8.95312	6.84082	1.29492	3.29102	0.2959	1.09277	0.18169	0.12985	0.53945	0.00401	0.30027	0.23517
8	1.41877	0.82342	0.00567	0.068	0.00184	0.00909	0.00058	0.01419	0.00506	0.00569	1.32027	6.01953	0.34893	0.25551	0.00356	0.04643	0.57592	0.15559	0.26264	0.60602	0.28822	0.37027	1.34271	1.0955	1.13628	1.30231	0.80044	1.32281	8.95312	6.84082	1.29492	3.29102	0.2959	1.09277	0.18169	0.12985	0.53945	0.16124	0.06986	0.30835
9	1.41877	0.82342	0.00567	0.068	0.00184	0.00909	0.00058	0.01399	0.00999	0.00569	1.32027	6.01953	0.34893	0.25551	0.00356	0.04643	0.57592	0.15559	0.26264	0.60602	0.28822	0.37027	1.34271	1.0955	1.13628	1.30231	0.80044	1.32281	8.95312	6.84082	1.29492	3.29102	0.2959	1.09277	0.18169	0.12985	0.53945	0.02052	0.12382	0.39511
10	1.41877	0.82342	0.00567	0.068	0.00184	0.00909	0.00058	0.01399	0.00506	0.00979	1.32027	6.01953	0.34893	0.25551	0.00356	0.04643	0.57592	0.15559	0.26264	0.60602	0.28822	0.37027	1.34271	1.0955	1.13628	1.30231	0.80044	1.32281	8.95312	6.84082	1.29492	3.29102	0.2959	1.09277	0.18169	0.12985	0.53945	0.3466	0.1384	0.05445
11	1.41877	0.82342	0.00567	0.068	0.00184	0.00909	0.00058	0.01399	0.00506	0.00569	1.54317	6.01953	0.34893	0.25551	0.00356	0.04643	0.57592	0.15559	0.26264	0.60602	0.28822	0.37027	1.34271	1.0955	1.13628	1.30231	0.80044	1.32281	8.95312	6.84082	1.29492	3.29102	0.2959	1.09277	0.18169	0.12985	0.53945	0.16077	0.0777	0.30098
12	1.41877	0.82342	0.00567	0.068	0.00184	0.00909	0.00058	0.01399	0.00506	0.00569	1.32027	7.06641	0.34893	0.25551	0.00356	0.04643	0.57592	0.15559	0.26264	0.60602	0.28822	0.37027	1.34271	1.0955	1.13628	1.30231	0.80044	1.32281	8.95312	6.84082	1.29492	3.29102	0.2959	1.09277	0.18169	0.12985	0.53945	0.00282	0.52342	0.01321
13	1.41877	0.82342	0.00567	0.068	0.00184	0.00909	0.00058	0.01399	0.00506	0.00569	1.32027	6.01953	0.66715	0.25551	0.00356	0.04643	0.57592	0.15559	0.26264	0.60602	0.28822	0.37027	1.34271	1.0955	1.13628	1.30231	0.80044	1.32281	8.95312	6.84082	1.29492	3.29102	0.2959	1.09277	0.34739	0.12985	0.53945	0.23025	0.07275	0.23645
14	1.41877	0.82342	0.00567	0.068	0.00184	0.00909	0.00058	0.01399	0.00506	0.00569	1.32027	6.01953	0.34893	0.26293	0.00356	0.04643	0.57592	0.15559	0.26264	0.60602	0.28822	0.37027	1.34271	1.0955	1.13628	1.30231	0.80044	1.32281	8.95312	6.84082	1.29492	3.29102	0.2959	1.09277	0.18169	0.13362	0.53945	0.05591	0.25327	0.23027
15	1.41877	0.82342	0.00567	0.068	0.00184	0.00909	0.00058	0.01399	0.00506	0.00569	1.32027	6.01953	0.34893	0.25551	0.0033	0.04643	0.57592	0.15559	0.26264	0.60602	0.28822	0.37027	1.34271	1.0955	1.13628	1.30231	0.80044	1.32281	8.95312	6.84082	1.29492	3.29102	0.2959	1.09277	0.18169	0.12985	0.53945	0.36273	0.01925	0.15747
16	1.41877	0.82342	0.00567	0.068	0.00184	0.00909	0.00058	0.01399	0.00506	0.00569	1.32027	6.01953	0.34893	0.25551	0.00356	0.10734	0.57592	0.15559	0.26264	0.60602	0.28822	0.37027	1.34271	1.0955	1.13628	1.30231	0.80044	1.32281	8.95312	6.84082	1.29492	3.29102	0.2959	1.09277	0.18169	0.12985	0.53945	0.20008	0.18033	0.15904
17	1.41877	0.82342	0.00567	0.068	0.00184	0.00909	0.00058	0.01399	0.00506	0.00569	1.32027	6.01953	0.34893	0.25551	0.00356	0.04643	0.36355	0.15559	0.26264	0.60602	0.28822	0.37027	1.34271	1.0955	1.13628	1.30231	0.80044	1.32281	8.95312	6.84082	1.29492	3.29102	0.2959	1.09277	0.18169	0.12985	0.53945	0.2534	0.12327	0.16278
18	1.41877	0.82342	0.00567	0.068	0.00184	0.00909	0.00058	0.01399	0.00506	0.00569	1.32027	6.01953	0.34893	0.25551	0.00356	0.04643	0.57592	0.03624	0.26264	0.60602	0.28822	0.37027	1.34271	1.0955	1.13628	1.30231	0.80044	1.32281	8.95312	6.84082	1.29492	3.29102	0.2959	1.09277	0.18169	0.12985	0.53945	0.13317	0.30071	0.10558
19	1.41877	0.82342	0.00567	0.068	0.00184	0.00909	0.00058	0.01399	0.00506	0.00569	1.32027	6.01953	0.34893	0.25551	0.00356	0.04643	0.57592	0.15559	0.23462	0.60602	0.28822	0.37027	1.34271	1.0955	1.13628	1.30231	0.80044	1.32281	8.95312	6.84082	1.29492	3.29102	0.2959	1.09277	0.18169	0.12985	0.53945	0.17946	0.32147	0.03852
20	1.41877	0.82342	0.00567	0.068	0.00184	0.00909	0.00058	0.01399	0.00506	0.00569	1.32027	6.01953	0.34893	0.25551	0.00356	0.04643	0.57592	0.15559	0.26264	0.49694	0.28822	0.37027	1.34271	1.0955	1.13628	1.30231	0.80044	1.32281	8.95312	6.84082	1.29492	3.29102	0.2959	1.09277	0.18169	0.12985	0.53945	0.32878	0.07158	0.13909
21	1.41877	0.82342	0.00567	0.068	0.00184	0.00909	0.00058	0.01399	0.00506	0.00569	1.32027	6.01953	0.34893	0.25551	0.00356	0.04643	0.57592	0.15559	0.26264	0.60602	0.24647	0.37027	1.34271	1.0955	1.13628	1.30231	0.80044	1.32281	8.95312	6.84082	1.29492	3.29102	0.2959	1.09277	0.18169	0.12985	0.53945	0.09854	0.37711	0.0638
22	1.41877	0.82342	0.00567	0.068	0.00184	0.00909	0.00058	0.01399	0.00506	0.00569	1.32027	6.01953	0.34893	0.25551	0.00356	0.04643	0.57592	0.15559	0.26264	0.60602	0.28822	0.38181	1.34271	1.0955	1.13628	1.30231	0.80044	1.32281	8.95312	6.84082	1.29492	3.29102	0.2959	1.09277	0.18169	0.12985	0.53945	0.14303	0.31521	0.08121
23	1.41877	0.82342	0.00567	0.068	0.00184	0.00909	0.00058	0.01399	0.00506	0.00569	1.32027	6.01953	0.34893	0.25551	0.00356	0.04643	0.57592	0.15559	0.26264	0.60602	0.28822	0.37027	0.96382	1.0955	1.13628	1.30231	0.80044	1.32281	8.95312	6.84082	1.29492	3.29102	0.2959	1.09277	0.18169	0.12985	0.53945	0.20577	0.09649	0.23719
24	1.41877	0.82342	0.00567	0.068	0.00184	0.00909	0.00058	0.01399	0.00506	0.00569	1.32027	6.01953	0.34893	0.25551	0.00356	0.04643	0.57592	0.15559	0.26264	0.60602	0.28822	0.37027	1.34271	1.04516	1.13628	1.30231	0.80044	1.32281	8.95312	6.84082	1.29492	3.29102	0.2959	1.09277	0.18169	0.12985	0.53945	0.29505	0.09697	0.14744
25	1.41877	0.82342	0.00567	0.068	0.00184	0.00909	0.00058	0.01399	0.00506	0.00569	1.32027	6.01953	0.34893	0.25551	0.00356	0.04643	0.57592	0.15559	0.26264	0.60602	0.28822	0.37027	1.34271	1.0955	0.8891	1.30231	0.80044	1.32281	8.95312	6.84082	1.29492	3.29102	0.2959	1.09277	0.18169	0.12985	0.53945	0.02493	0.22896	0.28557
26	1.41877	0.82342	0.00567	0.068	0.00184	0.00909	0.00058	0.01399	0.00506	0.00569	1.32027	6.01953	0.34893	0.25551	0.00356	0.04643	0.57592	0.15559	0.26264	0.60602	0.28822	0.37027	1.34271	1.0955	1.13628	1.08042	0.80044	1.32281	8.95312	6.84082	1.29492	3.29102	0.2959	1.09277	0.18169	0.12985	0.53945	0.38463	0.07428	0.08054
27	1.41877	0.82342	0.00567	0.068	0.00184	0.00909	0.00058	0.01399	0.00506	0.00569	1.32027	6.01953	0.34893	0.25551	0.00356	0.04643	0.57592	0.15559	0.26264	0.60602	0.28822	0.37027	1.34271	1.0955	1.13628	1.30231	1.07046	1.32281	8.95312	6.84082	1.29492	3.29102	0.2959	1.09277	0.18169	0.12985	0.53945	0.13917	0.01374	0.38654
28	1.41877	0.82342	0.00567	0.068	0.00184	0.00909	0.00058	0.01399	0.00506	0.00569	1.32027	6.01953	0.34893	0.25551	0.00356	0.04643	0.57592	0.15559	0.26264	0.60602	0.28822	0.37027	1.34271	1.0955	1.13628	1.30231	0.80044	0.83203	8.95312	6.84082	1.29492	3.29102	0.2959	1.09277	0.18169	0.12985	0.53945	0.23388	0.24493	0.06065
29	1.41877	0.82342	0.00567	0.068	0.00184	0.00909	0.00058	0.01399	0.00506	0.00569	1.32027	6.01953	0.34893	0.25551	0.00356	0.04643	0.57592	0.15559	0.26264	0.60602	0.28822	0.37027	1.34271	1.0955	1.13628	1.30231	0.80044	1.32281	11.07812	6.84082	1.29492	3.29102	0.2959	1.09277	0.18169	0.12985	0.53945	0.04406	0.08306	0.41233
30	1.41877	0.82342	0.00567	0.068	0.00184	0.00909	0.00058	0.01399	0.00506	0.00569	1.32027	6.01953	0.34893	0.25551	0.00356	0.04643	0.57592	0.15559	0.26264	0.60602	0.28822	0.37027	1.34271	1.0955	1.13628	1.30231	0.80044	1.32281	8.95312	7.35645	1.29492	3.29102	0.2959	1.09277	0.18169	0.12985	0.53945	0.27508	0.02769	0.23669
31	1.41877	0.82342	0.00567	0.068	0.00184	0.00909	0.00058	0.01399	0.00506	0.00569	1.32027	6.01953	0.34893	0.25551	0.00356	0.04643	0.57592	0.15559	0.26264	0.60602	0.28822	0.37027	1.34271	1.0955	1.13628	1.30231	0.80044	1.32281	8.95312	6.84082	1.30664	3.29102	0.2959	1.09277	0.18169	0.12985	0.53945	0.52758	0.00432	0.00755
32	1.41877	0.82342	0.00567	0.068	0.00184	0.00909	0.00058	0.01399	0.00506	0.00569	1.32027	6.01953	0.34893	0.25551	0.00356	0.04643	0.57592	0.15559	0.26264	0.60602	0.28822	0.37027	1.34271	1.0955	1.13628	1.30231	0.80044	1.32281	8.95312	6.84082	1.29492	3.50977	0.2959	1.09277	0.18169	0.12985	0.53945	0.25815	0.16285	0.11845
33	1.41877	0.82342	0.00567	0.068	0.00184	0.00909	0.00058	0.01399	0.00506	0.00569	1.32027	6.01953	0.34893	0.25551	0.00356	0.04643	0.57592	0.15559	0.26264	0.60602	0.28822	0.37027	1.34271	1.0955	1.13628	1.30231	0.80044	1.32281	8.95312	6.84082	1.29492	3.29102	0.91113	1.09277	0.18169	0.12985	0.53945	0.12807	0.38038	0.031
34	1.41877	0.82342	0.00567	0.068	0.00184	0.00909	0.00058	0.01399	0.00506	0.00569	1.32027	6.01953	0.34893	0.25551	0.00356	0.04643	0.57592	0.15559	0.26264	0.60602	0.28822	0.37027	1.34271	1.0955	1.13628	1.30231	0.80044	1.32281	8.95312	6.84082	1.29492	3.29102	0.2959	0.73926	0.18169	0.12985	0.53945	0.00379	0.25683	0.27884
35	1.41877	0.82342	0.00567	0.068	0.00184	0.00909	0.00058	0.01399	0.00506	0.00569	1.32027	6.01953	0.34893	0.25551	0.00356	0.04643	0.57592	0.15559	0.26264	0.60602	0.28822	0.37027	1.34271	1.0955	1.13628	1.30231	0.80044	1.32281	8.95312	6.84082	1.29492	3.29102	0.2959	1.09277	0.09555	0.12985	0.53945	0.28984	0.17272	0.07689
36	1.41877	0.82342	0.00567	0.068	0.00184	0.00909	0.00058	0.01399	0.00506	0.00569	1.32027	6.01953	0.34893	0.25551	0.00356	0.04643	0.57592	0.15559	0.26264	0.60602	0.28822	0.37027	1.34271	1.0955	1.13628	1.30231	0.80044	1.32281	8.95312	6.84082	1.29492	3.29102	0.2959	1.09277	0.18169	0.14263	0.53945	0.19976	0.03016	0.30953
37	1.41877	0.82342	0.00567	0.068	0.00184	0.00909	0.00058	0.01399	0.00506	0.00569	1.32027	6.01953	0.34893	0.25551	0.00356	0.04643	0.57592	0.15559	0.26264	0.60602	0.28822	0.37027	1.34271	1.0955	1.13628	1.30231	0.80044	1.32281	8.95312	6.84082	1.29492	3.29102	0.2959	1.09277	0.18169	0.12985	0.41211	0.05399	0.3335	0.02461
38	1.41877	0.82342	0.00567	0.068	0.00184	0.00909	0.00058	0.01399	0.00506	0.00569	1.32027	6.01953	0.34893	0.25551	0.00356	0.04643	0.57592	0.15559	0.26264	0.60602	0.28822	0.37027	1.34271	1.0955	1.13628	1.30231	0.80044	1.32281	8.95312	6.84082	1.29492	3.29102	0.2959	1.09277	0.18169	0.12985	0.53945	0.30684	0.19415	0.03847
39	1.41877	0.82342	0.00567	0.068	0.00184	0.00909	0.00058	0.01399	0.00506	0.00569	1.32027	6.01953	0.34893	0.25551	0.00356	0.04643	0.57592	0.15559	0.26264	0.60602	0.28822	0.37027	1.34271	1.0955	1.13628	1.30231	0.80044	1.32281	8.95312	6.84082	1.29492	3.29102	0.2959	1.09277	0.18169	0.12985	0.53945	0.0358	0.32629	0.17736
40	1.41877	0.82342	0.00567	0.068	0.00184	0.00909	0.00058	0.01399	0.00506	0.00569	1.32027	6.01953	0.34893	0.25551	0.00356	0.04643	0.57592	0.15559	0.26264	0.60602	0.28822	0.37027	1.34271	1.0955	1.13628	1.30231	0.80044	1.32281	8.95312	6.84082	1.29492	3.29102	0.2959	1.09277	0.18169	0.12985	0.53945	0.15109	0.06593	0.32244
41	1.41877	1.04174	0.00964	0.07051	0.00352	0.00111	0.00874	0.01419	0.00999	0.00979	1.54317	7.06641	0.66715	0.26293	0.0033	0.10734	0.36355	0.03624	0.23462	0.49694	0.24647	0.38181	0.96382	1.04516	0.8891	1.08042	1.07046	0.83203	11.07812	7.35645	1.30664	3.50977	0.91113	0.73926	0.18268	0.14677	0.41211	0.13916	0.03827	0.23468
42	1.9908	0.82342	0.00964	0.07051	0.00352	0.00111	0.00874	0.01419	0.00999	0.00979	1.54317	7.06641	0.66715	0.26293	0.0033	0.10734	0.36355	0.03624	0.23462	0.49694	0.24647	0.38181	0.96382	1.04516	0.8891	1.08042	1.07046	0.83203	11.07812	7.35645	1.30664	3.50977	0.91113	0.73926	0.18268	0.14677	0.41211	0.18178	0.22806	0.00227
43	1.9908	1.04174	0.00567	0.07051	0.00352	0.00111	0.00874	0.01419	0.00999	0.00979	1.54317	7.06641	0.66715	0.26293	0.0033	0.10734	0.36355	0.03624	0.23462	0.49694	0.24647	0.38181	0.96382	1.04516	0.8891	1.08042	1.07046	0.83203	11.07812	7.35645	1.30664	3.50977	0.91113	0.73926	0.18268	0.14677	0.41211	0.0888	0.0929	0.23041
44	1.9908	1.04174	0.00964	0.068	0.00352	0.00111	0.00874	0.01419	0.00999	0.00979	1.54317	7.06641	0.66715	0.26293	0.0033	0.10734	0.36355	0.03624	0.23462	0.49694	0.24647	0.38181	0.96382	1.04516	0.8891	1.08042	1.07046	0.83203	11.07812	7.35645	1.30664	3.50977	0.91113	0.73926	0.18268	0.14677	0.41211	0.16647	0.1575	0.08814
45	1.9908	1.04174	0.00964	0.07051	0.00184	0.00111	0.00874	0.01419	0.00999	0.00979	1.54317	7.06641	0.66715	0.26293	0.0033	0.10734	0.36355	0.03624	0.23462	0.49694	0.24647	0.38181	0.96382	1.04516	0.8891	1.08042	1.07046	0.83203	11.07812	7.35645	1.30664	3.50977	0.91113	0.73926	0.18268	0.14677	0.41211	0.23868	0.02343	0.15
46	1.9908	1.04174	0.00964	0.07051	0.00352	0.00909	0.00874	0.01419	0.00999	0.00979	1.54317	7.06641	0.66715	0.26293	0.0033	0.10734	0.36355	0.03624	0.23462	0.49694	0.24647	0.38181	0.96382	1.04516	0.8891	1.08042	1.07046	0.83203	11.07812	7.35645	1.30664	3.50977	0.91113	0.73926	0.18268	0.14677	0.41211	0.07283	0.22877	0.11051
47	1.9908	1.04174	0.00964	0.07051	0.00352	0.00111	0.00058	0.01419	0.00999	0.00979	1.54317	7.06641	0.66715	0.26293	0.0033	0.10734	0.36355	0.03624	0.23462	0.49694	0.24647	0.38181	0.96382	1.04516	0.8891	1.08042	1.07046	0.83203	11.07812	7.35645	1.30664	3.50977	0.91113	0.73926	0.18268	0.14677	0.41211	0.19161	0.16014	0.06035
48	1.9908	1.04174	0.00964	0.07051	0.00352	0.00111	0.00874	0.01399	0.00999	0.00979	1.54317	7.06641	0.66715	0.26293	0.0033	0.10734	0.36355	0.03624	0.23462	0.49694	0.24647	0.38181	0.96382	1.04516	0.8891	1.08042	1.07046	0.83203	11.07812	7.35645	1.30664	3.50977	0.91113	0.73926	0.18268	0.14677	0.41211	0.32296	0.02574	0.06341
49	1.9908	1.04174	0.00964	0.07051	0.00352	0.00111	0.00874	0.01419	0.00506	0.00979	1.54317	7.06641	0.66715	0.26293	0.0033	0.10734	0.36355	0.03624	0.23462	0.49694	0.24647	0.38181	0.96382	1.04516	0.8891	1.08042	1.07046	0.83203	11.07812	7.35645	1.30664	3.50977	0.91113	0.73926	0.18268	0.14677	0.41211	0.07031	0.30477	0.03703
50	1.9908	1.04174	0.00964	0.07051	0.00352	0.00111	0.00874	0.01419	0.00999	0.00569	1.54317	7.06641	0.66715	0.26293	0.0033	0.10734	0.36355	0.03624	0.23462	0.49694	0.24647	0.38181	0.96382	1.04516	0.8891	1.08042	1.07046	0.83203	11.07812	7.35645	1.30664	3.50977	0.91113	0.73926	0.18268	0.14677	0.41211	0.08587	0.06656	0.25968
51	1.9908	1.04174	0.00964	0.07051	0.00352	0.00111	0.00874	0.01419	0.00999	0.00979	1.32027	7.06641	0.66715	0.26293	0.0033	0.10734	0.36355	0.03624	0.23462	0.49694	0.24647	0.38181	0.96382	1.04516	0.8891	1.08042	1.07046	0.83203	11.07812	7.35645	1.30664	3.50977	0.91113	0.73926	0.18268	0.14677	0.41211	0.12315	0.04441	0.24455
52	1.9908	1.04174	0.00964	0.07051	0.00352	0.00111	0.00874	0.01419	0.00999	0.00979	1.54317	6.01953	0.66715	0.26293	0.0033	0.10734	0.36355	0.03624	0.23462	0.49694	0.24647	0.38181	0.96382	1.04516	0.8891	1.08042	1.07046	0.83203	11.07812	7.35645	1.30664	3.50977	0.91113	0.73926	0.18268	0.14677	0.41211	0.02195	0.04675	0.34341
53	1.9908	1.04174	0.00964	0.07051	0.00352	0.00111	0.00874	0.01419	0.00999	0.00979	1.54317	7.06641	0.34893	0.26293	0.0033	0.10734	0.36355	0.03624	0.23462	0.49694	0.24647	0.38181	0.96382	1.04516	0.8891	1.08042	1.07046	0.83203	11.07812	7.35645	1.30664	3.50977	0.91113	0.73926	0.09555	0.14677	0.41211	0.08608	0.15952	0.16651
54	1.9908	1.04174	0.00964	0.07051	0.00352	0.00111	0.00874	0.01419	0.00999	0.00979	1.54317	7.06641	0.66715	0.25551	0.0033	0.10734	0.36355	0.03624	0.23462	0.49694	0.24647	0.38181	0.96382	1.04516	0.8891	1.08042	1.07046	0.83203	11.07812	7.35645	1.30664	3.50977	0.91113	0.73926	0.18268	0.14263	0.41211	0.35743	0.0448	0.00988
55	1.9908	1.04174	0.00964	0.07051	0.00352	0.00111	0.00874	0.01419	0.00999	0.00979	1.54317	7.06641	0.66715	0.26293	0.00356	0.10734	0.36355	0.03624	0.23462	0.49694	0.24647	0.38181	0.96382	1.04516	0.8891	1.08042	1.07046	0.83203	11.07812	7.35645	1.30664	3.50977	0.91113	0.73926	0.18268	0.14677	0.41211	0.17806	0.20874	0.02531
56	1.9908	1.04174	0.00964	0.07051	0.00352	0.00111	0.00874	0.01419	0.00999	0.00979	1.54317	7.06641	0.66715	0.26293	0.0033	0.04643	0.36355	0.03624	0.23462	0.49694	0.24647	0.38181	0.96382	1.04516	0.8891	1.08042	1.07046	0.83203	11.07812	7.35645	1.30664	3.50977	0.91113	0.73926	0.18268	0.14677	0.41211	0.16736	0.08027	0.16448
57	1.9908	1.04174	0.00964	0.07051	0.00352	0.00111	0.00874	0.01419	0.00999	0.00979	1.54317	7.06641	0.66715	0.26293	0.0033	0.10734	0.57592	0.03624	0.23462	0.49694	0.24647	0.38181	0.96382	1.04516	0.8891	1.08042	1.07046	0.83203	11.07812	7.35645	1.30664	3.50977	0.91113	0.73926	0.18268	0.14677	0.41211	0.00413	0.40637	0.00161
58	1.9908	1.04174	0.00964	0.07051	0.00352	0.00111	0.00874	0.01419	0.00999	0.00979	1.54317	7.06641	0.66715	0.26293	0.0033	0.10734	0.36355	0.15559	0.23462	0.49694	0.24647	0.38181	0.96382	1.04516	0.8891	1.08042	1.07046	0.83203	11.07812	7.35645	1.30664	3.50977	0.91113	0.73926	0.18268	0.14677	0.41211	0.06419	0.14302	0.2049
59	1.9908	1.04174	0.00964	0.07051	0.00352	0.00111	0.00874	0.01419	0.00999	0.00979	1.54317	7.06641	0.66715	0.26293	0.0033	0.10734	0.36355	0.03624	0.26264	0.49694	0.24647	0.38181	0.96382	1.04516	0.8891	1.08042	1.07046	0.83203	11.07812	7.35645	1.30664	3.50977	0.91113	0.73926	0.18268	0.14677	0.41211	0.12605	0.27816	0.00789
60	1.9908	1.04174	0.00964	0.07051	0.00352	0.00111	0.00874	0.01419	0.00999	0.00979	1.54317	7.06641	0.66715	0.26293	0.0033	0.10734	0.36355	0.03624	0.23462	0.60602	0.24647	0.38181	0.96382	1.04516	0.8891	1.08042	1.07046	0.83203	11.07812	7.35645	1.30664	3.50977	0.91113	0.73926	0.18268	0.14677	0.41211	0.11778	0.28959	0.00474
61	1.9908	1.04174	0.00964	0.07051	0.00352	0.00111	0.00874	0.01419	0.00999	0.00979	1.54317	7.06641	0.66715	0.26293	0.0033	0.10734	0.36355	0.03624	0.23462	0.49694	0.28822	0.38181	0.96382	1.04516	0.8891	1.08042	1.07046	0.83203	11.07812	7.35645	1.30664	3.50977	0.91113	0.73926	0.18268	0.14677	0.41211	0.02005	0.23652	0.15554
62	1.9908	1.04174	0.00964	0.07051	0.00352	0.00111	0.00874	0.01419	0.00999	0.00979	1.54317	7.06641	0.66715	0.26293	0.0033	0.10734	0.36355	0.03624	0.23462	0.49694	0.24647	0.37027	0.96382	1.04516	0.8891	1.08042	1.07046	0.83203	11.07812	7.35645	1.30664	3.50977	0.91113	0.73926	0.18268	0.14677	0.41211	0.11106	0.0689	0.23215
63	1.9908	1.04174	0.00964	0.07051	0.00352	0.00111	0.00874	0.01419	0.00999	0.00979	1.54317	7.06641	0.66715	0.26293	0.0033	0.10734	0.36355	0.03624	0.23462	0.49694	0.24647	0.38181	1.34271	1.04516	0.8891	1.08042	1.07046	0.83203	11.07812	7.35645	1.30664	3.50977	0.91113	0.73926	0.18268	0.14677	0.41211	0.15052	0.11622	0.14536
64	1.9908	1.04174	0.00964	0.07051	0.00352	0.00111	0.00874	0.01419	0.00999	0.00979	1.54317	7.06641	0.66715	0.26293	0.0033	0.10734	0.36355	0.03624	0.23462	0.49694	0.24647	0.38181	0.96382	1.0955	0.8891	1.08042	1.07046	0.83203	11.07812	7.35645	1.30664	3.50977	0.91113	0.73926	0.18268	0.14677	0.41211	0.3486	0.06043	0.00308
65	1.9908	1.04174	0.00964	0.07051	0.00352	0.00111	0.00874	0.01419	0.00999	0.00979	1.54317	7.06641	0.66715	0.26293	0.0033	0.10734	0.36355	0.03624	0.23462	0.49694	0.24647	0.38181	0.96382	1.04516	1.13628	1.08042	1.07046	0.83203	11.07812	7.35645	1.30664	3.50977	0.91113	0.73926	0.18268	0.14677	0.41211	0.02364	0.32485	0.06362
66	1.9908	1.04174	0.00964	0.07051	0.00352	0.00111	0.00874	0.01419	0.00999	0.00979	1.54317	7.06641	0.66715	0.26293	0.0033	0.10734	0.36355	0.03624	0.23462	0.49694	0.24647	0.38181	0.96382	1.04516	0.8891	1.30231	1.07046	0.83203	11.07812	7.35645	1.30664	3.50977	0.91113	0.73926	0.18268	0.14677	0.41211	0.02327	0.20103	0.18781
67	1.9908	1.04174	0.00964	0.07051	0.00352	0.00111	0.00874	0.01419	0.00999	0.00979	1.54317	7.06641	0.66715	0.26293	0.0033	0.10734	0.36355	0.03624	0.23462	0.49694	0.24647	0.38181	0.96382	1.04516	0.8891	1.08042	0.80044	0.83203	11.07812	7.35645	1.30664	3.50977	0.91113	0.73926	0.18268	0.14677	0.41211	0.1191	0.02354	0.26947
68	1.9908	1.04174	0.00964	0.07051	0.00352	0.00111	0.00874	0.01419	0.00999	0.00979	1.54317	7.06641	0.66715	0.26293	0.0033	0.10734	0.36355	0.03624	0.23462	0.49694	0.24647	0.38181	0.96382	1.04516	0.8891	1.08042	1.07046	1.32281	11.07812	7.35645	1.30664	3.50977	0.91113	0.73926	0.18268	0.14677	0.41211	0.12043	0.06324	0.22844
69	1.9908	1.04174	0.00964	0.07051	0.00352	0.00111	0.00874	0.01419	0.00999	0.00979	1.54317	7.06641	0.66715	0.26293	0.0033	0.10734	0.36355	0.03624	0.23462	0.49694	0.24647	0.38181	0.96382	1.04516	0.8891	1.08042	1.07046	0.83203	8.95312	7.35645	1.30664	3.50977	0.91113	0.73926	0.18268	0.14677	0.41211	0.09746	0.04262	0.27203
70	1.9908	1.04174	0.00964	0.07051	0.00352	0.00111	0.00874	0.01419	0.00999	0.00979	1.54317	7.06641	0.66715	0.26293	0.0033	0.10734	0.36355	0.03624	0.23462	0.49694	0.24647	0.38181	0.96382	1.04516	0.8891	1.08042	1.07046	0.83203	11.07812	6.84082	1.30664	3.50977	0.91113	0.73926	0.18268	0.14677	0.41211	0.05032	0.33504	0.02674
71	1.9908	1.04174	0.00964	0.07051	0.00352	0.00111	0.00874	0.01419	0.00999	0.00979	1.54317	7.06641	0.66715	0.26293	0.0033	0.10734	0.36355	0.03624	0.23462	0.49694	0.24647	0.38181	0.96382	1.04516	0.8891	1.08042	1.07046	0.83203	11.07812	7.35645	1.29492	3.50977	0.91113	0.73926	0.18268	0.14677	0.41211	0.23053	0.0995	0.08208
72	1.9908	1.04174	0.00964	0.07051	0.00352	0.00111	0.00874	0.01419	0.00999	0.00979	1.54317	7.06641	0.66715	0.26293	0.0033	0.10734	0.36355	0.03624	0.23462	0.49694	0.24647	0.38181	0.96382	1.04516	0.8891	1.08042	1.07046	0.83203	11.07812	7.35645	1.30664	3.29102	0.91113	0.73926	0.18268	0.14677	0.41211	0.26037	0.04909	0.10265
73	1.9908	1.04174	0.00964	0.07051	0.00352	0.00111	0.00874	0.01419	0.00999	0.00979	1.54317	7.06641	0.66715	0.26293	0.0033	0.10734	0.36355	0.03624	0.23462	0.49694	0.24647	0.38181	0.96382	1.04516	0.8891	1.08042	1.07046	0.83203	11.07812	7.35645	1.30664	3.50977	0.2959	0.73926	0.18268	0.14677	0.41211	0.03018	0.16021	0.22172
74	1.9908	1.04174	0.00964	0.07051	0.00352	0.00111	0.00874	0.01419	0.00999	0.00979	1.54317	7.06641	0.66715	0.26293	0.0033	0.10734	0.36355	0.03624	0.23462	0.49694	0.24647	0.38181	0.96382	1.04516	0.8891	1.08042	1.07046	0.83203	11.07812	7.35645	1.30664	3.50977	0.91113	1.09277	0.18268	0.14677	0.41211	0.09305	0.00938	0.30967
75	1.9908	1.04174	0.00964	0.07051	0.00352	0.00111	0.00874	0.01419	0.00999	0.00979	1.54317	7.06641	0.66715	0.26293	0.0033	0.10734	0.36355	0.03624	0.23462	0.49694	0.24647	0.38181	0.96382	1.04516	0.8891	1.08042	1.07046	0.83203	11.07812	7.35645	1.30664	3.50977	0.91113	0.73926	0.34739	0.14677	0.41211	0.22506	0.16725	0.0198
76	1.9908	1.04174	0.00964	0.07051	0.00352	0.00111	0.00874	0.01419	0.00999	0.00979	1.54317	7.06641	0.66715	0.26293	0.0033	0.10734	0.36355	0.03624	0.23462	0.49694	0.24647	0.38181	0.96382	1.04516	0.8891	1.08042	1.07046	0.83203	11.07812	7.35645	1.30664	3.50977	0.91113	0.73926	0.18268	0.13362	0.41211	0.01436	0.22694	0.17081
77	1.9908	1.04174	0.00964	0.07051	0.00352	0.00111	0.00874	0.01419	0.00999	0.00979	1.54317	7.06641	0.66715	0.26293	0.0033	0.10734	0.36355	0.03624	0.23462	0.49694	0.24647	0.38181	0.96382	1.04516	0.8891	1.08042	1.07046	0.83203	11.07812	7.35645	1.30664	3.50977	0.91113	0.73926	0.18268	0.14677	0.53945	0.02789	0.29926	0.2123
78	1.9908	1.04174	0.00964	0.07051	0.00352	0.00111	0.00874	0.01419	0.00999	0.00979	1.54317	7.06641	0.66715	0.26293	0.0033	0.10734	0.36355	0.03624	0.23462	0.49694	0.24647	0.38181	0.96382	1.04516	0.8891	1.08042	1.07046	0.83203	11.07812	7.35645	1.30664	3.50977	0.91113	0.73926	0.18268	0.14677	0.41211	0.19745	0.20769	0.00697
79	1.9908	1.04174	0.00964	0.07051	0.00352	0.00111	0.00874	0.01419	0.00999	0.00979	1.54317	7.06641	0.66715	0.26293	0.0033	0.10734	0.36355	0.03624	0.23462	0.49694	0.24647	0.38181	0.96382	1.04516	0.8891	1.08042	1.07046	0.83203	11.07812	7.35645	1.30664	3.50977	0.91113	0.73926	0.18268	0.14677	0.41211	0.00014	0.25174	0.16023
80	1.9908	1.04174	0.00964	0.07051	0.00352	0.00111	0.00874	0.01419	0.00999	0.00979	1.54317	7.06641	0.66715	0.26293	0.0033	0.10734	0.36355	0.03624	0.23462	0.49694	0.24647	0.38181	0.96382	1.04516	0.8891	1.08042	1.07046	0.83203	11.07812	7.35645	1.30664	3.50977	0.91113	0.73926	0.18268	0.14677	0.41211	0.37914	0.01273	0.02024
81	1.9908	1.04174	0.00964	0.07051	0.00352	0.00111	0.00874	0.01419	0.00999	0.00979	1.54317	7.06641	0.66715	0.26293	0.0033	0.10734	0.36355	0.03624	0.23462	0.49694	0.24647	0.38181	0.96382	1.04516	0.8891	1.08042	1.07046	0.83203	11.07812	7.35645	1.30664	3.50977	0.91113	0.73926	0.18268	0.14677	0.41211	0.17582	0.15684	0.07945
82	1.83127	1.51342	0.00117	0.0185	0.00334	0.00419	0.00552	0.00899	0.00011	0.01069	1.73677	8.01953	0.61779	0.32333	0.01082	0.10483	0.17617	0.38024	0.1322	0.25257	0.01413	0.26089	1.06871	0.827	0.86353	1.03181	1.06031	1.05606	16.95312	7.34082	2.29492	4.29102	0.7959	0.59277	0.19813	0.09965	0.33945	0.22573	0.04176	0.07196
83	1.5783	1.51342	0.00117	0.0185	0.00334	0.00419	0.00552	0.00899	0.00011	0.01069	1.73677	8.01953	0.61779	0.32333	0.01082	0.10483	0.17617	0.38024	0.1322	0.25257	0.01413	0.26089	1.06871	0.827	0.86353	1.03181	1.06031	1.05606	16.95312	7.34082	2.29492	4.29102	0.7959	0.59277	0.19813	0.09965	0.33945	0.03453	0.18452	0.12041
84	1.83127	1.73174	0.00117	0.0185	0.00334	0.00419	0.00552	0.00899	0.00011	0.01069	1.73677	8.01953	0.61779	0.32333	0.01082	0.10483	0.17617	0.38024	0.1322	0.25257	0.01413	0.26089	1.06871	0.827	0.86353	1.03181	1.06031	1.05606	16.95312	7.34082	2.29492	4.29102	0.7959	0.59277	0.19813	0.09965	0.33945	0.00169	0.27943	0.05833
85	1.83127	1.51342	0.00514	0.0185	0.00334	0.00419	0.00552	0.00899	0.00011	0.01069	1.73677	8.01953	0.61779	0.32333	0.01082	0.10483	0.17617	0.38024	0.1322	0.25257	0.01413	0.26089	1.06871	0.827	0.86353	1.03181	1.06031	1.05606	16.95312	7.34082	2.29492	4.29102	0.7959	0.59277	0.19813	0.09965	0.33945	0.10289	0.03687	0.1997
86	1.83127	1.51342	0.00117	0.02101	0.00334	0.00419	0.00552	0.00899	0.00011	0.01069	1.73677	8.01953	0.61779	0.32333	0.01082	0.10483	0.17617	0.38024	0.1322	0.25257	0.01413	0.26089	1.06871	0.827	0.86353	1.03181	1.06031	1.05606	16.95312	7.34082	2.29492	4.29102	0.7959	0.59277	0.19813	0.09965	0.33945	0.0735	0.15559	0.11036
87	1.83127	1.51342	0.00117	0.0185	0.00202	0.00419	0.00552	0.00899	0.00011	0.01069	1.73677	8.01953	0.61779	0.32333	0.01082	0.10483	0.17617	0.38024	0.1322	0.25257	0.01413	0.26089	1.06871	0.827	0.86353	1.03181	1.06031	1.05606	16.95312	7.34082	2.29492	4.29102	0.7959	0.59277	0.19813	0.09965	0.33945	0.03714	0.13158	0.17073
88	1.83127	1.51342	0.00117	0.0185	0.00334	0.00601	0.00552	0.00899	0.00011	0.01069	1.73677	8.01953	0.61779	0.32333	0.01082	0.10483	0.17617	0.38024	0.1322	0.25257	0.01413	0.26089	1.06871	0.827	0.86353	1.03181	1.06031	1.05606	16.95312	7.34082	2.29492	4.29102	0.7959	0.59277	0.19813	0.09965	0.33945	0.06103	0.20102	0.07741
89	1.83127	1.51342	0.00117	0.0185	0.00334	0.00419	0.0038	0.00899	0.00011	0.01069	1.73677	8.01953	0.61779	0.32333	0.01082	0.10483	0.17617	0.38024	0.1322	0.25257	0.01413	0.26089	1.06871	0.827	0.86353	1.03181	1.06031	1.05606	16.95312	7.34082	2.29492	4.29102	0.7959	0.59277	0.19813	0.09965	0.33945	0.08078	0.17706	0.08162
90	1.83127	1.51342	0.00117	0.0185	0.00334	0.00419	0.00552	0.00919	0.00011	0.01069	1.73677	8.01953	0.61779	0.32333	0.01082	0.10483	0.17617	0.38024	0.1322	0.25257	0.01413	0.26089	1.06871	0.827	0.86353	1.03181	1.06031	1.05606	16.95312	7.34082	2.29492	4.29102	0.7959	0.59277	0.19813	0.09965	0.33945	0.06446	0.03102	0.24397
91	1.83127	1.51342	0.00117	0.0185	0.00334	0.00419	0.00552	0.00899	0.00504	0.01069	1.73677	8.01953	0.61779	0.32333	0.01082	0.10483	0.17617	0.38024	0.1322	0.25257	0.01413	0.26089	1.06871	0.827	0.86353	1.03181	1.06031	1.05606	16.95312	7.34082	2.29492	4.29102	0.7959	0.59277	0.19813	0.09965	0.33945	0.15184	0.02426	0.16336
92	1.83127	1.51342	0.00117	0.0185	0.00334	0.00419	0.00552	0.00899	0.00011	0.01479	1.73677	8.01953	0.61779	0.32333	0.01082	0.10483	0.17617	0.38024	0.1322	0.25257	0.01413	0.26089	1.06871	0.827	0.86353	1.03181	1.06031	1.05606	16.95312	7.34082	2.29492	4.29102	0.7959	0.59277	0.19813	0.09965	0.33945	0.09506	0.00642	0.23797
93	1.83127	1.51342	0.00117	0.0185	0.00334	0.00419	0.00552	0.00899	0.00011	0.01069	1.95967	8.01953	0.61779	0.32333	0.01082	0.10483	0.17617	0.38024	0.1322	0.25257	0.01413	0.26089	1.06871	0.827	0.86353	1.03181	1.06031	1.05606	16.95312	7.34082	2.29492	4.29102	0.7959	0.59277	0.19813	0.09965	0.33945	0.05521	0.28412	0.00012
94	1.83127	1.51342	0.00117	0.0185	0.00334	0.00419	0.00552	0.00899	0.00011	0.01069	1.73677	5.06641	0.61779	0.32333	0.01082	0.10483	0.17617	0.38024	0.1322	0.25257	0.01413	0.26089	1.06871	0.827	0.86353	1.03181	1.06031	1.05606	16.95312	7.34082	2.29492	4.29102	0.7959	0.59277	0.19813	0.09965	0.33945	0.04497	0.29408	0.0004
95	1.83127	1.51342	0.00117	0.0185	0.00334	0.00419	0.00552	0.00899	0.00011	0.01069	1.73677	8.01953	0.39829	0.32333	0.01082	0.10483	0.17617	0.38024	0.1322	0.25257	0.01413	0.26089	1.06871	0.827	0.86353	1.03181	1.06031	1.05606	16.95312	7.34082	2.29492	4.29102	0.7959	0.59277	0.12773	0.09965	0.33945	0.20037	0.00921	0.12988
96	1.83127	1.51342	0.00117	0.0185	0.00334	0.00419	0.00552	0.00899	0.00011	0.01069	1.73677	8.01953	0.61779	0.33075	0.01082	0.10483	0.17617	0.38024	0.1322	0.25257	0.01413	0.26089	1.06871	0.827	0.86353	1.03181	1.06031	1.05606	16.95312	7.34082	2.29492	4.29102	0.7959	0.59277	0.19813	0.10194	0.33945	0.18206	0.15641	0.00099
97	1.83127	1.51342	0.00117	0.0185	0.00334	0.00419	0.00552	0.00899	0.00011	0.01069	1.73677	8.01953	0.61779	0.32333	0.01057	0.10483	0.17617	0.38024	0.1322	0.25257	0.01413	0.26089	1.06871	0.827	0.86353	1.03181	1.06031	1.05606	16.95312	7.34082	2.29492	4.29102	0.7959	0.59277	0.19813	0.09965	0.33945	0.11517	0.20522	0.01906
98	1.83127	1.51342	0.00117	0.0185	0.00334	0.00419	0.00552	0.00899	0.00011	0.01069	1.73677	8.01953	0.61779	0.32333	0.01082	0.04894	0.17617	0.38024	0.1322	0.25257	0.01413	0.26089	1.06871	0.827	0.86353	1.03181	1.06031	1.05606	16.95312	7.34082	2.29492	4.29102	0.7959	0.59277	0.19813	0.09965	0.33945	0.13909	0.17195	0.02842
99	1.83127	1.51342	0.00117	0.0185	0.00334	0.00419	0.00552	0.00899	0.00011	0.01069	1.73677	8.01953	0.61779	0.32333	0.01082	0.10483	0.7633	0.38024	0.1322	0.25257	0.01413	0.26089	1.06871	0.827	0.86353	1.03181	1.06031	1.05606	16.95312	7.34082	2.29492	4.29102	0.7959	0.59277	0.19813	0.09965	0.33945	0.10519	0.14126	0.093
100	1.83127	1.51342	0.00117	0.0185	0.00334	0.00419	0.00552	0.00899	0.00011	0.01069	1.73677	8.01953	0.61779	0.32333	0.01082	0.10483	0.17617	0.26089	0.1322	0.25257	0.01413	0.26089	1.06871	0.827	0.86353	1.03181	1.06031	1.05606	16.95312	7.34082	2.29492	4.29102	0.7959	0.59277	0.19813	0.09965	0.33945	0.13493	0.14775	0.05677
101	1.83127	1.51342	0.00117	0.0185	0.00334	0.00419	0.00552	0.00899	0.00011	0.01069	1.73677	8.01953	0.61779	0.32333	0.01082	0.10483	0.17617	0.38024	0.10418	0.25257	0.01413	0.26089	1.06871	0.827	0.86353	1.03181	1.06031	1.05606	16.95312	7.34082	2.29492	4.29102	0.7959	0.59277	0.19813	0.09965	0.33945	0.0366	0.24009	0.06277
102	1.83127	1.51342	0.00117	0.0185	0.00334	0.00419	0.00552	0.00899	0.00011	0.01069	1.73677	8.01953	0.61779	0.32333	0.01082	0.10483	0.17617	0.38024	0.1322	0.14349	0.01413	0.26089	1.06871	0.827	0.86353	1.03181	1.06031	1.05606	16.95312	7.34082	2.29492	4.29102	0.7959	0.59277	0.19813	0.09965	0.33945	0.24602	0.05057	0.04286
103	1.83127	1.51342	0.00117	0.0185	0.00334	0.00419	0.00552	0.00899	0.00011	0.01069	1.73677	8.01953	0.61779	0.32333	0.01082	0.10483	0.17617	0.38024	0.1322	0.25257	0.52056	0.26089	1.06871	0.827	0.86353	1.03181	1.06031	1.05606	16.95312	7.34082	2.29492	4.29102	0.7959	0.59277	0.19813	0.09965	0.33945	0.21525	0.02328	0.10092
104	1.83127	1.51342	0.00117	0.0185	0.00334	0.00419	0.00552	0.00899	0.00011	0.01069	1.73677	8.01953	0.61779	0.32333	0.01082	0.10483	0.17617	0.38024	0.1322	0.25257	0.01413	0.27243	1.06871	0.827	0.86353	1.03181	1.06031	1.05606	16.95312	7.34082	2.29492	4.29102	0.7959	0.59277	0.19813	0.09965	0.33945	0.00811	0.27286	0.05848
105	1.83127	1.51342	0.00117	0.0185	0.00334	0.00419	0.00552	0.00899	0.00011	0.01069	1.73677	8.01953	0.61779	0.32333	0.01082	0.10483	0.17617	0.38024	0.1322	0.25257	0.01413	0.26089	1.23782	0.827	0.86353	1.03181	1.06031	1.05606	16.95312	7.34082	2.29492	4.29102	0.7959	0.59277	0.19813	0.09965	0.33945	0.30233	0.01514	0.02198
106	1.83127	1.51342	0.00117	0.0185	0.00334	0.00419	0.00552	0.00899	0.00011	0.01069	1.73677	8.01953	0.61779	0.32333	0.01082	0.10483	0.17617	0.38024	0.1322	0.25257	0.01413	0.26089	1.06871	1.31366	0.86353	1.03181	1.06031	1.05606	16.95312	7.34082	2.29492	4.29102	0.7959	0.59277	0.19813	0.09965	0.33945	0.01787	0.08955	0.23204
107	1.83127	1.51342	0.00117	0.0185	0.00334	0.00419	0.00552	0.00899	0.00011	0.01069	1.73677	8.01953	0.61779	0.32333	0.01082	0.10483	0.17617	0.38024	0.1322	0.25257	0.01413	0.26089	1.06871	0.827	1.16185	1.03181	1.06031	1.05606	16.95312	7.34082	2.29492	4.29102	0.7959	0.59277	0.19813	0.09965	0.33945	0.08704	0.06991	0.1825
108	1.83127	1.51342	0.00117	0.0185	0.00334	0.00419	0.00552	0.00899	0.00011	0.01069	1.73677	8.01953	0.61779	0.32333	0.01082	0.10483	0.17617	0.38024	0.1322	0.25257	0.01413	0.26089	1.06871	0.827	0.86353	1.35092	1.06031	1.05606	16.95312	7.34082	2.29492	4.29102	0.7959	0.59277	0.19813	0.09965	0.33945	0.27464	0.00605	0.05876
109	1.83127	1.51342	0.00117	0.0185	0.00334	0.00419	0.00552	0.00899	0.00011	0.01069	1.73677	8.01953	0.61779	0.32333	0.01082	0.10483	0.17617	0.38024	0.1322	0.25257	0.01413	0.26089	1.06871	0.827	0.86353	1.03181	0.81059	1.05606	16.95312	7.34082	2.29492	4.29102	0.7959	0.59277	0.19813	0.09965	0.33945	0.23044	0.03493	0.07408
110	1.83127	1.51342	0.00117	0.0185	0.00334	0.00419	0.00552	0.00899	0.00011	0.01069	1.73677	8.01953	0.61779	0.32333	0.01082	0.10483	0.17617	0.38024	0.1322	0.25257	0.01413	0.26089	1.06871	0.827	0.86353	1.03181	1.06031	1.09878	16.95312	7.34082	2.29492	4.29102	0.7959	0.59277	0.19813	0.09965	0.33945	0.05243	0.12306	0.16396
111	1.83127	1.51342	0.00117	0.0185	0.00334	0.00419	0.00552	0.00899	0.00011	0.01069	1.73677	8.01953	0.61779	0.32333	0.01082	0.10483	0.17617	0.38024	0.1322	0.25257	0.01413	0.26089	1.06871	0.827	0.86353	1.03181	1.06031	1.05606	19.07812	7.34082	2.29492	4.29102	0.7959	0.59277	0.19813	0.09965	0.33945	0.07107	0.07819	0.19019
112	1.83127	1.51342	0.00117	0.0185	0.00334	0.00419	0.00552	0.00899	0.00011	0.01069	1.73677	8.01953	0.61779	0.32333	0.01082	0.10483	0.17617	0.38024	0.1322	0.25257	0.01413	0.26089	1.06871	0.827	0.86353	1.03181	1.06031	1.05606	16.95312	6.85645	2.29492	4.29102	0.7959	0.59277	0.19813	0.09965	0.33945	0.00775	0.01607	0.31564
113	1.83127	1.51342	0.00117	0.0185	0.00334	0.00419	0.00552	0.00899	0.00011	0.01069	1.73677	8.01953	0.61779	0.32333	0.01082	0.10483	0.17617	0.38024	0.1322	0.25257	0.01413	0.26089	1.06871	0.827	0.86353	1.03181	1.06031	1.05606	16.95312	7.34082	2.30664	4.29102	0.7959	0.59277	0.19813	0.09965	0.33945	0.08194	0.14772	0.10979
114	1.83127	1.51342	0.00117	0.0185	0.00334	0.00419	0.00552	0.00899	0.00011	0.01069	1.73677	8.01953	0.61779	0.32333	0.01082	0.10483	0.17617	0.38024	0.1322	0.25257	0.01413	0.26089	1.06871	0.827	0.86353	1.03181	1.06031	1.05606	16.95312	7.34082	2.29492	4.50977	0.7959	0.59277	0.19813	0.09965	0.33945	0.03293	0.15135	0.15517
115	1.83127	1.51342	0.00117	0.0185	0.00334	0.00419	0.00552	0.00899	0.00011	0.01069	1.73677	8.01953	0.61779	0.32333	0.01082	0.10483	0.17617	0.38024	0.1322	0.25257	0.01413	0.26089	1.06871	0.827	0.86353	1.03181	1.06031	1.05606	16.95312	7.34082	2.29492	4.29102	0.41113	0.59277	0.19813	0.09965	0.33945	0.07073	0.08635	0.18237
116	1.83127	1.51342	0.00117	0.0185	0.00334	0.00419	0.00552	0.00899	0.00011	0.01069	1.73677	8.01953	0.61779	0.32333	0.01082	0.10483	0.17617	0.38024	0.1322	0.25257	0.01413	0.26089	1.06871	0.827	0.86353	1.03181	1.06031	1.05606	16.95312	7.34082	2.29492	4.29102	0.7959	1.23926	0.19813	0.09965	0.33945	0.20051	0.02904	0.10991
117	1.83127	1.51342	0.00117	0.0185	0.00334	0.00419	0.00552	0.00899	0.00011	0.01069	1.73677	8.01953	0.61779	0.32333	0.01082	0.10483	0.17617	0.38024	0.1322	0.25257	0.01413	0.26089	1.06871	0.827	0.86353	1.03181	1.06031	1.05606	16.95312	7.34082	2.29492	4.29102	0.7959	0.59277	0.29273	0.09965	0.33945	0.10146	0.08217	0.15582
118	1.83127	1.51342	0.00117	0.0185	0.00334	0.00419	0.00552	0.00899	0.00011	0.01069	1.73677	8.01953	0.61779	0.32333	0.01082	0.10483	0.17617	0.38024	0.1322	0.25257	0.01413	0.26089	1.06871	0.827	0.86353	1.03181	1.06031	1.05606	16.95312	7.34082	2.29492	4.29102	0.7959	0.59277	0.19813	0.11582	0.33945	0.15577	0.16375	0.01993
119	1.83127	1.51342	0.00117	0.0185	0.00334	0.00419	0.00552	0.00899	0.00011	0.01069	1.73677	8.01953	0.61779	0.32333	0.01082	0.10483	0.17617	0.38024	0.1322	0.25257	0.01413	0.26089	1.06871	0.827	0.86353	1.03181	1.06031	1.05606	16.95312	7.34082	2.29492	4.29102	0.7959	0.59277	0.19813	0.09965	0.21211	0.01803	0.16892	0.02516
120	1.83127	1.51342	0.00117	0.0185	0.00334	0.00419	0.00552	0.00899	0.00011	0.01069	1.73677	8.01953	0.61779	0.32333	0.01082	0.10483	0.17617	0.38024	0.1322	0.25257	0.01413	0.26089	1.06871	0.827	0.86353	1.03181	1.06031	1.05606	16.95312	7.34082	2.29492	4.29102	0.7959	0.59277	0.19813	0.09965	0.33945	0.12487	0.04354	0.17104
121	1.83127	1.51342	0.00117	0.0185	0.00334	0.00419	0.00552	0.00899	0.00011	0.01069	1.73677	8.01953	0.61779	0.32333	0.01082	0.10483	0.17617	0.38024	0.1322	0.25257	0.01413	0.26089	1.06871	0.827	0.86353	1.03181	1.06031	1.05606	16.95312	7.34082	2.29492	4.29102	0.7959	0.59277	0.19813	0.09965	0.33945	0.08426	0.24565	0.00954
122	1.83127	1.51342	0.00117	0.0185	0.00334	0.00419	0.00552	0.00899	0.00011	0.01069	1.73677	8.01953	0.61779	0.32333	0.01082	0.10483	0.17617	0.38024	0.1322	0.25257	0.01413	0.26089	1.06871	0.827	0.86353	1.03181	1.06031	1.05606	16.95312	7.34082	2.29492	4.29102	0.7959	0.59277	0.19813	0.09965	0.33945	0.15446	0.1362	0.04879
123	1.83127	1.73174	0.00514	0.02101	0.00202	0.00601	0.0038	0.00919	0.00504	0.01479	1.95967	5.06641	0.39829	0.33075	0.01057	0.04894	0.7633	0.26089	0.10418	0.14349	0.52056	0.27243	1.23782	1.31366	1.16185	1.35092	0.81059	1.09878	19.07812	6.85645	2.30664	4.50977	0.41113	1.23926	0.18872	0.11848	0.21211	0.12607	0.07002	0.01602
124	1.5783	1.51342	0.00514	0.02101	0.00202	0.00601	0.0038	0.00919	0.00504	0.01479	1.95967	5.06641	0.39829	0.33075	0.01057	0.04894	0.7633	0.26089	0.10418	0.14349	0.52056	0.27243	1.23782	1.31366	1.16185	1.35092	0.81059	1.09878	19.07812	6.85645	2.30664	4.50977	0.41113	1.23926	0.18872	0.11848	0.21211	0.05888	0.00509	0.14814
125	1.5783	1.73174	0.00117	0.02101	0.00202	0.00601	0.0038	0.00919	0.00504	0.01479	1.95967	5.06641	0.39829	0.33075	0.01057	0.04894	0.7633	0.26089	0.10418	0.14349	0.52056	0.27243	1.23782	1.31366	1.16185	1.35092	0.81059	1.09878	19.07812	6.85645	2.30664	4.50977	0.41113	1.23926	0.18872	0.11848	0.21211	0.19346	0.0085	0.01016
126	1.5783	1.73174	0.00514	0.0185	0.00202	0.00601	0.0038	0.00919	0.00504	0.01479	1.95967	5.06641	0.39829	0.33075	0.01057	0.04894	0.7633	0.26089	0.10418	0.14349	0.52056	0.27243	1.23782	1.31366	1.16185	1.35092	0.81059	1.09878	19.07812	6.85645	2.30664	4.50977	0.41113	1.23926	0.18872	0.11848	0.21211	0.02063	0.10281	0.08867
127	1.5783	1.73174	0.00514	0.02101	0.00334	0.00601	0.0038	0.00919	0.00504	0.01479	1.95967	5.06641	0.39829	0.33075	0.01057	0.04894	0.7633	0.26089	0.10418	0.14349	0.52056	0.27243	1.23782	1.31366	1.16185	1.35092	0.81059	1.09878	19.07812	6.85645	2.30664	4.50977	0.41113	1.23926	0.18872	0.11848	0.21211	0.02247	0.12768	0.06196
128	1.5783	1.73174	0.00514	0.02101	0.00202	0.00419	0.0038	0.00919	0.00504	0.01479	1.95967	5.06641	0.39829	0.33075	0.01057	0.04894	0.7633	0.26089	0.10418	0.14349	0.52056	0.27243	1.23782	1.31366	1.16185	1.35092	0.81059	1.09878	19.07812	6.85645	2.30664	4.50977	0.41113	1.23926	0.18872	0.11848	0.21211	0.00403	0.06469	0.14339
129	1.5783	1.73174	0.00514	0.02101	0.00202	0.00601	0.00552	0.00919	0.00504	0.01479	1.95967	5.06641	0.39829	0.33075	0.01057	0.04894	0.7633	0.26089	0.10418	0.14349	0.52056	0.27243	1.23782	1.31366	1.16185	1.35092	0.81059	1.09878	19.07812	6.85645	2.30664	4.50977	0.41113	1.23926	0.18872	0.11848	0.21211	0.01399	0.03445	0.16367
130	1.5783	1.73174	0.00514	0.02101	0.00202	0.00601	0.0038	0.00899	0.00504	0.01479	1.95967	5.06641	0.39829	0.33075	0.01057	0.04894	0.7633	0.26089	0.10418	0.14349	0.52056	0.27243	1.23782	1.31366	1.16185	1.35092	0.81059	1.09878	19.07812	6.85645	2.30664	4.50977	0.41113	1.23926	0.18872	0.11848	0.21211	0.05675	0.09076	0.0646
131	1.5783	1.73174	0.00514	0.02101	0.00202	0.00601	0.0038	0.00919	0.00011	0.01479	1.95967	5.06641	0.39829	0.33075	0.01057	0.04894	0.7633	0.26089	0.10418	0.14349	0.52056	0.27243	1.23782	1.31366	1.16185	1.35092	0.81059	1.09878	19.07812	6.85645	2.30664	4.50977	0.41113	1.23926	0.18872	0.11848	0.21211	0.15096	0.0484	0.01275
132	1.5783	1.73174	0.00514	0.02101	0.00202	0.00601	0.0038	0.00919	0.00504	0.01069	1.95967	5.06641	0.39829	0.33075	0.01057	0.04894	0.7633	0.26089	0.10418	0.14349	0.52056	0.27243	1.23782	1.31366	1.16185	1.35092	0.81059	1.09878	19.07812	6.85645	2.30664	4.50977	0.41113	1.23926	0.18872	0.11848	0.21211	0.11201	0.08633	0.01377
133	1.5783	1.73174	0.00514	0.02101	0.00202	0.00601	0.0038	0.00919	0.00504	0.01479	1.73677	5.06641	0.39829	0.33075	0.01057	0.04894	0.7633	0.26089	0.10418	0.14349	0.52056	0.27243	1.23782	1.31366	1.16185	1.35092	0.81059	1.09878	19.07812	6.85645	2.30664	4.50977	0.41113	1.23926	0.18872	0.11848	0.21211	0.07623	0.10647	0.02941
134	1.5783	1.73174	0.00514	0.02101	0.00202	0.00601	0.0038	0.00919	0.00504	0.01479	1.95967	8.01953	0.39829	0.33075	0.01057	0.04894	0.7633	0.26089	0.10418	0.14349	0.52056	0.27243	1.23782	1.31366	1.16185	1.35092	0.81059	1.09878	19.07812	6.85645	2.30664	4.50977	0.41113	1.23926	0.18872	0.11848	0.21211	0.09699	0.08312	0.032
135	1.5783	1.73174	0.00514	0.02101	0.00202	0.00601	0.0038	0.00919	0.00504	0.01479	1.95967	5.06641	0.61779	0.33075	0.01057	0.04894	0.7633	0.26089	0.10418	0.14349	0.52056	0.27243	1.23782	1.31366	1.16185	1.35092	0.81059	1.09878	19.07812	6.85645	2.30664	4.50977	0.41113	1.23926	0.29273	0.11848	0.21211	0.06208	0.08499	0.06504
136	1.5783	1.73174	0.00514	0.02101	0.00202	0.00601	0.0038	0.00919	0.00504	0.01479	1.95967	5.06641	0.39829	0.32333	0.01057	0.04894	0.7633	0.26089	0.10418	0.14349	0.52056	0.27243	1.23782	1.31366	1.16185	1.35092	0.81059	1.09878	19.07812	6.85645	2.30664	4.50977	0.41113	1.23926	0.18872	0.11582	0.21211	0.00823	0.12876	0.07512
137	1.5783	1.73174	0.00514	0.02101	0.00202	0.00601	0.0038	0.00919	0.00504	0.01479	1.95967	5.06641	0.39829	0.33075	0.01082	0.04894	0.7633	0.26089	0.10418	0.14349	0.52056	0.27243	1.23782	1.31366	1.16185	1.35092	0.81059	1.09878	19.07812	6.85645	2.30664	4.50977	0.41113	1.23926	0.18872	0.11848	0.21211	0.04213	0.14158	0.0284
138	1.5783	1.73174	0.00514	0.02101	0.00202	0.00601	0.0038	0.00919	0.00504	0.01479	1.95967	5.06641	0.39829	0.33075	0.01057	0.10483	0.7633	0.26089	0.10418	0.14349	0.52056	0.27243	1.23782	1.31366	1.16185	1.35092	0.81059	1.09878	19.07812	6.85645	2.30664	4.50977	0.41113	1.23926	0.18872	0.11848	0.21211	0.01895	0.0987	0.09446
139	1.5783	1.73174	0.00514	0.02101	0.00202	0.00601	0.0038	0.00919	0.00504	0.01479	1.95967	5.06641	0.39829	0.33075	0.01057	0.04894	0.17617	0.26089	0.10418	0.14349	0.52056	0.27243	1.23782	1.31366	1.16185	1.35092	0.81059	1.09878	19.07812	6.85645	2.30664	4.50977	0.41113	1.23926	0.18872	0.11848	0.21211	0.08294	0.08902	0.04015
140	1.5783	1.73174	0.00514	0.02101	0.00202	0.00601	0.0038	0.00919	0.00504	0.01479	1.95967	5.06641	0.39829	0.33075	0.01057	0.04894	0.7633	0.38024	0.10418	0.14349	0.52056	0.27243	1.23782	1.31366	1.16185	1.35092	0.81059	1.09878	19.07812	6.85645	2.30664	4.50977	0.41113	1.23926	0.18872	0.11848	0.21211	0.03231	0.13552	0.04428
141	1.5783	1.73174	0.00514	0.02101	0.00202	0.00601	0.0038	0.00919	0.00504	0.01479	1.95967	5.06641	0.39829	0.33075	0.01057	0.04894	0.7633	0.26089	0.1322	0.14349	0.52056	0.27243	1.23782	1.31366	1.16185	1.35092	0.81059	1.09878	19.07812	6.85645	2.30664	4.50977	0.41113	1.23926	0.18872	0.11848	0.21211	0.15045	0.02119	0.04046
142	1.5783	1.73174	0.00514	0.02101	0.00202	0.00601	0.0038	0.00919	0.00504	0.01479	1.95967	5.06641	0.39829	0.33075	0.01057	0.04894	0.7633	0.26089	0.10418	0.25257	0.52056	0.27243	1.23782	1.31366	1.16185	1.35092	0.81059	1.09878	19.07812	6.85645	2.30664	4.50977	0.41113	1.23926	0.18872	0.11848	0.21211	0.07665	0.03477	0.10069
143	1.5783	1.73174	0.00514	0.02101	0.00202	0.00601	0.0038	0.00919	0.00504	0.01479	1.95967	5.06641	0.39829	0.33075	0.01057	0.04894	0.7633	0.26089	0.10418	0.14349	0.01413	0.27243	1.23782	1.31366	1.16185	1.35092	0.81059	1.09878	19.07812	6.85645	2.30664	4.50977	0.41113	1.23926	0.18872	0.11848	0.21211	0.03028	0.03321	0.14862
144	1.5783	1.73174	0.00514	0.02101	0.00202	0.00601	0.0038	0.00919	0.00504	0.01479	1.95967	5.06641	0.39829	0.33075	0.01057	0.04894	0.7633	0.26089	0.10418	0.14349	0.52056	0.26089	1.23782	1.31366	1.16185	1.35092	0.81059	1.09878	19.07812	6.85645	2.30664	4.50977	0.41113	1.23926	0.18872	0.11848	0.21211	0.15502	0.05446	0.00263
145	1.5783	1.73174	0.00514	0.02101	0.00202	0.00601	0.0038	0.00919	0.00504	0.01479	1.95967	5.06641	0.39829	0.33075	0.01057	0.04894	0.7633	0.26089	0.10418	0.14349	0.52056	0.27243	1.06871	1.31366	1.16185	1.35092	0.81059	1.09878	19.07812	6.85645	2.30664	4.50977	0.41113	1.23926	0.18872	0.11848	0.21211	0.01596	0.00169	0.19446
146	1.5783	1.73174	0.00514	0.02101	0.00202	0.00601	0.0038	0.00919	0.00504	0.01479	1.95967	5.06641	0.39829	0.33075	0.01057	0.04894	0.7633	0.26089	0.10418	0.14349	0.52056	0.27243	1.23782	0.827	1.16185	1.35092	0.81059	1.09878	19.07812	6.85645	2.30664	4.50977	0.41113	1.23926	0.18872	0.11848	0.21211	0.01277	0.00369	0.19565
147	1.5783	1.73174	0.00514	0.02101	0.00202	0.00601	0.0038	0.00919	0.00504	0.01479	1.95967	5.06641	0.39829	0.33075	0.01057	0.04894	0.7633	0.26089	0.10418	0.14349	0.52056	0.27243	1.23782	1.31366	0.86353	1.35092	0.81059	1.09878	19.07812	6.85645	2.30664	4.50977	0.41113	1.23926	0.18872	0.11848	0.21211	0.02715	0.06284	0.12212
148	1.5783	1.73174	0.00514	0.02101	0.00202	0.00601	0.0038	0.00919	0.00504	0.01479	1.95967	5.06641	0.39829	0.33075	0.01057	0.04894	0.7633	0.26089	0.10418	0.14349	0.52056	0.27243	1.23782	1.31366	1.16185	1.03181	0.81059	1.09878	19.07812	6.85645	2.30664	4.50977	0.41113	1.23926	0.18872	0.11848	0.21211	0.06884	0.10567	0.0376
149	1.5783	1.73174	0.00514	0.02101	0.00202	0.00601	0.0038	0.00919	0.00504	0.01479	1.95967	5.06641	0.39829	0.33075	0.01057	0.04894	0.7633	0.26089	0.10418	0.14349	0.52056	0.27243	1.23782	1.31366	1.16185	1.35092	1.06031	1.09878	19.07812	6.85645	2.30664	4.50977	0.41113	1.23926	0.18872	0.11848	0.21211	0.08944	0.11704	0.00563
150	1.5783	1.73174	0.00514	0.02101	0.00202	0.00601	0.0038	0.00919	0.00504	0.01479	1.95967	5.06641	0.39829	0.33075	0.01057	0.04894	0.7633	0.26089	0.10418	0.14349	0.52056	0.27243	1.23782	1.31366	1.16185	1.35092	0.81059	1.05606	19.07812	6.85645	2.30664	4.50977	0.41113	1.23926	0.18872	0.11848	0.21211	0.04127	0.10341	0.06743
151	1.5783	1.73174	0.00514	0.02101	0.00202	0.00601	0.0038	0.00919	0.00504	0.01479	1.95967	5.06641	0.39829	0.33075	0.01057	0.04894	0.7633	0.26089	0.10418	0.14349	0.52056	0.27243	1.23782	1.31366	1.16185	1.35092	0.81059	1.09878	16.95312	6.85645	2.30664	4.50977	0.41113	1.23926	0.18872	0.11848	0.21211	0.08212	0.10395	0.02604
152	1.5783	1.73174	0.00514	0.02101	0.00202	0.00601	0.0038	0.00919	0.00504	0.01479	1.95967	5.06641	0.39829	0.33075	0.01057	0.04894	0.7633	0.26089	0.10418	0.14349	0.52056	0.27243	1.23782	1.31366	1.16185	1.35092	0.81059	1.09878	19.07812	7.34082	2.30664	4.50977	0.41113	1.23926	0.18872	0.11848	0.21211	0.00075	0.02335	0.18801
153	1.5783	1.73174	0.00514	0.02101	0.00202	0.00601	0.0038	0.00919	0.00504	0.01479	1.95967	5.06641	0.39829	0.33075	0.01057	0.04894	0.7633	0.26089	0.10418	0.14349	0.52056	0.27243	1.23782	1.31366	1.16185	1.35092	0.81059	1.09878	19.07812	6.85645	2.29492	4.50977	0.41113	1.23926	0.18872	0.11848	0.21211	0.12917	0.033	0.04994
154	1.5783	1.73174	0.00514	0.02101	0.00202	0.00601	0.0038	0.00919	0.00504	0.01479	1.95967	5.06641	0.39829	0.33075	0.01057	0.04894	0.7633	0.26089	0.10418	0.14349	0.52056	0.27243	1.23782	1.31366	1.16185	1.35092	0.81059	1.09878	19.07812	6.85645	2.30664	4.29102	0.41113	1.23926	0.18872	0.11848	0.21211	0.1829	0.00079	0.02842
155	1.5783	1.73174	0.00514	0.02101	0.00202	0.00601	0.0038	0.00919	0.00504	0.01479	1.95967	5.06641	0.39829	0.33075	0.01057	0.04894	0.7633	0.26089	0.10418	0.14349	0.52056	0.27243	1.23782	1.31366	1.16185	1.35092	0.81059	1.09878	19.07812	6.85645	2.30664	4.50977	0.7959	1.23926	0.18872	0.11848	0.21211	0.09537	0.04063	0.07611
156	1.5783	1.73174	0.00514	0.02101	0.00202	0.00601	0.0038	0.00919	0.00504	0.01479	1.95967	5.06641	0.39829	0.33075	0.01057	0.04894	0.7633	0.26089	0.10418	0.14349	0.52056	0.27243	1.23782	1.31366	1.16185	1.35092	0.81059	1.09878	19.07812	6.85645	2.30664	4.50977	0.41113	0.59277	0.18872	0.11848	0.21211	0.04959	0.0493	0.11322
157	1.5783	1.73174	0.00514	0.02101	0.00202	0.00601	0.0038	0.00919	0.00504	0.01479	1.95967	5.06641	0.39829	0.33075	0.01057	0.04894	0.7633	0.26089	0.10418	0.14349	0.52056	0.27243	1.23782	1.31366	1.16185	1.35092	0.81059	1.09878	19.07812	6.85645	2.30664	4.50977	0.41113	1.23926	0.12773	0.11848	0.21211	0.01144	0.18325	0.01742
158	1.5783	1.73174	0.00514	0.02101	0.00202	0.00601	0.0038	0.00919	0.00504	0.01479	1.95967	5.06641	0.39829	0.33075	0.01057	0.04894	0.7633	0.26089	0.10418	0.14349	0.52056	0.27243	1.23782	1.31366	1.16185	1.35092	0.81059	1.09878	19.07812	6.85645	2.30664	4.50977	0.41113	1.23926	0.18872	0.10194	0.21211	0.19795	0.00995	0.0042
159	1.5783	1.73174	0.00514	0.02101	0.00202	0.00601	0.0038	0.00919	0.00504	0.01479	1.95967	5.06641	0.39829	0.33075	0.01057	0.04894	0.7633	0.26089	0.10418	0.14349	0.52056	0.27243	1.23782	1.31366	1.16185	1.35092	0.81059	1.09878	19.07812	6.85645	2.30664	4.50977	0.41113	1.23926	0.18872	0.11848	0.33945	0.06644	0.17702	0.096
160	1.5783	1.73174	0.00514	0.02101	0.00202	0.00601	0.0038	0.00919	0.00504	0.01479	1.95967	5.06641	0.39829	0.33075	0.01057	0.04894	0.7633	0.26089	0.10418	0.14349	0.52056	0.27243	1.23782	1.31366	1.16185	1.35092	0.81059	1.09878	19.07812	6.85645	2.30664	4.50977	0.41113	1.23926	0.18872	0.11848	0.21211	0.06743	0.02406	0.12062
161	1.5783	1.73174	0.00514	0.02101	0.00202	0.00601	0.0038	0.00919	0.00504	0.01479	1.95967	5.06641	0.39829	0.33075	0.01057	0.04894	0.7633	0.26089	0.10418	0.14349	0.52056	0.27243	1.23782	1.31366	1.16185	1.35092	0.81059	1.09878	19.07812	6.85645	2.30664	4.50977	0.41113	1.23926	0.18872	0.11848	0.21211	0.05979	0.05138	0.10094
162	1.5783	1.73174	0.00514	0.02101	0.00202	0.00601	0.0038	0.00919	0.00504	0.01479	1.95967	5.06641	0.39829	0.33075	0.01057	0.04894	0.7633	0.26089	0.10418	0.14349	0.52056	0.27243	1.23782	1.31366	1.16185	1.35092	0.81059	1.09878	19.07812	6.85645	2.30664	4.50977	0.41113	1.23926	0.18872	0.11848	0.21211	0.065	0.08448	0.06263
163	1.5783	1.73174	0.00514	0.02101	0.00202	0.00601	0.0038	0.00919	0.00504	0.01479	1.95967	5.06641	0.39829	0.33075	0.01057	0.04894	0.7633	0.26089	0.10418	0.14349	0.52056	0.27243	1.23782	1.31366	1.16185	1.35092	0.81059	1.09878	19.07812	6.85645	2.30664	4.50977	0.41113	1.23926	0.18872	0.11848	0.21211	0.11505	0.08169	0.01537
164	2.03752	1.16842	0.00792	0.09275	0.00259	0.00174	0.00305	0.00649	0.00258	0.01319	1.94502	7.01953	0.48336	0.2216	0.01445	0.01723	0.37605	0.04326	0.06698	0.78274	0.42527	0.31558	1.20571	1.22975	1.27266	0.89656	0.93037	0.92268	12.95312	7.09082	1.79492	3.79102	0.0459	0.84277	0.10668	0.04614	0.43945	0.15191	0.14435	0.1432
165	1.78455	1.16842	0.00792	0.09275	0.00259	0.00174	0.00305	0.00649	0.00258	0.01319	1.94502	7.01953	0.48336	0.2216	0.01445	0.01723	0.37605	0.04326	0.06698	0.78274	0.42527	0.31558	1.20571	1.22975	1.27266	0.89656	0.93037	0.92268	12.95312	7.09082	1.79492	3.79102	0.0459	0.84277	0.10668	0.04614	0.43945	0.04355	0.16602	0.22989
166	2.03752	1.38674	0.00792	0.09275	0.00259	0.00174	0.00305	0.00649	0.00258	0.01319	1.94502	7.01953	0.48336	0.2216	0.01445	0.01723	0.37605	0.04326	0.06698	0.78274	0.42527	0.31558	1.20571	1.22975	1.27266	0.89656	0.93037	0.92268	12.95312	7.09082	1.79492	3.79102	0.0459	0.84277	0.10668	0.04614	0.43945	0.00423	0.24405	0.19118
167	2.03752	1.16842	0.00739	0.09275	0.00259	0.00174	0.00305	0.00649	0.00258	0.01319	1.94502	7.01953	0.48336	0.2216	0.01445	0.01723	0.37605	0.04326	0.06698	0.78274	0.42527	0.31558	1.20571	1.22975	1.27266	0.89656	0.93037	0.92268	12.95312	7.09082	1.79492	3.79102	0.0459	0.84277	0.10668	0.04614	0.43945	0.17806	0.25174	0.00965
168	2.03752	1.16842	0.00792	0.09526	0.00259	0.00174	0.00305	0.00649	0.00258	0.01319	1.94502	7.01953	0.48336	0.2216	0.01445	0.01723	0.37605	0.04326	0.06698	0.78274	0.42527	0.31558	1.20571	1.22975	1.27266	0.89656	0.93037	0.92268	12.95312	7.09082	1.79492	3.79102	0.0459	0.84277	0.10668	0.04614	0.43945	0.00154	0.1485	0.28941
169	2.03752	1.16842	0.00792	0.09275	0.00127	0.00174	0.00305	0.00649	0.00258	0.01319	1.94502	7.01953	0.48336	0.2216	0.01445	0.01723	0.37605	0.04326	0.06698	0.78274	0.42527	0.31558	1.20571	1.22975	1.27266	0.89656	0.93037	0.92268	12.95312	7.09082	1.79492	3.79102	0.0459	0.84277	0.10668	0.04614	0.43945	0.2391	0.19847	0.00189
170	2.03752	1.16842	0.00792	0.09275	0.00259	0.00356	0.00305	0.00649	0.00258	0.01319	1.94502	7.01953	0.48336	0.2216	0.01445	0.01723	0.37605	0.04326	0.06698	0.78274	0.42527	0.31558	1.20571	1.22975	1.27266	0.89656	0.93037	0.92268	12.95312	7.09082	1.79492	3.79102	0.0459	0.84277	0.10668	0.04614	0.43945	0.23511	0.10786	0.09649
171	2.03752	1.16842	0.00792	0.09275	0.00259	0.00174	0.00627	0.00649	0.00258	0.01319	1.94502	7.01953	0.48336	0.2216	0.01445	0.01723	0.37605	0.04326	0.06698	0.78274	0.42527	0.31558	1.20571	1.22975	1.27266	0.89656	0.93037	0.92268	12.95312	7.09082	1.79492	3.79102	0.0459	0.84277	0.10668	0.04614	0.43945	0.29755	0.08178	0.06013
172	2.03752	1.16842	0.00792	0.09275	0.00259	0.00174	0.00305	0.01169	0.00258	0.01319	1.94502	7.01953	0.48336	0.2216	0.01445	0.01723	0.37605	0.04326	0.06698	0.78274	0.42527	0.31558	1.20571	1.22975	1.27266	0.89656	0.93037	0.92268	12.95312	7.09082	1.79492	3.79102	0.0459	0.84277	0.10668	0.04614	0.43945	0.02893	0.05296	0.35756
173	2.03752	1.16842	0.00792	0.09275	0.00259	0.00174	0.00305	0.00649	0.00257	0.01319	1.94502	7.01953	0.48336	0.2216	0.01445	0.01723	0.37605	0.04326	0.06698	0.78274	0.42527	0.31558	1.20571	1.22975	1.27266	0.89656	0.93037	0.92268	12.95312	7.09082	1.79492	3.79102	0.0459	0.84277	0.10668	0.04614	0.43945	0.09824	0.03861	0.3026
174	2.03752	1.16842	0.00792	0.09275	0.00259	0.00174	0.00305	0.00649	0.00258	0.01229	1.94502	7.01953	0.48336	0.2216	0.01445	0.01723	0.37605	0.04326	0.06698	0.78274	0.42527	0.31558	1.20571	1.22975	1.27266	0.89656	0.93037	0.92268	12.95312	7.09082	1.79492	3.79102	0.0459	0.84277	0.10668	0.04614	0.43945	0.07611	0.01065	0.35269
175	2.03752	1.16842	0.00792	0.09275	0.00259	0.00174	0.00305	0.00649	0.00258	0.01319	1.33492	7.01953	0.48336	0.2216	0.01445	0.01723	0.37605	0.04326	0.06698	0.78274	0.42527	0.31558	1.20571	1.22975	1.27266	0.89656	0.93037	0.92268	12.95312	7.09082	1.79492	3.79102	0.0459	0.84277	0.10668	0.04614	0.43945	0.046	0.32189	0.07156
176	2.03752	1.16842	0.00792	0.09275	0.00259	0.00174	0.00305	0.00649	0.00258	0.01319	1.94502	8.06641	0.48336	0.2216	0.01445	0.01723	0.37605	0.04326	0.06698	0.78274	0.42527	0.31558	1.20571	1.22975	1.27266	0.89656	0.93037	0.92268	12.95312	7.09082	1.79492	3.79102	0.0459	0.84277	0.10668	0.04614	0.43945	0.04085	0.38648	0.01212
177	2.03752	1.16842	0.00792	0.09275	0.00259	0.00174	0.00305	0.00649	0.00258	0.01319	1.94502	7.01953	0.26387	0.2216	0.01445	0.01723	0.37605	0.04326	0.06698	0.78274	0.42527	0.31558	1.20571	1.22975	1.27266	0.89656	0.93037	0.92268	12.95312	7.09082	1.79492	3.79102	0.0459	0.84277	0.05824	0.04614	0.43945	0.21706	0.04669	0.1757
178	2.03752	1.16842	0.00792	0.09275	0.00259	0.00174	0.00305	0.00649	0.00258	0.01319	1.94502	7.01953	0.48336	0.22902	0.01445	0.01723	0.37605	0.04326	0.06698	0.78274	0.42527	0.31558	1.20571	1.22975	1.27266	0.89656	0.93037	0.92268	12.95312	7.09082	1.79492	3.79102	0.0459	0.84277	0.10668	0.04768	0.43945	0.1642	0.22698	0.04827
179	2.03752	1.16842	0.00792	0.09275	0.00259	0.00174	0.00305	0.00649	0.00258	0.01319	1.94502	7.01953	0.48336	0.2216	0.00693	0.01723	0.37605	0.04326	0.06698	0.78274	0.42527	0.31558	1.20571	1.22975	1.27266	0.89656	0.93037	0.92268	12.95312	7.09082	1.79492	3.79102	0.0459	0.84277	0.10668	0.04614	0.43945	0.26515	0.14566	0.02865
180	2.03752	1.16842	0.00792	0.09275	0.00259	0.00174	0.00305	0.00649	0.00258	0.01319	1.94502	7.01953	0.48336	0.2216	0.01445	0.01974	0.37605	0.04326	0.06698	0.78274	0.42527	0.31558	1.20571	1.22975	1.27266	0.89656	0.93037	0.92268	12.95312	7.09082	1.79492	3.79102	0.0459	0.84277	0.10668	0.04614	0.43945	0.12648	0.2773	0.03567
181	2.03752	1.16842	0.00792	0.09275	0.00259	0.00174	0.00305	0.00649	0.00258	0.01319	1.94502	7.01953	0.48336	0.2216	0.01445	0.01723	0.16368	0.04326	0.06698	0.78274	0.42527	0.31558	1.20571	1.22975	1.27266	0.89656	0.93037	0.92268	12.95312	7.09082	1.79492	3.79102	0.0459	0.84277	0.10668	0.04614	0.43945	0.21162	0.14922	0.07861
182	2.03752	1.16842	0.00792	0.09275	0.00259	0.00174	0.00305	0.00649	0.00258	0.01319	1.94502	7.01953	0.48336	0.2216	0.01445	0.01723	0.37605	0.37322	0.06698	0.78274	0.42527	0.31558	1.20571	1.22975	1.27266	0.89656	0.93037	0.92268	12.95312	7.09082	1.79492	3.79102	0.0459	0.84277	0.10668	0.04614	0.43945	0.23744	0.13475	0.06726
183	2.03752	1.16842	0.00792	0.09275	0.00259	0.00174	0.00305	0.00649	0.00258	0.01319	1.94502	7.01953	0.48336	0.2216	0.01445	0.01723	0.37605	0.04326	0.03896	0.78274	0.42527	0.31558	1.20571	1.22975	1.27266	0.89656	0.93037	0.92268	12.95312	7.09082	1.79492	3.79102	0.0459	0.84277	0.10668	0.04614	0.43945	0.33066	0.09448	0.01431
184	2.03752	1.16842	0.00792	0.09275	0.00259	0.00174	0.00305	0.00649	0.00258	0.01319	1.94502	7.01953	0.48336	0.2216	0.01445	0.01723	0.37605	0.04326	0.06698	0.32022	0.42527	0.31558	1.20571	1.22975	1.27266	0.89656	0.93037	0.92268	12.95312	7.09082	1.79492	3.79102	0.0459	0.84277	0.10668	0.04614	0.43945	0.04937	0.36812	0.02196
185	2.03752	1.16842	0.00792	0.09275	0.00259	0.00174	0.00305	0.00649	0.00258	0.01319	1.94502	7.01953	0.48336	0.2216	0.01445	0.01723	0.37605	0.04326	0.06698	0.78274	0.10942	0.31558	1.20571	1.22975	1.27266	0.89656	0.93037	0.92268	12.95312	7.09082	1.79492	3.79102	0.0459	0.84277	0.10668	0.04614	0.43945	0.10311	0.03383	0.30251
186	2.03752	1.16842	0.00792	0.09275	0.00259	0.00174	0.00305	0.00649	0.00258	0.01319	1.94502	7.01953	0.48336	0.2216	0.01445	0.01723	0.37605	0.04326	0.06698	0.78274	0.42527	0.32712	1.20571	1.22975	1.27266	0.89656	0.93037	0.92268	12.95312	7.09082	1.79492	3.79102	0.0459	0.84277	0.10668	0.04614	0.43945	0.214	0.0388	0.18665
187	2.03752	1.16842	0.00792	0.09275	0.00259	0.00174	0.00305	0.00649	0.00258	0.01319	1.94502	7.01953	0.48336	0.2216	0.01445	0.01723	0.37605	0.04326	0.06698	0.78274	0.42527	0.31558	1.10082	1.22975	1.27266	0.89656	0.93037	0.92268	12.95312	7.09082	1.79492	3.79102	0.0459	0.84277	0.10668	0.04614	0.43945	0.19559	0.08815	0.15571
188	2.03752	1.16842	0.00792	0.09275	0.00259	0.00174	0.00305	0.00649	0.00258	0.01319	1.94502	7.01953	0.48336	0.2216	0.01445	0.01723	0.37605	0.04326	0.06698	0.78274	0.42527	0.31558	1.20571	1.17941	1.27266	0.89656	0.93037	0.92268	12.95312	7.09082	1.79492	3.79102	0.0459	0.84277	0.10668	0.04614	0.43945	0.3447	0.02707	0.06769
189	2.03752	1.16842	0.00792	0.09275	0.00259	0.00174	0.00305	0.00649	0.00258	0.01319	1.94502	7.01953	0.48336	0.2216	0.01445	0.01723	0.37605	0.04326	0.06698	0.78274	0.42527	0.31558	1.20571	1.22975	1.29823	0.89656	0.93037	0.92268	12.95312	7.09082	1.79492	3.79102	0.0459	0.84277	0.10668	0.04614	0.43945	0.2803	0.15371	0.00544
190	2.03752	1.16842	0.00792	0.09275	0.00259	0.00174	0.00305	0.00649	0.00258	0.01319	1.94502	7.01953	0.48336	0.2216	0.01445	0.01723	0.37605	0.04326	0.06698	0.78274	0.42527	0.31558	1.20571	1.22975	1.27266	1.21567	0.93037	0.92268	12.95312	7.09082	1.79492	3.79102	0.0459	0.84277	0.10668	0.04614	0.43945	0.08063	0.27884	0.07998
191	2.03752	1.16842	0.00792	0.09275	0.00259	0.00174	0.00305	0.00649	0.00258	0.01319	1.94502	7.01953	0.48336	0.2216	0.01445	0.01723	0.37605	0.04326	0.06698	0.78274	0.42527	0.31558	1.20571	1.22975	1.27266	0.89656	0.94052	0.92268	12.95312	7.09082	1.79492	3.79102	0.0459	0.84277	0.10668	0.04614	0.43945	0.02179	0.15044	0.26722
192	2.03752	1.16842	0.00792	0.09275	0.00259	0.00174	0.00305	0.00649	0.00258	0.01319	1.94502	7.01953	0.48336	0.2216	0.01445	0.01723	0.37605	0.04326	0.06698	0.78274	0.42527	0.31558	1.20571	1.22975	1.27266	0.89656	0.93037	1.23216	12.95312	7.09082	1.79492	3.79102	0.0459	0.84277	0.10668	0.04614	0.43945	0.20007	0.18046	0.05892
193	2.03752	1.16842	0.00792	0.09275	0.00259	0.00174	0.00305	0.00649	0.00258	0.01319	1.94502	7.01953	0.48336	0.2216	0.01445	0.01723	0.37605	0.04326	0.06698	0.78274	0.42527	0.31558	1.20571	1.22975	1.27266	0.89656	0.93037	0.92268	15.07812	7.09082	1.79492	3.79102	0.0459	0.84277	0.10668	0.04614	0.43945	0.19565	0.00931	0.23449
194	2.03752	1.16842	0.00792	0.09275	0.00259	0.00174	0.00305	0.00649	0.00258	0.01319	1.94502	7.01953	0.48336	0.2216	0.01445	0.01723	0.37605	0.04326	0.06698	0.78274	0.42527	0.31558	1.20571	1.22975	1.27266	0.89656	0.93037	0.92268	12.95312	6.60645	1.79492	3.79102	0.0459	0.84277	0.10668	0.04614	0.43945	0.08056	0.00283	0.35606
195	2.03752	1.16842	0.00792	0.09275	0.00259	0.00174	0.00305	0.00649	0.00258	0.01319	1.94502	7.01953	0.48336	0.2216	0.01445	0.01723	0.37605	0.04326	0.06698	0.78274	0.42527	0.31558	1.20571	1.22975	1.27266	0.89656	0.93037	0.92268	12.95312	7.09082	1.80664	3.79102	0.0459	0.84277	0.10668	0.04614	0.43945	0.04899	0.0748	0.31566
196	2.03752	1.16842	0.00792	0.09275	0.00259	0.00174	0.00305	0.00649	0.00258	0.01319	1.94502	7.01953	0.48336	0.2216	0.01445	0.01723	0.37605	0.04326	0.06698	0.78274	0.42527	0.31558	1.20571	1.22975	1.27266	0.89656	0.93037	0.92268	12.95312	7.09082	1.79492	4.00977	0.0459	0.84277	0.10668	0.04614	0.43945	0.03567	0.20746	0.19632
197	2.03752	1.16842	0.00792	0.09275	0.00259	0.00174	0.00305	0.00649	0.00258	0.01319	1.94502	7.01953	0.48336	0.2216	0.01445	0.01723	0.37605	0.04326	0.06698	0.78274	0.42527	0.31558	1.20571	1.22975	1.27266	0.89656	0.93037	0.92268	12.95312	7.09082	1.79492	3.79102	0.16113	0.84277	0.10668	0.04614	0.43945	0.28608	0.05446	0.09892
198	2.03752	1.16842	0.00792	0.09275	0.00259	0.00174	0.00305	0.00649	0.00258	0.01319	1.94502	7.01953	0.48336	0.2216	0.01445	0.01723	0.37605	0.04326	0.06698	0.78274	0.42527	0.31558	1.20571	1.22975	1.27266	0.89656	0.93037	0.92268	12.95312	7.09082	1.79492	3.79102	0.0459	1.48926	0.10668	0.04614	0.43945	0.13336	0.02574	0.28035
199	2.03752	1.16842	0.00792	0.09275	0.00259	0.00174	0.00305	0.00649	0.00258	0.01319	1.94502	7.01953	0.48336	0.2216	0.01445	0.01723	0.37605	0.04326	0.06698	0.78274	0.42527	0.31558	1.20571	1.22975	1.27266	0.89656	0.93037	0.92268	12.95312	7.09082	1.79492	3.79102	0.0459	0.84277	0.27737	0.04614	0.43945	0.22777	0.02402	0.18766
200	2.03752	1.16842	0.00792	0.09275	0.00259	0.00174	0.00305	0.00649	0.00258	0.01319	1.94502	7.01953	0.48336	0.2216	0.01445	0.01723	0.37605	0.04326	0.06698	0.78274	0.42527	0.31558	1.20571	1.22975	1.27266	0.89656	0.93037	0.92268	12.95312	7.09082	1.79492	3.79102	0.0459	0.84277	0.10668	0.05722	0.43945	0.28592	0.04448	0.10906
201	2.03752	1.16842	0.00792	0.09275	0.00259	0.00174	0.00305	0.00649	0.00258	0.01319	1.94502	7.01953	0.48336	0.2216	0.01445	0.01723	0.37605	0.04326	0.06698	0.78274	0.42527	0.31558	1.20571	1.22975	1.27266	0.89656	0.93037	0.92268	12.95312	7.09082	1.79492	3.79102	0.0459	0.84277	0.10668	0.04614	0.51211	0.04569	0.30841	0.15801
202	2.03752	1.16842	0.00792	0.09275	0.00259	0.00174	0.00305	0.00649	0.00258	0.01319	1.94502	7.01953	0.48336	0.2216	0.01445	0.01723	0.37605	0.04326	0.06698	0.78274	0.42527	0.31558	1.20571	1.22975	1.27266	0.89656	0.93037	0.92268	12.95312	7.09082	1.79492	3.79102	0.0459	0.84277	0.10668	0.04614	0.43945	0.09029	0.29878	0.05039
203	2.03752	1.16842	0.00792	0.09275	0.00259	0.00174	0.00305	0.00649	0.00258	0.01319	1.94502	7.01953	0.48336	0.2216	0.01445	0.01723	0.37605	0.04326	0.06698	0.78274	0.42527	0.31558	1.20571	1.22975	1.27266	0.89656	0.93037	0.92268	12.95312	7.09082	1.79492	3.79102	0.0459	0.84277	0.10668	0.04614	0.43945	0.08398	0.18317	0.1723
204	2.03752	1.16842	0.00792	0.09275	0.00259	0.00174	0.00305	0.00649	0.00258	0.01319	1.94502	7.01953	0.48336	0.2216	0.01445	0.01723	0.37605	0.04326	0.06698	0.78274	0.42527	0.31558	1.20571	1.22975	1.27266	0.89656	0.93037	0.92268	12.95312	7.09082	1.79492	3.79102	0.0459	0.84277	0.10668	0.04614	0.43945	0.1199	0.24783	0.07172
205	2.03752	1.38674	0.00739	0.09526	0.00127	0.00356	0.00627	0.01169	0.00257	0.01229	1.33492	8.06641	0.26387	0.22902	0.00693	0.01974	0.16368	0.37322	0.03896	0.32022	0.10942	0.32712	1.10082	1.17941	1.29823	1.21567	0.94052	1.23216	15.07812	6.60645	1.80664	4.00977	0.16113	1.48926	0.15141	0.05913	0.51211	0.04789	0.41632	0.04789
206	1.78455	1.16842	0.00739	0.09526	0.00127	0.00356	0.00627	0.01169	0.00257	0.01229	1.33492	8.06641	0.26387	0.22902	0.00693	0.01974	0.16368	0.37322	0.03896	0.32022	0.10942	0.32712	1.10082	1.17941	1.29823	1.21567	0.94052	1.23216	15.07812	6.60645	1.80664	4.00977	0.16113	1.48926	0.15141	0.05913	0.51211	0.17359	0.24506	0.09346
207	1.78455	1.38674	0.00792	0.09526	0.00127	0.00356	0.00627	0.01169	0.00257	0.01229	1.33492	8.06641	0.26387	0.22902	0.00693	0.01974	0.16368	0.37322	0.03896	0.32022	0.10942	0.32712	1.10082	1.17941	1.29823	1.21567	0.94052	1.23216	15.07812	6.60645	1.80664	4.00977	0.16113	1.48926	0.15141	0.05913	0.51211	0.08609	0.09449	0.33152
208	1.78455	1.38674	0.00739	0.09275	0.00127	0.00356	0.00627	0.01169	0.00257	0.01229	1.33492	8.06641	0.26387	0.22902	0.00693	0.01974	0.16368	0.37322	0.03896	0.32022	0.10942	0.32712	1.10082	1.17941	1.29823	1.21567	0.94052	1.23216	15.07812	6.60645	1.80664	4.00977	0.16113	1.48926	0.15141	0.05913	0.51211	0.23854	0.21333	0.06024
209	1.78455	1.38674	0.00739	0.09526	0.00259	0.00356	0.00627	0.01169	0.00257	0.01229	1.33492	8.06641	0.26387	0.22902	0.00693	0.01974	0.16368	0.37322	0.03896	0.32022	0.10942	0.32712	1.10082	1.17941	1.29823	1.21567	0.94052	1.23216	15.07812	6.60645	1.80664	4.00977	0.16113	1.48926	0.15141	0.05913	0.51211	0.2072	0.14935	0.15556
210	1.78455	1.38674	0.00739	0.09526	0.00127	0.00174	0.00627	0.01169	0.00257	0.01229	1.33492	8.06641	0.26387	0.22902	0.00693	0.01974	0.16368	0.37322	0.03896	0.32022	0.10942	0.32712	1.10082	1.17941	1.29823	1.21567	0.94052	1.23216	15.07812	6.60645	1.80664	4.00977	0.16113	1.48926	0.15141	0.05913	0.51211	0.08586	0.00297	0.42328
211	1.78455	1.38674	0.00739	0.09526	0.00127	0.00356	0.00305	0.01169	0.00257	0.01229	1.33492	8.06641	0.26387	0.22902	0.00693	0.01974	0.16368	0.37322	0.03896	0.32022	0.10942	0.32712	1.10082	1.17941	1.29823	1.21567	0.94052	1.23216	15.07812	6.60645	1.80664	4.00977	0.16113	1.48926	0.15141	0.05913	0.51211	0.25843	0.11162	0.14206
212	1.78455	1.38674	0.00739	0.09526	0.00127	0.00356	0.00627	0.00649	0.00257	0.01229	1.33492	8.06641	0.26387	0.22902	0.00693	0.01974	0.16368	0.37322	0.03896	0.32022	0.10942	0.32712	1.10082	1.17941	1.29823	1.21567	0.94052	1.23216	15.07812	6.60645	1.80664	4.00977	0.16113	1.48926	0.15141	0.05913	0.51211	0.02335	0.01195	0.47681
213	1.78455	1.38674	0.00739	0.09526	0.00127	0.00356	0.00627	0.01169	0.00258	0.01229	1.33492	8.06641	0.26387	0.22902	0.00693	0.01974	0.16368	0.37322	0.03896	0.32022	0.10942	0.32712	1.10082	1.17941	1.29823	1.21567	0.94052	1.23216	15.07812	6.60645	1.80664	4.00977	0.16113	1.48926	0.15141	0.05913	0.51211	0.14248	0.20637	0.16326
214	1.78455	1.38674	0.00739	0.09526	0.00127	0.00356	0.00627	0.01169	0.00257	0.01319	1.33492	8.06641	0.26387	0.22902	0.00693	0.01974	0.16368	0.37322	0.03896	0.32022	0.10942	0.32712	1.10082	1.17941	1.29823	1.21567	0.94052	1.23216	15.07812	6.60645	1.80664	4.00977	0.16113	1.48926	0.15141	0.05913	0.51211	0.16801	0.1048	0.2393
215	1.78455	1.38674	0.00739	0.09526	0.00127	0.00356	0.00627	0.01169	0.00257	0.01229	1.94502	8.06641	0.26387	0.22902	0.00693	0.01974	0.16368	0.37322	0.03896	0.32022	0.10942	0.32712	1.10082	1.17941	1.29823	1.21567	0.94052	1.23216	15.07812	6.60645	1.80664	4.00977	0.16113	1.48926	0.15141	0.05913	0.51211	0.01971	0.24036	0.25204
216	1.78455	1.38674	0.00739	0.09526	0.00127	0.00356	0.00627	0.01169	0.00257	0.01229	1.33492	7.01953	0.26387	0.22902	0.00693	0.01974	0.16368	0.37322	0.03896	0.32022	0.10942	0.32712	1.10082	1.17941	1.29823	1.21567	0.94052	1.23216	15.07812	6.60645	1.80664	4.00977	0.16113	1.48926	0.15141	0.05913	0.51211	0.04062	0.03969	0.4318
217	1.78455	1.38674	0.00739	0.09526	0.00127	0.00356	0.00627	0.01169	0.00257	0.01229	1.33492	8.06641	0.48336	0.22902	0.00693	0.01974	0.16368	0.37322	0.03896	0.32022	0.10942	0.32712	1.10082	1.17941	1.29823	1.21567	0.94052	1.23216	15.07812	6.60645	1.80664	4.00977	0.16113	1.48926	0.27737	0.05913	0.51211	0.03595	0.07686	0.39929
218	1.78455	1.38674	0.00739	0.09526	0.00127	0.00356	0.00627	0.01169	0.00257	0.01229	1.33492	8.06641	0.26387	0.2216	0.00693	0.01974	0.16368	0.37322	0.03896	0.32022	0.10942	0.32712	1.10082	1.17941	1.29823	1.21567	0.94052	1.23216	15.07812	6.60645	1.80664	4.00977	0.16113	1.48926	0.15141	0.05722	0.51211	0.02934	0.48106	0.00171
219	1.78455	1.38674	0.00739	0.09526	0.00127	0.00356	0.00627	0.01169	0.00257	0.01229	1.33492	8.06641	0.26387	0.22902	0.01445	0.01974	0.16368	0.37322	0.03896	0.32022	0.10942	0.32712	1.10082	1.17941	1.29823	1.21567	0.94052	1.23216	15.07812	6.60645	1.80664	4.00977	0.16113	1.48926	0.15141	0.05913	0.51211	0.11846	0.34026	0.05339
220	1.78455	1.38674	0.00739	0.09526	0.00127	0.00356	0.00627	0.01169	0.00257	0.01229	1.33492	8.06641	0.26387	0.22902	0.00693	0.01723	0.16368	0.37322	0.03896	0.32022	0.10942	0.32712	1.10082	1.17941	1.29823	1.21567	0.94052	1.23216	15.07812	6.60645	1.80664	4.00977	0.16113	1.48926	0.15141	0.05913	0.51211	0.37504	0.10756	0.02951
221	1.78455	1.38674	0.00739	0.09526	0.00127	0.00356	0.00627	0.01169	0.00257	0.01229	1.33492	8.06641	0.26387	0.22902	0.00693	0.01974	0.37605	0.37322	0.03896	0.32022	0.10942	0.32712	1.10082	1.17941	1.29823	1.21567	0.94052	1.23216	15.07812	6.60645	1.80664	4.00977	0.16113	1.48926	0.15141	0.05913	0.51211	0.02701	0.2099	0.27519
222	1.78455	1.38674	0.00739	0.09526	0.00127	0.00356	0.00627	0.01169	0.00257	0.01229	1.33492	8.06641	0.26387	0.22902	0.00693	0.01974	0.16368	0.04326	0.03896	0.32022	0.10942	0.32712	1.10082	1.17941	1.29823	1.21567	0.94052	1.23216	15.07812	6.60645	1.80664	4.00977	0.16113	1.48926	0.15141	0.05913	0.51211	0.14554	0.1527	0.21387
223	1.78455	1.38674	0.00739	0.09526	0.00127	0.00356	0.00627	0.01169	0.00257	0.01229	1.33492	8.06641	0.26387	0.22902	0.00693	0.01974	0.16368	0.37322	0.06698	0.32022	0.10942	0.32712	1.10082	1.17941	1.29823	1.21567	0.94052	1.23216	15.07812	6.60645	1.80664	4.00977	0.16113	1.48926	0.15141	0.05913	0.51211	0.05117	0.0622	0.39874
224	1.78455	1.38674	0.00739	0.09526	0.00127	0.00356	0.00627	0.01169	0.00257	0.01229	1.33492	8.06641	0.26387	0.22902	0.00693	0.01974	0.16368	0.37322	0.03896	0.78274	0.10942	0.32712	1.10082	1.17941	1.29823	1.21567	0.94052	1.23216	15.07812	6.60645	1.80664	4.00977	0.16113	1.48926	0.15141	0.05913	0.51211	0.38136	0.05748	0.07327
225	1.78455	1.38674	0.00739	0.09526	0.00127	0.00356	0.00627	0.01169	0.00257	0.01229	1.33492	8.06641	0.26387	0.22902	0.00693	0.01974	0.16368	0.37322	0.03896	0.32022	0.42527	0.32712	1.10082	1.17941	1.29823	1.21567	0.94052	1.23216	15.07812	6.60645	1.80664	4.00977	0.16113	1.48926	0.15141	0.05913	0.51211	0.07201	0.32101	0.11909
226	1.78455	1.38674	0.00739	0.09526	0.00127	0.00356	0.00627	0.01169	0.00257	0.01229	1.33492	8.06641	0.26387	0.22902	0.00693	0.01974	0.16368	0.37322	0.03896	0.32022	0.10942	0.31558	1.10082	1.17941	1.29823	1.21567	0.94052	1.23216	15.07812	6.60645	1.80664	4.00977	0.16113	1.48926	0.15141	0.05913	0.51211	0.1137	0.09522	0.30319
227	1.78455	1.38674	0.00739	0.09526	0.00127	0.00356	0.00627	0.01169	0.00257	0.01229	1.33492	8.06641	0.26387	0.22902	0.00693	0.01974	0.16368	0.37322	0.03896	0.32022	0.10942	0.32712	1.20571	1.17941	1.29823	1.21567	0.94052	1.23216	15.07812	6.60645	1.80664	4.00977	0.16113	1.48926	0.15141	0.05913	0.51211	0.2625	0.1704	0.0792
228	1.78455	1.38674	0.00739	0.09526	0.00127	0.00356	0.00627	0.01169	0.00257	0.01229	1.33492	8.06641	0.26387	0.22902	0.00693	0.01974	0.16368	0.37322	0.03896	0.32022	0.10942	0.32712	1.10082	1.22975	1.29823	1.21567	0.94052	1.23216	15.07812	6.60645	1.80664	4.00977	0.16113	1.48926	0.15141	0.05913	0.51211	0.0621	0.0608	0.38921
229	1.78455	1.38674	0.00739	0.09526	0.00127	0.00356	0.00627	0.01169	0.00257	0.01229	1.33492	8.06641	0.26387	0.22902	0.00693	0.01974	0.16368	0.37322	0.03896	0.32022	0.10942	0.32712	1.10082	1.17941	1.27266	1.21567	0.94052	1.23216	15.07812	6.60645	1.80664	4.00977	0.16113	1.48926	0.15141	0.05913	0.51211	0.36241	0.12892	0.02078
230	1.78455	1.38674	0.00739	0.09526	0.00127	0.00356	0.00627	0.01169	0.00257	0.01229	1.33492	8.06641	0.26387	0.22902	0.00693	0.01974	0.16368	0.37322	0.03896	0.32022	0.10942	0.32712	1.10082	1.17941	1.29823	0.89656	0.94052	1.23216	15.07812	6.60645	1.80664	4.00977	0.16113	1.48926	0.15141	0.05913	0.51211	0.01306	0.26888	0.23017
231	1.78455	1.38674	0.00739	0.09526	0.00127	0.00356	0.00627	0.01169	0.00257	0.01229	1.33492	8.06641	0.26387	0.22902	0.00693	0.01974	0.16368	0.37322	0.03896	0.32022	0.10942	0.32712	1.10082	1.17941	1.29823	1.21567	0.93037	1.23216	15.07812	6.60645	1.80664	4.00977	0.16113	1.48926	0.15141	0.05913	0.51211	0.15834	0.08222	0.27155
232	1.78455	1.38674	0.00739	0.09526	0.00127	0.00356	0.00627	0.01169	0.00257	0.01229	1.33492	8.06641	0.26387	0.22902	0.00693	0.01974	0.16368	0.37322	0.03896	0.32022	0.10942	0.32712	1.10082	1.17941	1.29823	1.21567	0.94052	0.92268	15.07812	6.60645	1.80664	4.00977	0.16113	1.48926	0.15141	0.05913	0.51211	0.15164	0.09428	0.2662
233	1.78455	1.38674	0.00739	0.09526	0.00127	0.00356	0.00627	0.01169	0.00257	0.01229	1.33492	8.06641	0.26387	0.22902	0.00693	0.01974	0.16368	0.37322	0.03896	0.32022	0.10942	0.32712	1.10082	1.17941	1.29823	1.21567	0.94052	1.23216	12.95312	6.60645	1.80664	4.00977	0.16113	1.48926	0.15141	0.05913	0.51211	0.14968	0.12447	0.23796
234	1.78455	1.38674	0.00739	0.09526	0.00127	0.00356	0.00627	0.01169	0.00257	0.01229	1.33492	8.06641	0.26387	0.22902	0.00693	0.01974	0.16368	0.37322	0.03896	0.32022	0.10942	0.32712	1.10082	1.17941	1.29823	1.21567	0.94052	1.23216	15.07812	7.09082	1.80664	4.00977	0.16113	1.48926	0.15141	0.05913	0.51211	0.2408	0.1364	0.13491
235	1.78455	1.38674	0.00739	0.09526	0.00127	0.00356	0.00627	0.01169	0.00257	0.01229	1.33492	8.06641	0.26387	0.22902	0.00693	0.01974	0.16368	0.37322	0.03896	0.32022	0.10942	0.32712	1.10082	1.17941	1.29823	1.21567	0.94052	1.23216	15.07812	6.60645	1.79492	4.00977	0.16113	1.48926	0.15141	0.05913	0.51211	0.06845	0.43749	0.00617
236	1.78455	1.38674	0.00739	0.09526	0.00127	0.00356	0.00627	0.01169	0.00257	0.01229	1.33492	8.06641	0.26387	0.22902	0.00693	0.01974	0.16368	0.37322	0.03896	0.32022	0.10942	0.32712	1.10082	1.17941	1.29823	1.21567	0.94052	1.23216	15.07812	6.60645	1.80664	3.79102	0.16113	1.48926	0.15141	0.05913	0.51211	0.19091	0.04535	0.27586
237	1.78455	1.38674	0.00739	0.09526	0.00127	0.00356	0.00627	0.01169	0.00257	0.01229	1.33492	8.06641	0.26387	0.22902	0.00693	0.01974	0.16368	0.37322	0.03896	0.32022	0.10942	0.32712	1.10082	1.17941	1.29823	1.21567	0.94052	1.23216	15.07812	6.60645	1.80664	4.00977	0.0459	1.48926	0.15141	0.05913	0.51211	0.43659	0.04074	0.03478
238	1.78455	1.38674	0.00739	0.09526	0.00127	0.00356	0.00627	0.01169	0.00257	0.01229	1.33492	8.06641	0.26387	0.22902	0.00693	0.01974	0.16368	0.37322	0.03896	0.32022	0.10942	0.32712	1.10082	1.17941	1.29823	1.21567	0.94052	1.23216	15.07812	6.60645	1.80664	4.00977	0.16113	0.84277	0.15141	0.05913	0.51211	0.11833	0.24905	0.14474
239	1.78455	1.38674	0.00739	0.09526	0.00127	0.00356	0.00627	0.01169	0.00257	0.01229	1.33492	8.06641	0.26387	0.22902	0.00693	0.01974	0.16368	0.37322	0.03896	0.32022	0.10942	0.32712	1.10082	1.17941	1.29823	1.21567	0.94052	1.23216	15.07812	6.60645	1.80664	4.00977	0.16113	1.48926	0.05824	0.05913	0.51211	0.43538	0.00845	0.06827
240	1.78455	1.38674	0.00739	0.09526	0.00127	0.00356	0.00627	0.01169	0.00257	0.01229	1.33492	8.06641	0.26387	0.22902	0.00693	0.01974	0.16368	0.37322	0.03896	0.32022	0.10942	0.32712	1.10082	1.17941	1.29823	1.21567	0.94052	1.23216	15.07812	6.60645	1.80664	4.00977	0.16113	1.48926	0.15141	0.04768	0.51211	0.07688	0.06593	0.36929
241	1.78455	1.38674	0.00739	0.09526	0.00127	0.00356	0.00627	0.01169	0.00257	0.01229	1.33492	8.06641	0.26387	0.22902	0.00693	0.01974	0.16368	0.37322	0.03896	0.32022	0.10942	0.32712	1.10082	1.17941	1.29823	1.21567	0.94052	1.23216	15.07812	6.60645	1.80664	4.00977	0.16113	1.48926	0.15141	0.05913	0.43945	0.10993	0.10223	0.2273
242	1.78455	1.38674	0.00739	0.09526	0.00127	0.00356	0.00627	0.01169	0.00257	0.01229	1.33492	8.06641	0.26387	0.22902	0.00693	0.01974	0.16368	0.37322	0.03896	0.32022	0.10942	0.32712	1.10082	1.17941	1.29823	1.21567	0.94052	1.23216	15.07812	6.60645	1.80664	4.00977	0.16113	1.48926	0.15141	0.05913	0.51211	0.09763	0.37351	0.04098
243	1.78455	1.38674	0.00739	0.09526	0.00127	0.00356	0.00627	0.01169	0.00257	0.01229	1.33492	8.06641	0.26387	0.22902	0.00693	0.01974	0.16368	0.37322	0.03896	0.32022	0.10942	0.32712	1.10082	1.17941	1.29823	1.21567	0.94052	1.23216	15.07812	6.60645	1.80664	4.00977	0.16113	1.48926	0.15141	0.05913	0.51211	0.27565	0.20353	0.03292
244	1.78455	1.38674	0.00739	0.09526	0.00127	0.00356	0.00627	0.01169	0.00257	0.01229	1.33492	8.06641	0.26387	0.22902	0.00693	0.01974	0.16368	0.37322	0.03896	0.32022	0.10942	0.32712	1.10082	1.17941	1.29823	1.21567	0.94052	1.23216	15.07812	6.60645	1.80664	4.00977	0.16113	1.48926	0.15141	0.05913	0.51211	0.1997	0.02658	0.28583
245	1.78455	1.38674	0.00739	0.09526	0.00127	0.00356	0.00627	0.01169	0.00257	0.01229	1.33492	8.06641	0.26387	0.22902	0.00693	0.01974	0.16368	0.37322	0.03896	0.32022	0.10942	0.32712	1.10082	1.17941	1.29823	1.21567	0.94052	1.23216	15.07812	6.60645	1.80664	4.00977	0.16113	1.48926	0.15141	0.05913	0.51211	0.0517	0.38665	0.07375
246	1.62502	1.85842	0.00342	0.04325	0.00109	0.00664	0.00799	0.01149	0.00753	0.00819	1.52852	5.01953	0.75222	0.28942	0.00719	0.07563	0.7758	0.26791	0.19742	0.42929	0.15118	0.42496	0.93171	0.96125	0.99991	1.16706	1.19025	1.18943	20.95312	6.59082	2.79492	4.79102	0.5459	1.34277	0.31646	0.11814	0.23945	0.04994	0.01533	0.17419
247	1.37205	1.85842	0.00342	0.04325	0.00109	0.00664	0.00799	0.01149	0.00753	0.00819	1.52852	5.01953	0.75222	0.28942	0.00719	0.07563	0.7758	0.26791	0.19742	0.42929	0.15118	0.42496	0.93171	0.96125	0.99991	1.16706	1.19025	1.18943	20.95312	6.59082	2.79492	4.79102	0.5459	1.34277	0.31646	0.11814	0.23945	0.01456	0.21794	0.00695
248	1.62502	0.69674	0.00342	0.04325	0.00109	0.00664	0.00799	0.01149	0.00753	0.00819	1.52852	5.01953	0.75222	0.28942	0.00719	0.07563	0.7758	0.26791	0.19742	0.42929	0.15118	0.42496	0.93171	0.96125	0.99991	1.16706	1.19025	1.18943	20.95312	6.59082	2.79492	4.79102	0.5459	1.34277	0.31646	0.11814	0.23945	0.16197	0.02626	0.05123
249	1.62502	1.85842	0.00289	0.04325	0.00109	0.00664	0.00799	0.01149	0.00753	0.00819	1.52852	5.01953	0.75222	0.28942	0.00719	0.07563	0.7758	0.26791	0.19742	0.42929	0.15118	0.42496	0.93171	0.96125	0.99991	1.16706	1.19025	1.18943	20.95312	6.59082	2.79492	4.79102	0.5459	1.34277	0.31646	0.11814	0.23945	0.18122	0.00803	0.0502
250	1.62502	1.85842	0.00342	0.04576	0.00109	0.00664	0.00799	0.01149	0.00753	0.00819	1.52852	5.01953	0.75222	0.28942	0.00719	0.07563	0.7758	0.26791	0.19742	0.42929	0.15118	0.42496	0.93171	0.96125	0.99991	1.16706	1.19025	1.18943	20.95312	6.59082	2.79492	4.79102	0.5459	1.34277	0.31646	0.11814	0.23945	0.01368	0.07592	0.14985
251	1.62502	1.85842	0.00342	0.04325	0.00277	0.00664	0.00799	0.01149	0.00753	0.00819	1.52852	5.01953	0.75222	0.28942	0.00719	0.07563	0.7758	0.26791	0.19742	0.42929	0.15118	0.42496	0.93171	0.96125	0.99991	1.16706	1.19025	1.18943	20.95312	6.59082	2.79492	4.79102	0.5459	1.34277	0.31646	0.11814	0.23945	0.00931	0.14576	0.08438
252	1.62502	1.85842	0.00342	0.04325	0.00109	0.00846	0.00799	0.01149	0.00753	0.00819	1.52852	5.01953	0.75222	0.28942	0.00719	0.07563	0.7758	0.26791	0.19742	0.42929	0.15118	0.42496	0.93171	0.96125	0.99991	1.16706	1.19025	1.18943	20.95312	6.59082	2.79492	4.79102	0.5459	1.34277	0.31646	0.11814	0.23945	0.05644	0.01434	0.16867
253	1.62502	1.85842	0.00342	0.04325	0.00109	0.00664	0.00133	0.01149	0.00753	0.00819	1.52852	5.01953	0.75222	0.28942	0.00719	0.07563	0.7758	0.26791	0.19742	0.42929	0.15118	0.42496	0.93171	0.96125	0.99991	1.16706	1.19025	1.18943	20.95312	6.59082	2.79492	4.79102	0.5459	1.34277	0.31646	0.11814	0.23945	0.19698	0.03702	0.00545
254	1.62502	1.85842	0.00342	0.04325	0.00109	0.00664	0.00799	0.00669	0.00753	0.00819	1.52852	5.01953	0.75222	0.28942	0.00719	0.07563	0.7758	0.26791	0.19742	0.42929	0.15118	0.42496	0.93171	0.96125	0.99991	1.16706	1.19025	1.18943	20.95312	6.59082	2.79492	4.79102	0.5459	1.34277	0.31646	0.11814	0.23945	0.03836	0.09951	0.10158
255	1.62502	1.85842	0.00342	0.04325	0.00109	0.00664	0.00799	0.01149	0.00752	0.00819	1.52852	5.01953	0.75222	0.28942	0.00719	0.07563	0.7758	0.26791	0.19742	0.42929	0.15118	0.42496	0.93171	0.96125	0.99991	1.16706	1.19025	1.18943	20.95312	6.59082	2.79492	4.79102	0.5459	1.34277	0.31646	0.11814	0.23945	0.09718	0.13347	0.00881
256	1.62502	1.85842	0.00342	0.04325	0.00109	0.00664	0.00799	0.01149	0.00753	0.00729	1.52852	5.01953	0.75222	0.28942	0.00719	0.07563	0.7758	0.26791	0.19742	0.42929	0.15118	0.42496	0.93171	0.96125	0.99991	1.16706	1.19025	1.18943	20.95312	6.59082	2.79492	4.79102	0.5459	1.34277	0.31646	0.11814	0.23945	0.06122	0.0684	0.10983
257	1.62502	1.85842	0.00342	0.04325	0.00109	0.00664	0.00799	0.01149	0.00753	0.00819	1.75142	5.01953	0.75222	0.28942	0.00719	0.07563	0.7758	0.26791	0.19742	0.42929	0.15118	0.42496	0.93171	0.96125	0.99991	1.16706	1.19025	1.18943	20.95312	6.59082	2.79492	4.79102	0.5459	1.34277	0.31646	0.11814	0.23945	0.00769	0.08146	0.1503
258	1.62502	1.85842	0.00342	0.04325	0.00109	0.00664	0.00799	0.01149	0.00753	0.00819	1.52852	6.06641	0.75222	0.28942	0.00719	0.07563	0.7758	0.26791	0.19742	0.42929	0.15118	0.42496	0.93171	0.96125	0.99991	1.16706	1.19025	1.18943	20.95312	6.59082	2.79492	4.79102	0.5459	1.34277	0.31646	0.11814	0.23945	0.01528	0.05889	0.16528
259	1.62502	1.85842	0.00342	0.04325	0.00109	0.00664	0.00799	0.01149	0.00753	0.00819	1.52852	5.01953	0.53272	0.28942	0.00719	0.07563	0.7758	0.26791	0.19742	0.42929	0.15118	0.42496	0.93171	0.96125	0.99991	1.16706	1.19025	1.18943	20.95312	6.59082	2.79492	4.79102	0.5459	1.34277	0.22412	0.11814	0.23945	0.03259	0.09683	0.11004
260	1.62502	1.85842	0.00342	0.04325	0.00109	0.00664	0.00799	0.01149	0.00753	0.00819	1.52852	5.01953	0.75222	0.29684	0.00719	0.07563	0.7758	0.26791	0.19742	0.42929	0.15118	0.42496	0.93171	0.96125	0.99991	1.16706	1.19025	1.18943	20.95312	6.59082	2.79492	4.79102	0.5459	1.34277	0.31646	0.12117	0.23945	0.03515	0.17185	0.03245
261	1.62502	1.85842	0.00342	0.04325	0.00109	0.00664	0.00799	0.01149	0.00753	0.00819	1.52852	5.01953	0.75222	0.28942	0.0142	0.07563	0.7758	0.26791	0.19742	0.42929	0.15118	0.42496	0.93171	0.96125	0.99991	1.16706	1.19025	1.18943	20.95312	6.59082	2.79492	4.79102	0.5459	1.34277	0.31646	0.11814	0.23945	0.02873	0.12655	0.08418
262	1.62502	1.85842	0.00342	0.04325	0.00109	0.00664	0.00799	0.01149	0.00753	0.00819	1.52852	5.01953	0.75222	0.28942	0.00719	0.07814	0.7758	0.26791	0.19742	0.42929	0.15118	0.42496	0.93171	0.96125	0.99991	1.16706	1.19025	1.18943	20.95312	6.59082	2.79492	4.79102	0.5459	1.34277	0.31646	0.11814	0.23945	0.01507	0.10697	0.11742
263	1.62502	1.85842	0.00342	0.04325	0.00109	0.00664	0.00799	0.01149	0.00753	0.00819	1.52852	5.01953	0.75222	0.28942	0.00719	0.07563	0.56343	0.26791	0.19742	0.42929	0.15118	0.42496	0.93171	0.96125	0.99991	1.16706	1.19025	1.18943	20.95312	6.59082	2.79492	4.79102	0.5459	1.34277	0.31646	0.11814	0.23945	0.02159	0.03013	0.18773
264	1.62502	1.85842	0.00342	0.04325	0.00109	0.00664	0.00799	0.01149	0.00753	0.00819	1.52852	5.01953	0.75222	0.28942	0.00719	0.07563	0.7758	0.14857	0.19742	0.42929	0.15118	0.42496	0.93171	0.96125	0.99991	1.16706	1.19025	1.18943	20.95312	6.59082	2.79492	4.79102	0.5459	1.34277	0.31646	0.11814	0.23945	0.10294	0.05514	0.08138
265	1.62502	1.85842	0.00342	0.04325	0.00109	0.00664	0.00799	0.01149	0.00753	0.00819	1.52852	5.01953	0.75222	0.28942	0.00719	0.07563	0.7758	0.26791	0.1694	0.42929	0.15118	0.42496	0.93171	0.96125	0.99991	1.16706	1.19025	1.18943	20.95312	6.59082	2.79492	4.79102	0.5459	1.34277	0.31646	0.11814	0.23945	0.06065	0.0831	0.0957
266	1.62502	1.85842	0.00342	0.04325	0.00109	0.00664	0.00799	0.01149	0.00753	0.00819	1.52852	5.01953	0.75222	0.28942	0.00719	0.07563	0.7758	0.26791	0.19742	0.67367	0.15118	0.42496	0.93171	0.96125	0.99991	1.16706	1.19025	1.18943	20.95312	6.59082	2.79492	4.79102	0.5459	1.34277	0.31646	0.11814	0.23945	0.04105	0.09825	0.10016
267	1.62502	1.85842	0.00342	0.04325	0.00109	0.00664	0.00799	0.01149	0.00753	0.00819	1.52852	5.01953	0.75222	0.28942	0.00719	0.07563	0.7758	0.26791	0.19742	0.42929	0.38351	0.42496	0.93171	0.96125	0.99991	1.16706	1.19025	1.18943	20.95312	6.59082	2.79492	4.79102	0.5459	1.34277	0.31646	0.11814	0.23945	0.02537	0.10723	0.10685
268	1.62502	1.85842	0.00342	0.04325	0.00109	0.00664	0.00799	0.01149	0.00753	0.00819	1.52852	5.01953	0.75222	0.28942	0.00719	0.07563	0.7758	0.26791	0.19742	0.42929	0.15118	0.43649	0.93171	0.96125	0.99991	1.16706	1.19025	1.18943	20.95312	6.59082	2.79492	4.79102	0.5459	1.34277	0.31646	0.11814	0.23945	0.17171	0.00765	0.06009
269	1.62502	1.85842	0.00342	0.04325	0.00109	0.00664	0.00799	0.01149	0.00753	0.00819	1.52852	5.01953	0.75222	0.28942	0.00719	0.07563	0.7758	0.26791	0.19742	0.42929	0.15118	0.42496	0.82682	0.96125	0.99991	1.16706	1.19025	1.18943	20.95312	6.59082	2.79492	4.79102	0.5459	1.34277	0.31646	0.11814	0.23945	0.1338	0.08755	0.0181
270	1.62502	1.85842	0.00342	0.04325	0.00109	0.00664	0.00799	0.01149	0.00753	0.00819	1.52852	5.01953	0.75222	0.28942	0.00719	0.07563	0.7758	0.26791	0.19742	0.42929	0.15118	0.42496	0.93171	0.91091	0.99991	1.16706	1.19025	1.18943	20.95312	6.59082	2.79492	4.79102	0.5459	1.34277	0.31646	0.11814	0.23945	0.01944	0.14626	0.07376
271	1.62502	1.85842	0.00342	0.04325	0.00109	0.00664	0.00799	0.01149	0.00753	0.00819	1.52852	5.01953	0.75222	0.28942	0.00719	0.07563	0.7758	0.26791	0.19742	0.42929	0.15118	0.42496	0.93171	0.96125	1.02548	1.16706	1.19025	1.18943	20.95312	6.59082	2.79492	4.79102	0.5459	1.34277	0.31646	0.11814	0.23945	0.11107	0.00669	0.12169
272	1.62502	1.85842	0.00342	0.04325	0.00109	0.00664	0.00799	0.01149	0.00753	0.00819	1.52852	5.01953	0.75222	0.28942	0.00719	0.07563	0.7758	0.26791	0.19742	0.42929	0.15118	0.42496	0.93171	0.96125	0.99991	0.94517	1.19025	1.18943	20.95312	6.59082	2.79492	4.79102	0.5459	1.34277	0.31646	0.11814	0.23945	0.01086	0.11918	0.10941
273	1.62502	1.85842	0.00342	0.04325	0.00109	0.00664	0.00799	0.01149	0.00753	0.00819	1.52852	5.01953	0.75222	0.28942	0.00719	0.07563	0.7758	0.26791	0.19742	0.42929	0.15118	0.42496	0.93171	0.96125	0.99991	1.16706	1.2004	1.18943	20.95312	6.59082	2.79492	4.79102	0.5459	1.34277	0.31646	0.11814	0.23945	0.03073	0.07262	0.1361
274	1.62502	1.85842	0.00342	0.04325	0.00109	0.00664	0.00799	0.01149	0.00753	0.00819	1.52852	5.01953	0.75222	0.28942	0.00719	0.07563	0.7758	0.26791	0.19742	0.42929	0.15118	0.42496	0.93171	0.96125	0.99991	1.16706	1.19025	0.96541	20.95312	6.59082	2.79492	4.79102	0.5459	1.34277	0.31646	0.11814	0.23945	0.08912	0.03635	0.11398
275	1.62502	1.85842	0.00342	0.04325	0.00109	0.00664	0.00799	0.01149	0.00753	0.00819	1.52852	5.01953	0.75222	0.28942	0.00719	0.07563	0.7758	0.26791	0.19742	0.42929	0.15118	0.42496	0.93171	0.96125	0.99991	1.16706	1.19025	1.18943	23.07812	6.59082	2.79492	4.79102	0.5459	1.34277	0.31646	0.11814	0.23945	0.03816	0.19977	0.00153
276	1.62502	1.85842	0.00342	0.04325	0.00109	0.00664	0.00799	0.01149	0.00753	0.00819	1.52852	5.01953	0.75222	0.28942	0.00719	0.07563	0.7758	0.26791	0.19742	0.42929	0.15118	0.42496	0.93171	0.96125	0.99991	1.16706	1.19025	1.18943	20.95312	7.10645	2.79492	4.79102	0.5459	1.34277	0.31646	0.11814	0.23945	0.13797	0.09758	0.0039
277	1.62502	1.85842	0.00342	0.04325	0.00109	0.00664	0.00799	0.01149	0.00753	0.00819	1.52852	5.01953	0.75222	0.28942	0.00719	0.07563	0.7758	0.26791	0.19742	0.42929	0.15118	0.42496	0.93171	0.96125	0.99991	1.16706	1.19025	1.18943	20.95312	6.59082	2.80664	4.79102	0.5459	1.34277	0.31646	0.11814	0.23945	0.00055	0.13261	0.10629
278	1.62502	1.85842	0.00342	0.04325	0.00109	0.00664	0.00799	0.01149	0.00753	0.00819	1.52852	5.01953	0.75222	0.28942	0.00719	0.07563	0.7758	0.26791	0.19742	0.42929	0.15118	0.42496	0.93171	0.96125	0.99991	1.16706	1.19025	1.18943	20.95312	6.59082	2.79492	3.00977	0.5459	1.34277	0.31646	0.11814	0.23945	0.15	0.08802	0.00143
279	1.62502	1.85842	0.00342	0.04325	0.00109	0.00664	0.00799	0.01149	0.00753	0.00819	1.52852	5.01953	0.75222	0.28942	0.00719	0.07563	0.7758	0.26791	0.19742	0.42929	0.15118	0.42496	0.93171	0.96125	0.99991	1.16706	1.19025	1.18943	20.95312	6.59082	2.79492	4.79102	0.66113	1.34277	0.31646	0.11814	0.23945	0.14802	0.04504	0.04639
280	1.62502	1.85842	0.00342	0.04325	0.00109	0.00664	0.00799	0.01149	0.00753	0.00819	1.52852	5.01953	0.75222	0.28942	0.00719	0.07563	0.7758	0.26791	0.19742	0.42929	0.15118	0.42496	0.93171	0.96125	0.99991	1.16706	1.19025	1.18943	20.95312	6.59082	2.79492	4.79102	0.5459	0.98926	0.31646	0.11814	0.23945	0.06899	0.01082	0.15964
281	1.62502	1.85842	0.00342	0.04325	0.00109	0.00664	0.00799	0.01149	0.00753	0.00819	1.52852	5.01953	0.75222	0.28942	0.00719	0.07563	0.7758	0.26791	0.19742	0.42929	0.15118	0.42496	0.93171	0.96125	0.99991	1.16706	1.19025	1.18943	20.95312	6.59082	2.79492	4.79102	0.5459	1.34277	0.2812	0.11814	0.23945	0.12454	0.06179	0.05312
282	1.62502	1.85842	0.00342	0.04325	0.00109	0.00664	0.00799	0.01149	0.00753	0.00819	1.52852	5.01953	0.75222	0.28942	0.00719	0.07563	0.7758	0.26791	0.19742	0.42929	0.15118	0.42496	0.93171	0.96125	0.99991	1.16706	1.19025	1.18943	20.95312	6.59082	2.79492	4.79102	0.5459	1.34277	0.31646	0.13261	0.23945	0.0806	0.0911	0.06775
283	1.62502	1.85842	0.00342	0.04325	0.00109	0.00664	0.00799	0.01149	0.00753	0.00819	1.52852	5.01953	0.75222	0.28942	0.00719	0.07563	0.7758	0.26791	0.19742	0.42929	0.15118	0.42496	0.93171	0.96125	0.99991	1.16706	1.19025	1.18943	20.95312	6.59082	2.79492	4.79102	0.5459	1.34277	0.31646	0.11814	0.31211	0.14286	0.06557	0.10368
284	1.62502	1.85842	0.00342	0.04325	0.00109	0.00664	0.00799	0.01149	0.00753	0.00819	1.52852	5.01953	0.75222	0.28942	0.00719	0.07563	0.7758	0.26791	0.19742	0.42929	0.15118	0.42496	0.93171	0.96125	0.99991	1.16706	1.19025	1.18943	20.95312	6.59082	2.79492	4.79102	0.5459	1.34277	0.31646	0.11814	0.23945	0.17771	0.01116	0.05058
285	1.62502	1.85842	0.00342	0.04325	0.00109	0.00664	0.00799	0.01149	0.00753	0.00819	1.52852	5.01953	0.75222	0.28942	0.00719	0.07563	0.7758	0.26791	0.19742	0.42929	0.15118	0.42496	0.93171	0.96125	0.99991	1.16706	1.19025	1.18943	20.95312	6.59082	2.79492	4.79102	0.5459	1.34277	0.31646	0.11814	0.23945	0.16201	0.02945	0.04799
286	1.62502	1.85842	0.00342	0.04325	0.00109	0.00664	0.00799	0.01149	0.00753	0.00819	1.52852	5.01953	0.75222	0.28942	0.00719	0.07563	0.7758	0.26791	0.19742	0.42929	0.15118	0.42496	0.93171	0.96125	0.99991	1.16706	1.19025	1.18943	20.95312	6.59082	2.79492	4.79102	0.5459	1.34277	0.31646	0.11814	0.23945	0.08188	0.06442	0.09315
287	1.62502	0.69674	0.00289	0.04576	0.00277	0.00846	0.00133	0.00669	0.00752	0.00729	1.75142	6.06641	0.53272	0.29684	0.0142	0.07814	0.56343	0.14857	0.1694	0.67367	0.38351	0.43649	0.82682	0.91091	1.02548	0.94517	1.2004	0.96541	23.07812	7.10645	2.80664	3.00977	0.66113	0.98926	0.19915	0.13601	0.31211	0.07956	0.14201	0.09054
288	1.37205	1.85842	0.00289	0.04576	0.00277	0.00846	0.00133	0.00669	0.00752	0.00729	1.75142	6.06641	0.53272	0.29684	0.0142	0.07814	0.56343	0.14857	0.1694	0.67367	0.38351	0.43649	0.82682	0.91091	1.02548	0.94517	1.2004	0.96541	23.07812	7.10645	2.80664	3.00977	0.66113	0.98926	0.19915	0.13601	0.31211	0.25567	0.01145	0.04499
289	1.37205	0.69674	0.00342	0.04576	0.00277	0.00846	0.00133	0.00669	0.00752	0.00729	1.75142	6.06641	0.53272	0.29684	0.0142	0.07814	0.56343	0.14857	0.1694	0.67367	0.38351	0.43649	0.82682	0.91091	1.02548	0.94517	1.2004	0.96541	23.07812	7.10645	2.80664	3.00977	0.66113	0.98926	0.19915	0.13601	0.31211	0.10478	0.11889	0.08844
290	1.37205	0.69674	0.00289	0.04325	0.00277	0.00846	0.00133	0.00669	0.00752	0.00729	1.75142	6.06641	0.53272	0.29684	0.0142	0.07814	0.56343	0.14857	0.1694	0.67367	0.38351	0.43649	0.82682	0.91091	1.02548	0.94517	1.2004	0.96541	23.07812	7.10645	2.80664	3.00977	0.66113	0.98926	0.19915	0.13601	0.31211	0.00098	0.15557	0.15556
291	1.37205	0.69674	0.00289	0.04576	0.00109	0.00846	0.00133	0.00669	0.00752	0.00729	1.75142	6.06641	0.53272	0.29684	0.0142	0.07814	0.56343	0.14857	0.1694	0.67367	0.38351	0.43649	0.82682	0.91091	1.02548	0.94517	1.2004	0.96541	23.07812	7.10645	2.80664	3.00977	0.66113	0.98926	0.19915	0.13601	0.31211	0.02604	0.17496	0.11111
292	1.37205	0.69674	0.00289	0.04576	0.00277	0.00664	0.00133	0.00669	0.00752	0.00729	1.75142	6.06641	0.53272	0.29684	0.0142	0.07814	0.56343	0.14857	0.1694	0.67367	0.38351	0.43649	0.82682	0.91091	1.02548	0.94517	1.2004	0.96541	23.07812	7.10645	2.80664	3.00977	0.66113	0.98926	0.19915	0.13601	0.31211	0.16474	0.00525	0.14212
293	1.37205	0.69674	0.00289	0.04576	0.00277	0.00846	0.00799	0.00669	0.00752	0.00729	1.75142	6.06641	0.53272	0.29684	0.0142	0.07814	0.56343	0.14857	0.1694	0.67367	0.38351	0.43649	0.82682	0.91091	1.02548	0.94517	1.2004	0.96541	23.07812	7.10645	2.80664	3.00977	0.66113	0.98926	0.19915	0.13601	0.31211	0.16705	0.01592	0.12914
294	1.37205	0.69674	0.00289	0.04576	0.00277	0.00846	0.00133	0.01149	0.00752	0.00729	1.75142	6.06641	0.53272	0.29684	0.0142	0.07814	0.56343	0.14857	0.1694	0.67367	0.38351	0.43649	0.82682	0.91091	1.02548	0.94517	1.2004	0.96541	23.07812	7.10645	2.80664	3.00977	0.66113	0.98926	0.19915	0.13601	0.31211	0.01844	0.14729	0.14637
295	1.37205	0.69674	0.00289	0.04576	0.00277	0.00846	0.00133	0.00669	0.00753	0.00729	1.75142	6.06641	0.53272	0.29684	0.0142	0.07814	0.56343	0.14857	0.1694	0.67367	0.38351	0.43649	0.82682	0.91091	1.02548	0.94517	1.2004	0.96541	23.07812	7.10645	2.80664	3.00977	0.66113	0.98926	0.19915	0.13601	0.31211	0.05735	0.21889	0.03587
296	1.37205	0.69674	0.00289	0.04576	0.00277	0.00846	0.00133	0.00669	0.00752	0.00819	1.75142	6.06641	0.53272	0.29684	0.0142	0.07814	0.56343	0.14857	0.1694	0.67367	0.38351	0.43649	0.82682	0.91091	1.02548	0.94517	1.2004	0.96541	23.07812	7.10645	2.80664	3.00977	0.66113	0.98926	0.19915	0.13601	0.31211	0.11658	0.04957	0.14596
297	1.37205	0.69674	0.00289	0.04576	0.00277	0.00846	0.00133	0.00669	0.00752	0.00729	1.52852	6.06641	0.53272	0.29684	0.0142	0.07814	0.56343	0.14857	0.1694	0.67367	0.38351	0.43649	0.82682	0.91091	1.02548	0.94517	1.2004	0.96541	23.07812	7.10645	2.80664	3.00977	0.66113	0.98926	0.19915	0.13601	0.31211	0.23136	0.00172	0.07903
298	1.37205	0.69674	0.00289	0.04576	0.00277	0.00846	0.00133	0.00669	0.00752	0.00729	1.75142	5.01953	0.53272	0.29684	0.0142	0.07814	0.56343	0.14857	0.1694	0.67367	0.38351	0.43649	0.82682	0.91091	1.02548	0.94517	1.2004	0.96541	23.07812	7.10645	2.80664	3.00977	0.66113	0.98926	0.19915	0.13601	0.31211	0.27241	0.01357	0.02613
299	1.37205	0.69674	0.00289	0.04576	0.00277	0.00846	0.00133	0.00669	0.00752	0.00729	1.75142	6.06641	0.75222	0.29684	0.0142	0.07814	0.56343	0.14857	0.1694	0.67367	0.38351	0.43649	0.82682	0.91091	1.02548	0.94517	1.2004	0.96541	23.07812	7.10645	2.80664	3.00977	0.66113	0.98926	0.2812	0.13601	0.31211	0.00897	0.12189	0.18125
300	1.37205	0.69674	0.00289	0.04576	0.00277	0.00846	0.00133	0.00669	0.00752	0.00729	1.75142	6.06641	0.53272	0.28942	0.0142	0.07814	0.56343	0.14857	0.1694	0.67367	0.38351	0.43649	0.82682	0.91091	1.02548	0.94517	1.2004	0.96541	23.07812	7.10645	2.80664	3.00977	0.66113	0.98926	0.19915	0.13261	0.31211	0.06359	0.16565	0.08286
301	1.37205	0.69674	0.00289	0.04576	0.00277	0.00846	0.00133	0.00669	0.00752	0.00729	1.75142	6.06641	0.53272	0.29684	0.00719	0.07814	0.56343	0.14857	0.1694	0.67367	0.38351	0.43649	0.82682	0.91091	1.02548	0.94517	1.2004	0.96541	23.07812	7.10645	2.80664	3.00977	0.66113	0.98926	0.19915	0.13601	0.31211	0.02346	0.00542	0.28323
302	1.37205	0.69674	0.00289	0.04576	0.00277	0.00846	0.00133	0.00669	0.00752	0.00729	1.75142	6.06641	0.53272	0.29684	0.0142	0.07563	0.56343	0.14857	0.1694	0.67367	0.38351	0.43649	0.82682	0.91091	1.02548	0.94517	1.2004	0.96541	23.07812	7.10645	2.80664	3.00977	0.66113	0.98926	0.19915	0.13601	0.31211	0.11403	0.09676	0.10132
303	1.37205	0.69674	0.00289	0.04576	0.00277	0.00846	0.00133	0.00669	0.00752	0.00729	1.75142	6.06641	0.53272	0.29684	0.0142	0.07814	0.7758	0.14857	0.1694	0.67367	0.38351	0.43649	0.82682	0.91091	1.02548	0.94517	1.2004	0.96541	23.07812	7.10645	2.80664	3.00977	0.66113	0.98926	0.19915	0.13601	0.31211	0.20253	0.01294	0.09664
304	1.37205	0.69674	0.00289	0.04576	0.00277	0.00846	0.00133	0.00669	0.00752	0.00729	1.75142	6.06641	0.53272	0.29684	0.0142	0.07814	0.56343	0.26791	0.1694	0.67367	0.38351	0.43649	0.82682	0.91091	1.02548	0.94517	1.2004	0.96541	23.07812	7.10645	2.80664	3.00977	0.66113	0.98926	0.19915	0.13601	0.31211	0.12353	0.10053	0.08805
305	1.37205	0.69674	0.00289	0.04576	0.00277	0.00846	0.00133	0.00669	0.00752	0.00729	1.75142	6.06641	0.53272	0.29684	0.0142	0.07814	0.56343	0.14857	0.19742	0.67367	0.38351	0.43649	0.82682	0.91091	1.02548	0.94517	1.2004	0.96541	23.07812	7.10645	2.80664	3.00977	0.66113	0.98926	0.19915	0.13601	0.31211	0.10914	0.07407	0.1289
306	1.37205	0.69674	0.00289	0.04576	0.00277	0.00846	0.00133	0.00669	0.00752	0.00729	1.75142	6.06641	0.53272	0.29684	0.0142	0.07814	0.56343	0.14857	0.1694	0.42929	0.38351	0.43649	0.82682	0.91091	1.02548	0.94517	1.2004	0.96541	23.07812	7.10645	2.80664	3.00977	0.66113	0.98926	0.19915	0.13601	0.31211	0.05336	0.02469	0.23406
307	1.37205	0.69674	0.00289	0.04576	0.00277	0.00846	0.00133	0.00669	0.00752	0.00729	1.75142	6.06641	0.53272	0.29684	0.0142	0.07814	0.56343	0.14857	0.1694	0.67367	0.15118	0.43649	0.82682	0.91091	1.02548	0.94517	1.2004	0.96541	23.07812	7.10645	2.80664	3.00977	0.66113	0.98926	0.19915	0.13601	0.31211	0.08963	0.01857	0.20391
308	1.37205	0.69674	0.00289	0.04576	0.00277	0.00846	0.00133	0.00669	0.00752	0.00729	1.75142	6.06641	0.53272	0.29684	0.0142	0.07814	0.56343	0.14857	0.1694	0.67367	0.38351	0.42496	0.82682	0.91091	1.02548	0.94517	1.2004	0.96541	23.07812	7.10645	2.80664	3.00977	0.66113	0.98926	0.19915	0.13601	0.31211	0.11641	0.01054	0.18516
309	1.37205	0.69674	0.00289	0.04576	0.00277	0.00846	0.00133	0.00669	0.00752	0.00729	1.75142	6.06641	0.53272	0.29684	0.0142	0.07814	0.56343	0.14857	0.1694	0.67367	0.38351	0.43649	0.93171	0.91091	1.02548	0.94517	1.2004	0.96541	23.07812	7.10645	2.80664	3.00977	0.66113	0.98926	0.19915	0.13601	0.31211	0.00206	0.19201	0.11804
310	1.37205	0.69674	0.00289	0.04576	0.00277	0.00846	0.00133	0.00669	0.00752	0.00729	1.75142	6.06641	0.53272	0.29684	0.0142	0.07814	0.56343	0.14857	0.1694	0.67367	0.38351	0.43649	0.82682	0.96125	1.02548	0.94517	1.2004	0.96541	23.07812	7.10645	2.80664	3.00977	0.66113	0.98926	0.19915	0.13601	0.31211	0.0096	0.15698	0.14553
311	1.37205	0.69674	0.00289	0.04576	0.00277	0.00846	0.00133	0.00669	0.00752	0.00729	1.75142	6.06641	0.53272	0.29684	0.0142	0.07814	0.56343	0.14857	0.1694	0.67367	0.38351	0.43649	0.82682	0.91091	0.99991	0.94517	1.2004	0.96541	23.07812	7.10645	2.80664	3.00977	0.66113	0.98926	0.19915	0.13601	0.31211	0.07674	0.09774	0.13763
312	1.37205	0.69674	0.00289	0.04576	0.00277	0.00846	0.00133	0.00669	0.00752	0.00729	1.75142	6.06641	0.53272	0.29684	0.0142	0.07814	0.56343	0.14857	0.1694	0.67367	0.38351	0.43649	0.82682	0.91091	1.02548	1.16706	1.2004	0.96541	23.07812	7.10645	2.80664	3.00977	0.66113	0.98926	0.19915	0.13601	0.31211	0.09579	0.02919	0.18713
313	1.37205	0.69674	0.00289	0.04576	0.00277	0.00846	0.00133	0.00669	0.00752	0.00729	1.75142	6.06641	0.53272	0.29684	0.0142	0.07814	0.56343	0.14857	0.1694	0.67367	0.38351	0.43649	0.82682	0.91091	1.02548	0.94517	1.19025	0.96541	23.07812	7.10645	2.80664	3.00977	0.66113	0.98926	0.19915	0.13601	0.31211	0.0425	0.09778	0.17183
314	1.37205	0.69674	0.00289	0.04576	0.00277	0.00846	0.00133	0.00669	0.00752	0.00729	1.75142	6.06641	0.53272	0.29684	0.0142	0.07814	0.56343	0.14857	0.1694	0.67367	0.38351	0.43649	0.82682	0.91091	1.02548	0.94517	1.2004	1.18943	23.07812	7.10645	2.80664	3.00977	0.66113	0.98926	0.19915	0.13601	0.31211	0.08675	0.16373	0.06163
315	1.37205	0.69674	0.00289	0.04576	0.00277	0.00846	0.00133	0.00669	0.00752	0.00729	1.75142	6.06641	0.53272	0.29684	0.0142	0.07814	0.56343	0.14857	0.1694	0.67367	0.38351	0.43649	0.82682	0.91091	1.02548	0.94517	1.2004	0.96541	20.95312	7.10645	2.80664	3.00977	0.66113	0.98926	0.19915	0.13601	0.31211	0.0226	0.05534	0.23417
316	1.37205	0.69674	0.00289	0.04576	0.00277	0.00846	0.00133	0.00669	0.00752	0.00729	1.75142	6.06641	0.53272	0.29684	0.0142	0.07814	0.56343	0.14857	0.1694	0.67367	0.38351	0.43649	0.82682	0.91091	1.02548	0.94517	1.2004	0.96541	23.07812	6.59082	2.80664	3.00977	0.66113	0.98926	0.19915	0.13601	0.31211	0.00938	0.00288	0.29984
317	1.37205	0.69674	0.00289	0.04576	0.00277	0.00846	0.00133	0.00669	0.00752	0.00729	1.75142	6.06641	0.53272	0.29684	0.0142	0.07814	0.56343	0.14857	0.1694	0.67367	0.38351	0.43649	0.82682	0.91091	1.02548	0.94517	1.2004	0.96541	23.07812	7.10645	2.79492	3.00977	0.66113	0.98926	0.19915	0.13601	0.31211	0.22034	0.0428	0.04898
318	1.37205	0.69674	0.00289	0.04576	0.00277	0.00846	0.00133	0.00669	0.00752	0.00729	1.75142	6.06641	0.53272	0.29684	0.0142	0.07814	0.56343	0.14857	0.1694	0.67367	0.38351	0.43649	0.82682	0.91091	1.02548	0.94517	1.2004	0.96541	23.07812	7.10645	2.80664	4.79102	0.66113	0.98926	0.19915	0.13601	0.31211	0.11932	0.09403	0.09876
319	1.37205	0.69674	0.00289	0.04576	0.00277	0.00846	0.00133	0.00669	0.00752	0.00729	1.75142	6.06641	0.53272	0.29684	0.0142	0.07814	0.56343	0.14857	0.1694	0.67367	0.38351	0.43649	0.82682	0.91091	1.02548	0.94517	1.2004	0.96541	23.07812	7.10645	2.80664	3.00977	0.5459	0.98926	0.19915	0.13601	0.31211	0.14664	0.08433	0.08114
320	1.37205	0.69674	0.00289	0.04576	0.00277	0.00846	0.00133	0.00669	0.00752	0.00729	1.75142	6.06641	0.53272	0.29684	0.0142	0.07814	0.56343	0.14857	0.1694	0.67367	0.38351	0.43649	0.82682	0.91091	1.02548	0.94517	1.2004	0.96541	23.07812	7.10645	2.80664	3.00977	0.66113	1.34277	0.19915	0.13601	0.31211	0.18702	0.03952	0.08557
321	1.37205	0.69674	0.00289	0.04576	0.00277	0.00846	0.00133	0.00669	0.00752	0.00729	1.75142	6.06641	0.53272	0.29684	0.0142	0.07814	0.56343	0.14857	0.1694	0.67367	0.38351	0.43649	0.82682	0.91091	1.02548	0.94517	1.2004	0.96541	23.07812	7.10645	2.80664	3.00977	0.66113	0.98926	0.22412	0.13601	0.31211	0.09089	0.20096	0.02026
322	1.37205	0.69674	0.00289	0.04576	0.00277	0.00846	0.00133	0.00669	0.00752	0.00729	1.75142	6.06641	0.53272	0.29684	0.0142	0.07814	0.56343	0.14857	0.1694	0.67367	0.38351	0.43649	0.82682	0.91091	1.02548	0.94517	1.2004	0.96541	23.07812	7.10645	2.80664	3.00977	0.66113	0.98926	0.19915	0.12117	0.31211	0.01597	0.07361	0.22253
323	1.37205	0.69674	0.00289	0.04576	0.00277	0.00846	0.00133	0.00669	0.00752	0.00729	1.75142	6.06641	0.53272	0.29684	0.0142	0.07814	0.56343	0.14857	0.1694	0.67367	0.38351	0.43649	0.82682	0.91091	1.02548	0.94517	1.2004	0.96541	23.07812	7.10645	2.80664	3.00977	0.66113	0.98926	0.19915	0.13601	0.23945	0.0557	0.04408	0.13967
324	1.37205	0.69674	0.00289	0.04576	0.00277	0.00846	0.00133	0.00669	0.00752	0.00729	1.75142	6.06641	0.53272	0.29684	0.0142	0.07814	0.56343	0.14857	0.1694	0.67367	0.38351	0.43649	0.82682	0.91091	1.02548	0.94517	1.2004	0.96541	23.07812	7.10645	2.80664	3.00977	0.66113	0.98926	0.19915	0.13601	0.31211	0.00269	0.29568	0.01374
325	1.37205	0.69674	0.00289	0.04576	0.00277	0.00846	0.00133	0.00669	0.00752	0.00729	1.75142	6.06641	0.53272	0.29684	0.0142	0.07814	0.56343	0.14857	0.1694	0.67367	0.38351	0.43649	0.82682	0.91091	1.02548	0.94517	1.2004	0.96541	23.07812	7.10645	2.80664	3.00977	0.66113	0.98926	0.19915	0.13601	0.31211	0.06683	0.14917	0.09612
326	1.37205	0.69674	0.00289	0.04576	0.00277	0.00846	0.00133	0.00669	0.00752	0.00729	1.75142	6.06641	0.53272	0.29684	0.0142	0.07814	0.56343	0.14857	0.1694	0.67367	0.38351	0.43649	0.82682	0.91091	1.02548	0.94517	1.2004	0.96541	23.07812	7.10645	2.80664	3.00977	0.66113	0.98926	0.19915	0.13601	0.31211	0.00517	0.14879	0.15815
327	1.37205	0.69674	0.00289	0.04576	0.00277	0.00846	0.00133	0.00669	0.00752	0.00729	1.75142	6.06641	0.53272	0.29684	0.0142	0.07814	0.56343	0.14857	0.1694	0.67367	0.38351	0.43649	0.82682	0.91091	1.02548	0.94517	1.2004	0.96541	23.07812	7.10645	2.80664	3.00977	0.66113	0.98926	0.19915	0.13601	0.31211	0.11053	0.02645	0.17514
328	1.5219	1.34092	0.00229	0.03087	0.00147	0.00787	0.00428	0.00524	0.00382	0.01194	2.04915	5.51953	0.41615	0.30638	0.00537	0.09023	0.67586	0.32407	0.03437	0.51765	0.35675	0.39761	1.13721	1.02838	1.06809	0.82893	0.99534	0.98937	10.95312	6.96582	1.54492	3.04102	0.6709	0.96777	0.15427	0.10975	0.38945	0.2681	0.12111	0.00025
329	1.26892	1.34092	0.00229	0.03087	0.00147	0.00787	0.00428	0.00524	0.00382	0.01194	2.04915	5.51953	0.41615	0.30638	0.00537	0.09023	0.67586	0.32407	0.03437	0.51765	0.35675	0.39761	1.13721	1.02838	1.06809	0.82893	0.99534	0.98937	10.95312	6.96582	1.54492	3.04102	0.6709	0.96777	0.15427	0.10975	0.38945	0.03753	0.20042	0.15151
330	1.5219	1.90424	0.00229	0.03087	0.00147	0.00787	0.00428	0.00524	0.00382	0.01194	2.04915	5.51953	0.41615	0.30638	0.00537	0.09023	0.67586	0.32407	0.03437	0.51765	0.35675	0.39761	1.13721	1.02838	1.06809	0.82893	0.99534	0.98937	10.95312	6.96582	1.54492	3.04102	0.6709	0.96777	0.15427	0.10975	0.38945	0.13855	0.1847	0.0662
331	1.5219	1.34092	0.00851	0.03087	0.00147	0.00787	0.00428	0.00524	0.00382	0.01194	2.04915	5.51953	0.41615	0.30638	0.00537	0.09023	0.67586	0.32407	0.03437	0.51765	0.35675	0.39761	1.13721	1.02838	1.06809	0.82893	0.99534	0.98937	10.95312	6.96582	1.54492	3.04102	0.6709	0.96777	0.15427	0.10975	0.38945	0.19284	0.17588	0.02073
332	1.5219	1.34092	0.00229	0.03339	0.00147	0.00787	0.00428	0.00524	0.00382	0.01194	2.04915	5.51953	0.41615	0.30638	0.00537	0.09023	0.67586	0.32407	0.03437	0.51765	0.35675	0.39761	1.13721	1.02838	1.06809	0.82893	0.99534	0.98937	10.95312	6.96582	1.54492	3.04102	0.6709	0.96777	0.15427	0.10975	0.38945	0.05853	0.17185	0.15908
333	1.5219	1.34092	0.00229	0.03087	0.00165	0.00787	0.00428	0.00524	0.00382	0.01194	2.04915	5.51953	0.41615	0.30638	0.00537	0.09023	0.67586	0.32407	0.03437	0.51765	0.35675	0.39761	1.13721	1.02838	1.06809	0.82893	0.99534	0.98937	10.95312	6.96582	1.54492	3.04102	0.6709	0.96777	0.15427	0.10975	0.38945	0.30508	0.06434	0.02003
334	1.5219	1.34092	0.00229	0.03087	0.00147	0.00233	0.00428	0.00524	0.00382	0.01194	2.04915	5.51953	0.41615	0.30638	0.00537	0.09023	0.67586	0.32407	0.03437	0.51765	0.35675	0.39761	1.13721	1.02838	1.06809	0.82893	0.99534	0.98937	10.95312	6.96582	1.54492	3.04102	0.6709	0.96777	0.15427	0.10975	0.38945	0.18184	0.08885	0.11876
335	1.5219	1.34092	0.00229	0.03087	0.00147	0.00787	0.00504	0.00524	0.00382	0.01194	2.04915	5.51953	0.41615	0.30638	0.00537	0.09023	0.67586	0.32407	0.03437	0.51765	0.35675	0.39761	1.13721	1.02838	1.06809	0.82893	0.99534	0.98937	10.95312	6.96582	1.54492	3.04102	0.6709	0.96777	0.15427	0.10975	0.38945	0.27781	0.00655	0.10509
336	1.5219	1.34092	0.00229	0.03087	0.00147	0.00787	0.00428	0.01294	0.00382	0.01194	2.04915	5.51953	0.41615	0.30638	0.00537	0.09023	0.67586	0.32407	0.03437	0.51765	0.35675	0.39761	1.13721	1.02838	1.06809	0.82893	0.99534	0.98937	10.95312	6.96582	1.54492	3.04102	0.6709	0.96777	0.15427	0.10975	0.38945	0.15971	0.05597	0.17378
337	1.5219	1.34092	0.00229	0.03087	0.00147	0.00787	0.00428	0.00524	0.00875	0.01194	2.04915	5.51953	0.41615	0.30638	0.00537	0.09023	0.67586	0.32407	0.03437	0.51765	0.35675	0.39761	1.13721	1.02838	1.06809	0.82893	0.99534	0.98937	10.95312	6.96582	1.54492	3.04102	0.6709	0.96777	0.15427	0.10975	0.38945	0.1673	0.04316	0.179
338	1.5219	1.34092	0.00229	0.03087	0.00147	0.00787	0.00428	0.00524	0.00382	0.00604	2.04915	5.51953	0.41615	0.30638	0.00537	0.09023	0.67586	0.32407	0.03437	0.51765	0.35675	0.39761	1.13721	1.02838	1.06809	0.82893	0.99534	0.98937	10.95312	6.96582	1.54492	3.04102	0.6709	0.96777	0.15427	0.10975	0.38945	0.20295	0.00628	0.18023
339	1.5219	1.34092	0.00229	0.03087	0.00147	0.00787	0.00428	0.00524	0.00382	0.01194	1.64729	5.51953	0.41615	0.30638	0.00537	0.09023	0.67586	0.32407	0.03437	0.51765	0.35675	0.39761	1.13721	1.02838	1.06809	0.82893	0.99534	0.98937	10.95312	6.96582	1.54492	3.04102	0.6709	0.96777	0.15427	0.10975	0.38945	0.20235	0.17051	0.0166
340	1.5219	1.34092	0.00229	0.03087	0.00147	0.00787	0.00428	0.00524	0.00382	0.01194	2.04915	6.56641	0.41615	0.30638	0.00537	0.09023	0.67586	0.32407	0.03437	0.51765	0.35675	0.39761	1.13721	1.02838	1.06809	0.82893	0.99534	0.98937	10.95312	6.96582	1.54492	3.04102	0.6709	0.96777	0.15427	0.10975	0.38945	0.09097	0.1325	0.16598
341	1.5219	1.34092	0.00229	0.03087	0.00147	0.00787	0.00428	0.00524	0.00382	0.01194	2.04915	5.51953	0.73436	0.30638	0.00537	0.09023	0.67586	0.32407	0.03437	0.51765	0.35675	0.39761	1.13721	1.02838	1.06809	0.82893	0.99534	0.98937	10.95312	6.96582	1.54492	3.04102	0.6709	0.96777	0.27223	0.10975	0.38945	0.11324	0.06103	0.21519
342	1.5219	1.34092	0.00229	0.03087	0.00147	0.00787	0.00428	0.00524	0.00382	0.01194	2.04915	5.51953	0.41615	0.21207	0.00537	0.09023	0.67586	0.32407	0.03437	0.51765	0.35675	0.39761	1.13721	1.02838	1.06809	0.82893	0.99534	0.98937	10.95312	6.96582	1.54492	3.04102	0.6709	0.96777	0.15427	0.07596	0.38945	0.03257	0.05919	0.29769
343	1.5219	1.34092	0.00229	0.03087	0.00147	0.00787	0.00428	0.00524	0.00382	0.01194	2.04915	5.51953	0.41615	0.30638	0.00875	0.09023	0.67586	0.32407	0.03437	0.51765	0.35675	0.39761	1.13721	1.02838	1.06809	0.82893	0.99534	0.98937	10.95312	6.96582	1.54492	3.04102	0.6709	0.96777	0.15427	0.10975	0.38945	0.20442	0.11558	0.06946
344	1.5219	1.34092	0.00229	0.03087	0.00147	0.00787	0.00428	0.00524	0.00382	0.01194	2.04915	5.51953	0.41615	0.30638	0.00537	0.06354	0.67586	0.32407	0.03437	0.51765	0.35675	0.39761	1.13721	1.02838	1.06809	0.82893	0.99534	0.98937	10.95312	6.96582	1.54492	3.04102	0.6709	0.96777	0.15427	0.10975	0.38945	0.02564	0.21983	0.14398
345	1.5219	1.34092	0.00229	0.03087	0.00147	0.00787	0.00428	0.00524	0.00382	0.01194	2.04915	5.51953	0.41615	0.30638	0.00537	0.09023	0.46349	0.32407	0.03437	0.51765	0.35675	0.39761	1.13721	1.02838	1.06809	0.82893	0.99534	0.98937	10.95312	6.96582	1.54492	3.04102	0.6709	0.96777	0.15427	0.10975	0.38945	0.20641	0.13162	0.05143
346	1.5219	1.34092	0.00229	0.03087	0.00147	0.00787	0.00428	0.00524	0.00382	0.01194	2.04915	5.51953	0.41615	0.30638	0.00537	0.09023	0.67586	0.20473	0.03437	0.51765	0.35675	0.39761	1.13721	1.02838	1.06809	0.82893	0.99534	0.98937	10.95312	6.96582	1.54492	3.04102	0.6709	0.96777	0.15427	0.10975	0.38945	0.19346	0.12322	0.07277
347	1.5219	1.34092	0.00229	0.03087	0.00147	0.00787	0.00428	0.00524	0.00382	0.01194	2.04915	5.51953	0.41615	0.30638	0.00537	0.09023	0.67586	0.32407	0.00635	0.51765	0.35675	0.39761	1.13721	1.02838	1.06809	0.82893	0.99534	0.98937	10.95312	6.96582	1.54492	3.04102	0.6709	0.96777	0.15427	0.10975	0.38945	0.09898	0.16763	0.12285
348	1.5219	1.34092	0.00229	0.03087	0.00147	0.00787	0.00428	0.00524	0.00382	0.01194	2.04915	5.51953	0.41615	0.30638	0.00537	0.09023	0.67586	0.32407	0.03437	0.40858	0.35675	0.39761	1.13721	1.02838	1.06809	0.82893	0.99534	0.98937	10.95312	6.96582	1.54492	3.04102	0.6709	0.96777	0.15427	0.10975	0.38945	0.17303	0.1152	0.10122
349	1.5219	1.34092	0.00229	0.03087	0.00147	0.00787	0.00428	0.00524	0.00382	0.01194	2.04915	5.51953	0.41615	0.30638	0.00537	0.09023	0.67586	0.32407	0.03437	0.51765	0.17794	0.39761	1.13721	1.02838	1.06809	0.82893	0.99534	0.98937	10.95312	6.96582	1.54492	3.04102	0.6709	0.96777	0.15427	0.10975	0.38945	0.01708	0.12197	0.2504
350	1.5219	1.34092	0.00229	0.03087	0.00147	0.00787	0.00428	0.00524	0.00382	0.01194	2.04915	5.51953	0.41615	0.30638	0.00537	0.09023	0.67586	0.32407	0.03437	0.51765	0.35675	0.46384	1.13721	1.02838	1.06809	0.82893	0.99534	0.98937	10.95312	6.96582	1.54492	3.04102	0.6709	0.96777	0.15427	0.10975	0.38945	0.11618	0.24145	0.03182
351	1.5219	1.34092	0.00229	0.03087	0.00147	0.00787	0.00428	0.00524	0.00382	0.01194	2.04915	5.51953	0.41615	0.30638	0.00537	0.09023	0.67586	0.32407	0.03437	0.51765	0.35675	0.39761	1.16932	1.02838	1.06809	0.82893	0.99534	0.98937	10.95312	6.96582	1.54492	3.04102	0.6709	0.96777	0.15427	0.10975	0.38945	0.10721	0.26722	0.01502
352	1.5219	1.34092	0.00229	0.03087	0.00147	0.00787	0.00428	0.00524	0.00382	0.01194	2.04915	5.51953	0.41615	0.30638	0.00537	0.09023	0.67586	0.32407	0.03437	0.51765	0.35675	0.39761	1.13721	0.97803	1.06809	0.82893	0.99534	0.98937	10.95312	6.96582	1.54492	3.04102	0.6709	0.96777	0.15427	0.10975	0.38945	0.00266	0.07378	0.31301
353	1.5219	1.34092	0.00229	0.03087	0.00147	0.00787	0.00428	0.00524	0.00382	0.01194	2.04915	5.51953	0.41615	0.30638	0.00537	0.09023	0.67586	0.32407	0.03437	0.51765	0.35675	0.39761	1.13721	1.02838	0.95729	0.82893	0.99534	0.98937	10.95312	6.96582	1.54492	3.04102	0.6709	0.96777	0.15427	0.10975	0.38945	0.13755	0.12456	0.12734
354	1.5219	1.34092	0.00229	0.03087	0.00147	0.00787	0.00428	0.00524	0.00382	0.01194	2.04915	5.51953	0.41615	0.30638	0.00537	0.09023	0.67586	0.32407	0.03437	0.51765	0.35675	0.39761	1.13721	1.02838	1.06809	1.28329	0.99534	0.98937	10.95312	6.96582	1.54492	3.04102	0.6709	0.96777	0.15427	0.10975	0.38945	0.20961	0.12307	0.05677
355	1.5219	1.34092	0.00229	0.03087	0.00147	0.00787	0.00428	0.00524	0.00382	0.01194	2.04915	5.51953	0.41615	0.30638	0.00537	0.09023	0.67586	0.32407	0.03437	0.51765	0.35675	0.39761	1.13721	1.02838	1.06809	0.82893	1.00549	0.98937	10.95312	6.96582	1.54492	3.04102	0.6709	0.96777	0.15427	0.10975	0.38945	0.19655	0.03846	0.15445
356	1.5219	1.34092	0.00229	0.03087	0.00147	0.00787	0.00428	0.00524	0.00382	0.01194	2.04915	5.51953	0.41615	0.30638	0.00537	0.09023	0.67586	0.32407	0.03437	0.51765	0.35675	0.39761	1.13721	1.02838	1.06809	0.82893	0.99534	1.16547	10.95312	6.96582	1.54492	3.04102	0.6709	0.96777	0.15427	0.10975	0.38945	0.29486	0.0098	0.08479
357	1.5219	1.34092	0.00229	0.03087	0.00147	0.00787	0.00428	0.00524	0.00382	0.01194	2.04915	5.51953	0.41615	0.30638	0.00537	0.09023	0.67586	0.32407	0.03437	0.51765	0.35675	0.39761	1.13721	1.02838	1.06809	0.82893	0.99534	0.98937	13.07812	6.96582	1.54492	3.04102	0.6709	0.96777	0.15427	0.10975	0.38945	0.10077	0.28324	0.00544
358	1.5219	1.34092	0.00229	0.03087	0.00147	0.00787	0.00428	0.00524	0.00382	0.01194	2.04915	5.51953	0.41615	0.30638	0.00537	0.09023	0.67586	0.32407	0.03437	0.51765	0.35675	0.39761	1.13721	1.02838	1.06809	0.82893	0.99534	0.98937	10.95312	7.48145	1.54492	3.04102	0.6709	0.96777	0.15427	0.10975	0.38945	0.16165	0.11517	0.11263
359	1.5219	1.34092	0.00229	0.03087	0.00147	0.00787	0.00428	0.00524	0.00382	0.01194	2.04915	5.51953	0.41615	0.30638	0.00537	0.09023	0.67586	0.32407	0.03437	0.51765	0.35675	0.39761	1.13721	1.02838	1.06809	0.82893	0.99534	0.98937	10.95312	6.96582	2.05664	3.04102	0.6709	0.96777	0.15427	0.10975	0.38945	0.09098	0.13161	0.16686
360	1.5219	1.34092	0.00229	0.03087	0.00147	0.00787	0.00428	0.00524	0.00382	0.01194	2.04915	5.51953	0.41615	0.30638	0.00537	0.09023	0.67586	0.32407	0.03437	0.51765	0.35675	0.39761	1.13721	1.02838	1.06809	0.82893	0.99534	0.98937	10.95312	6.96582	1.54492	3.75977	0.6709	0.96777	0.15427	0.10975	0.38945	0.11132	0.11505	0.16307
361	1.5219	1.34092	0.00229	0.03087	0.00147	0.00787	0.00428	0.00524	0.00382	0.01194	2.04915	5.51953	0.41615	0.30638	0.00537	0.09023	0.67586	0.32407	0.03437	0.51765	0.35675	0.39761	1.13721	1.02838	1.06809	0.82893	0.99534	0.98937	10.95312	6.96582	1.54492	3.04102	0.03613	0.96777	0.15427	0.10975	0.38945	0.05255	0.06045	0.27645
362	1.5219	1.34092	0.00229	0.03087	0.00147	0.00787	0.00428	0.00524	0.00382	0.01194	2.04915	5.51953	0.41615	0.30638	0.00537	0.09023	0.67586	0.32407	0.03437	0.51765	0.35675	0.39761	1.13721	1.02838	1.06809	0.82893	0.99534	0.98937	10.95312	6.96582	1.54492	3.04102	0.6709	1.36426	0.15427	0.10975	0.38945	0.13703	0.14003	0.1124
363	1.5219	1.34092	0.00229	0.03087	0.00147	0.00787	0.00428	0.00524	0.00382	0.01194	2.04915	5.51953	0.41615	0.30638	0.00537	0.09023	0.67586	0.32407	0.03437	0.51765	0.35675	0.39761	1.13721	1.02838	1.06809	0.82893	0.99534	0.98937	10.95312	6.96582	1.54492	3.04102	0.6709	0.96777	0.13476	0.10975	0.38945	0.05336	0.08272	0.25337
364	1.5219	1.34092	0.00229	0.03087	0.00147	0.00787	0.00428	0.00524	0.00382	0.01194	2.04915	5.51953	0.41615	0.30638	0.00537	0.09023	0.67586	0.32407	0.03437	0.51765	0.35675	0.39761	1.13721	1.02838	1.06809	0.82893	0.99534	0.98937	10.95312	6.96582	1.54492	3.04102	0.6709	0.96777	0.15427	0.1557	0.38945	0.01144	0.11656	0.26146
365	1.5219	1.34092	0.00229	0.03087	0.00147	0.00787	0.00428	0.00524	0.00382	0.01194	2.04915	5.51953	0.41615	0.30638	0.00537	0.09023	0.67586	0.32407	0.03437	0.51765	0.35675	0.39761	1.13721	1.02838	1.06809	0.82893	0.99534	0.98937	10.95312	6.96582	1.54492	3.04102	0.6709	0.96777	0.15427	0.10975	0.36211	0.15943	0.14486	0.05782
366	1.5219	1.34092	0.00229	0.03087	0.00147	0.00787	0.00428	0.00524	0.00382	0.01194	2.04915	5.51953	0.41615	0.30638	0.00537	0.09023	0.67586	0.32407	0.03437	0.51765	0.35675	0.39761	1.13721	1.02838	1.06809	0.82893	0.99534	0.98937	10.95312	6.96582	1.54492	3.04102	0.6709	0.96777	0.15427	0.10975	0.38945	0.06556	0.28088	0.04301
367	1.5219	1.34092	0.00229	0.03087	0.00147	0.00787	0.00428	0.00524	0.00382	0.01194	2.04915	5.51953	0.41615	0.30638	0.00537	0.09023	0.67586	0.32407	0.03437	0.51765	0.35675	0.39761	1.13721	1.02838	1.06809	0.82893	0.99534	0.98937	10.95312	6.96582	1.54492	3.04102	0.6709	0.96777	0.15427	0.10975	0.38945	0.04732	0.12307	0.21906
368	1.5219	1.34092	0.00229	0.03087	0.00147	0.00787	0.00428	0.00524	0.00382	0.01194	2.04915	5.51953	0.41615	0.30638	0.00537	0.09023	0.67586	0.32407	0.03437	0.51765	0.35675	0.39761	1.13721	1.02838	1.06809	0.82893	0.99534	0.98937	10.95312	6.96582	1.54492	3.04102	0.6709	0.96777	0.15427	0.10975	0.38945	0.06114	0.11146	0.21685
369	1.5219	1.90424	0.00851	0.03339	0.00165	0.00233	0.00504	0.01294	0.00875	0.00604	1.64729	6.56641	0.73436	0.21207	0.00875	0.06354	0.46349	0.20473	0.00635	0.40858	0.17794	0.46384	1.16932	0.97803	0.95729	1.28329	1.00549	1.16547	13.07812	7.48145	2.05664	3.75977	0.03613	1.36426	0.23781	0.10777	0.36211	0.03257	0.22963	0.09991
370	1.26892	1.34092	0.00851	0.03339	0.00165	0.00233	0.00504	0.01294	0.00875	0.00604	1.64729	6.56641	0.73436	0.21207	0.00875	0.06354	0.46349	0.20473	0.00635	0.40858	0.17794	0.46384	1.16932	0.97803	0.95729	1.28329	1.00549	1.16547	13.07812	7.48145	2.05664	3.75977	0.03613	1.36426	0.23781	0.10777	0.36211	0.06163	0.06619	0.23429
371	1.26892	1.90424	0.00229	0.03339	0.00165	0.00233	0.00504	0.01294	0.00875	0.00604	1.64729	6.56641	0.73436	0.21207	0.00875	0.06354	0.46349	0.20473	0.00635	0.40858	0.17794	0.46384	1.16932	0.97803	0.95729	1.28329	1.00549	1.16547	13.07812	7.48145	2.05664	3.75977	0.03613	1.36426	0.23781	0.10777	0.36211	0.32086	0.0267	0.01455
372	1.26892	1.90424	0.00851	0.03087	0.00165	0.00233	0.00504	0.01294	0.00875	0.00604	1.64729	6.56641	0.73436	0.21207	0.00875	0.06354	0.46349	0.20473	0.00635	0.40858	0.17794	0.46384	1.16932	0.97803	0.95729	1.28329	1.00549	1.16547	13.07812	7.48145	2.05664	3.75977	0.03613	1.36426	0.23781	0.10777	0.36211	0.10524	0.02166	0.2352
373	1.26892	1.90424	0.00851	0.03339	0.00147	0.00233	0.00504	0.01294	0.00875	0.00604	1.64729	6.56641	0.73436	0.21207	0.00875	0.06354	0.46349	0.20473	0.00635	0.40858	0.17794	0.46384	1.16932	0.97803	0.95729	1.28329	1.00549	1.16547	13.07812	7.48145	2.05664	3.75977	0.03613	1.36426	0.23781	0.10777	0.36211	0.25749	0.06133	0.04329
374	1.26892	1.90424	0.00851	0.03339	0.00165	0.00787	0.00504	0.01294	0.00875	0.00604	1.64729	6.56641	0.73436	0.21207	0.00875	0.06354	0.46349	0.20473	0.00635	0.40858	0.17794	0.46384	1.16932	0.97803	0.95729	1.28329	1.00549	1.16547	13.07812	7.48145	2.05664	3.75977	0.03613	1.36426	0.23781	0.10777	0.36211	0.15631	0.00599	0.19981
375	1.26892	1.90424	0.00851	0.03339	0.00165	0.00233	0.00428	0.01294	0.00875	0.00604	1.64729	6.56641	0.73436	0.21207	0.00875	0.06354	0.46349	0.20473	0.00635	0.40858	0.17794	0.46384	1.16932	0.97803	0.95729	1.28329	1.00549	1.16547	13.07812	7.48145	2.05664	3.75977	0.03613	1.36426	0.23781	0.10777	0.36211	0.16083	0.17022	0.03106
376	1.26892	1.90424	0.00851	0.03339	0.00165	0.00233	0.00504	0.00524	0.00875	0.00604	1.64729	6.56641	0.73436	0.21207	0.00875	0.06354	0.46349	0.20473	0.00635	0.40858	0.17794	0.46384	1.16932	0.97803	0.95729	1.28329	1.00549	1.16547	13.07812	7.48145	2.05664	3.75977	0.03613	1.36426	0.23781	0.10777	0.36211	0.01216	0.1636	0.18635
377	1.26892	1.90424	0.00851	0.03339	0.00165	0.00233	0.00504	0.01294	0.00382	0.00604	1.64729	6.56641	0.73436	0.21207	0.00875	0.06354	0.46349	0.20473	0.00635	0.40858	0.17794	0.46384	1.16932	0.97803	0.95729	1.28329	1.00549	1.16547	13.07812	7.48145	2.05664	3.75977	0.03613	1.36426	0.23781	0.10777	0.36211	0.03537	0.20224	0.1245
378	1.26892	1.90424	0.00851	0.03339	0.00165	0.00233	0.00504	0.01294	0.00875	0.01194	1.64729	6.56641	0.73436	0.21207	0.00875	0.06354	0.46349	0.20473	0.00635	0.40858	0.17794	0.46384	1.16932	0.97803	0.95729	1.28329	1.00549	1.16547	13.07812	7.48145	2.05664	3.75977	0.03613	1.36426	0.23781	0.10777	0.36211	0.3239	0.01869	0.01952
379	1.26892	1.90424	0.00851	0.03339	0.00165	0.00233	0.00504	0.01294	0.00875	0.00604	2.04915	6.56641	0.73436	0.21207	0.00875	0.06354	0.46349	0.20473	0.00635	0.40858	0.17794	0.46384	1.16932	0.97803	0.95729	1.28329	1.00549	1.16547	13.07812	7.48145	2.05664	3.75977	0.03613	1.36426	0.23781	0.10777	0.36211	0.13079	0.13706	0.09426
380	1.26892	1.90424	0.00851	0.03339	0.00165	0.00233	0.00504	0.01294	0.00875	0.00604	1.64729	5.51953	0.73436	0.21207	0.00875	0.06354	0.46349	0.20473	0.00635	0.40858	0.17794	0.46384	1.16932	0.97803	0.95729	1.28329	1.00549	1.16547	13.07812	7.48145	2.05664	3.75977	0.03613	1.36426	0.23781	0.10777	0.36211	0.26146	0.05663	0.04402
381	1.26892	1.90424	0.00851	0.03339	0.00165	0.00233	0.00504	0.01294	0.00875	0.00604	1.64729	6.56641	0.41615	0.21207	0.00875	0.06354	0.46349	0.20473	0.00635	0.40858	0.17794	0.46384	1.16932	0.97803	0.95729	1.28329	1.00549	1.16547	13.07812	7.48145	2.05664	3.75977	0.03613	1.36426	0.13476	0.10777	0.36211	0.16816	0.11146	0.08249
382	1.26892	1.90424	0.00851	0.03339	0.00165	0.00233	0.00504	0.01294	0.00875	0.00604	1.64729	6.56641	0.73436	0.30638	0.00875	0.06354	0.46349	0.20473	0.00635	0.40858	0.17794	0.46384	1.16932	0.97803	0.95729	1.28329	1.00549	1.16547	13.07812	7.48145	2.05664	3.75977	0.03613	1.36426	0.23781	0.1557	0.36211	0.18289	0.04608	0.13314
383	1.26892	1.90424	0.00851	0.03339	0.00165	0.00233	0.00504	0.01294	0.00875	0.00604	1.64729	6.56641	0.73436	0.21207	0.00537	0.06354	0.46349	0.20473	0.00635	0.40858	0.17794	0.46384	1.16932	0.97803	0.95729	1.28329	1.00549	1.16547	13.07812	7.48145	2.05664	3.75977	0.03613	1.36426	0.23781	0.10777	0.36211	0.10437	0.1952	0.06253
384	1.26892	1.90424	0.00851	0.03339	0.00165	0.00233	0.00504	0.01294	0.00875	0.00604	1.64729	6.56641	0.73436	0.21207	0.00875	0.09023	0.46349	0.20473	0.00635	0.40858	0.17794	0.46384	1.16932	0.97803	0.95729	1.28329	1.00549	1.16547	13.07812	7.48145	2.05664	3.75977	0.03613	1.36426	0.23781	0.10777	0.36211	0.07343	0.16421	0.12447
385	1.26892	1.90424	0.00851	0.03339	0.00165	0.00233	0.00504	0.01294	0.00875	0.00604	1.64729	6.56641	0.73436	0.21207	0.00875	0.06354	0.67586	0.20473	0.00635	0.40858	0.17794	0.46384	1.16932	0.97803	0.95729	1.28329	1.00549	1.16547	13.07812	7.48145	2.05664	3.75977	0.03613	1.36426	0.23781	0.10777	0.36211	0.01971	0.13229	0.21011
386	1.26892	1.90424	0.00851	0.03339	0.00165	0.00233	0.00504	0.01294	0.00875	0.00604	1.64729	6.56641	0.73436	0.21207	0.00875	0.06354	0.46349	0.32407	0.00635	0.40858	0.17794	0.46384	1.16932	0.97803	0.95729	1.28329	1.00549	1.16547	13.07812	7.48145	2.05664	3.75977	0.03613	1.36426	0.23781	0.10777	0.36211	0.06535	0.00527	0.29149
387	1.26892	1.90424	0.00851	0.03339	0.00165	0.00233	0.00504	0.01294	0.00875	0.00604	1.64729	6.56641	0.73436	0.21207	0.00875	0.06354	0.46349	0.20473	0.03437	0.40858	0.17794	0.46384	1.16932	0.97803	0.95729	1.28329	1.00549	1.16547	13.07812	7.48145	2.05664	3.75977	0.03613	1.36426	0.23781	0.10777	0.36211	0.16301	0.14505	0.05405
388	1.26892	1.90424	0.00851	0.03339	0.00165	0.00233	0.00504	0.01294	0.00875	0.00604	1.64729	6.56641	0.73436	0.21207	0.00875	0.06354	0.46349	0.20473	0.00635	0.51765	0.17794	0.46384	1.16932	0.97803	0.95729	1.28329	1.00549	1.16547	13.07812	7.48145	2.05664	3.75977	0.03613	1.36426	0.23781	0.10777	0.36211	0.23	0.0362	0.0959
389	1.26892	1.90424	0.00851	0.03339	0.00165	0.00233	0.00504	0.01294	0.00875	0.00604	1.64729	6.56641	0.73436	0.21207	0.00875	0.06354	0.46349	0.20473	0.00635	0.40858	0.35675	0.46384	1.16932	0.97803	0.95729	1.28329	1.00549	1.16547	13.07812	7.48145	2.05664	3.75977	0.03613	1.36426	0.23781	0.10777	0.36211	0.18381	0.07691	0.10139
390	1.26892	1.90424	0.00851	0.03339	0.00165	0.00233	0.00504	0.01294	0.00875	0.00604	1.64729	6.56641	0.73436	0.21207	0.00875	0.06354	0.46349	0.20473	0.00635	0.40858	0.17794	0.39761	1.16932	0.97803	0.95729	1.28329	1.00549	1.16547	13.07812	7.48145	2.05664	3.75977	0.03613	1.36426	0.23781	0.10777	0.36211	0.05653	0.12602	0.17956
391	1.26892	1.90424	0.00851	0.03339	0.00165	0.00233	0.00504	0.01294	0.00875	0.00604	1.64729	6.56641	0.73436	0.21207	0.00875	0.06354	0.46349	0.20473	0.00635	0.40858	0.17794	0.46384	1.13721	0.97803	0.95729	1.28329	1.00549	1.16547	13.07812	7.48145	2.05664	3.75977	0.03613	1.36426	0.23781	0.10777	0.36211	0.16038	0.0726	0.12914
392	1.26892	1.90424	0.00851	0.03339	0.00165	0.00233	0.00504	0.01294	0.00875	0.00604	1.64729	6.56641	0.73436	0.21207	0.00875	0.06354	0.46349	0.20473	0.00635	0.40858	0.17794	0.46384	1.16932	1.02838	0.95729	1.28329	1.00549	1.16547	13.07812	7.48145	2.05664	3.75977	0.03613	1.36426	0.23781	0.10777	0.36211	0.25271	0.02492	0.08448
393	1.26892	1.90424	0.00851	0.03339	0.00165	0.00233	0.00504	0.01294	0.00875	0.00604	1.64729	6.56641	0.73436	0.21207	0.00875	0.06354	0.46349	0.20473	0.00635	0.40858	0.17794	0.46384	1.16932	0.97803	1.06809	1.28329	1.00549	1.16547	13.07812	7.48145	2.05664	3.75977	0.03613	1.36426	0.23781	0.10777	0.36211	0.05589	0.06779	0.23843
394	1.26892	1.90424	0.00851	0.03339	0.00165	0.00233	0.00504	0.01294	0.00875	0.00604	1.64729	6.56641	0.73436	0.21207	0.00875	0.06354	0.46349	0.20473	0.00635	0.40858	0.17794	0.46384	1.16932	0.97803	0.95729	0.82893	1.00549	1.16547	13.07812	7.48145	2.05664	3.75977	0.03613	1.36426	0.23781	0.10777	0.36211	0.01127	0.23347	0.11737
395	1.26892	1.90424	0.00851	0.03339	0.00165	0.00233	0.00504	0.01294	0.00875	0.00604	1.64729	6.56641	0.73436	0.21207	0.00875	0.06354	0.46349	0.20473	0.00635	0.40858	0.17794	0.46384	1.16932	0.97803	0.95729	1.28329	0.99534	1.16547	13.07812	7.48145	2.05664	3.75977	0.03613	1.36426	0.23781	0.10777	0.36211	0.05182	0.06507	0.24522
396	1.26892	1.90424	0.00851	0.03339	0.00165	0.00233	0.00504	0.01294	0.00875	0.00604	1.64729	6.56641	0.73436	0.21207	0.00875	0.06354	0.46349	0.20473	0.00635	0.40858	0.17794	0.46384	1.16932	0.97803	0.95729	1.28329	1.00549	0.98937	13.07812	7.48145	2.05664	3.75977	0.03613	1.36426	0.23781	0.10777	0.36211	0.18022	0.02521	0.15668
397	1.26892	1.90424	0.00851	0.03339	0.00165	0.00233	0.00504	0.01294	0.00875	0.00604	1.64729	6.56641	0.73436	0.21207	0.00875	0.06354	0.46349	0.20473	0.00635	0.40858	0.17794	0.46384	1.16932	0.97803	0.95729	1.28329	1.00549	1.16547	10.95312	7.48145	2.05664	3.75977	0.03613	1.36426	0.23781	0.10777	0.36211	0.13368	0.20226	0.02617
398	1.26892	1.90424	0.00851	0.03339	0.00165	0.00233	0.00504	0.01294	0.00875	0.00604	1.64729	6.56641	0.73436	0.21207	0.00875	0.06354	0.46349	0.20473	0.00635	0.40858	0.17794	0.46384	1.16932	0.97803	0.95729	1.28329	1.00549	1.16547	13.07812	6.96582	2.05664	3.75977	0.03613	1.36426	0.23781	0.10777	0.36211	0.23736	0.0149	0.10985
399	1.26892	1.90424	0.00851	0.03339	0.00165	0.00233	0.00504	0.01294	0.00875	0.00604	1.64729	6.56641	0.73436	0.21207	0.00875	0.06354	0.46349	0.20473	0.00635	0.40858	0.17794	0.46384	1.16932	0.97803	0.95729	1.28329	1.00549	1.16547	13.07812	7.48145	1.54492	3.75977	0.03613	1.36426	0.23781	0.10777	0.36211	0.23626	0.07254	0.05331
400	1.26892	1.90424	0.00851	0.03339	0.00165	0.00233	0.00504	0.01294	0.00875	0.00604	1.64729	6.56641	0.73436	0.21207	0.00875	0.06354	0.46349	0.20473	0.00635	0.40858	0.17794	0.46384	1.16932	0.97803	0.95729	1.28329	1.00549	1.16547	13.07812	7.48145	2.05664	3.04102	0.03613	1.36426	0.23781	0.10777	0.36211	0.23342	0.11346	0.01523
401	1.26892	1.90424	0.00851	0.03339	0.00165	0.00233	0.00504	0.01294	0.00875	0.00604	1.64729	6.56641	0.73436	0.21207	0.00875	0.06354	0.46349	0.20473	0.00635	0.40858	0.17794	0.46384	1.16932	0.97803	0.95729	1.28329	1.00549	1.16547	13.07812	7.48145	2.05664	3.75977	0.6709	1.36426	0.23781	0.10777	0.36211	0.13262	0.19586	0.03363
402	1.26892	1.90424	0.00851	0.03339	0.00165	0.00233	0.00504	0.01294	0.00875	0.00604	1.64729	6.56641	0.73436	0.21207	0.00875	0.06354	0.46349	0.20473	0.00635	0.40858	0.17794	0.46384	1.16932	0.97803	0.95729	1.28329	1.00549	1.16547	13.07812	7.48145	2.05664	3.75977	0.03613	0.96777	0.23781	0.10777	0.36211	0.04071	0.29494	0.02646
403	1.26892	1.90424	0.00851	0.03339	0.00165	0.00233	0.00504	0.01294	0.00875	0.00604	1.64729	6.56641	0.73436	0.21207	0.00875	0.06354	0.46349	0.20473	0.00635	0.40858	0.17794	0.46384	1.16932	0.97803	0.95729	1.28329	1.00549	1.16547	13.07812	7.48145	2.05664	3.75977	0.03613	1.36426	0.27223	0.10777	0.36211	0.10646	0.20607	0.04957
404	1.26892	1.90424	0.00851	0.03339	0.00165	0.00233	0.00504	0.01294	0.00875	0.00604	1.64729	6.56641	0.73436	0.21207	0.00875	0.06354	0.46349	0.20473	0.00635	0.40858	0.17794	0.46384	1.16932	0.97803	0.95729	1.28329	1.00549	1.16547	13.07812	7.48145	2.05664	3.75977	0.03613	1.36426	0.23781	0.07596	0.36211	0.08185	0.11015	0.17011
405	1.26892	1.90424	0.00851	0.03339	0.00165	0.00233	0.00504	0.01294	0.00875	0.00604	1.64729	6.56641	0.73436	0.21207	0.00875	0.06354	0.46349	0.20473	0.00635	0.40858	0.17794	0.46384	1.16932	0.97803	0.95729	1.28329	1.00549	1.16547	13.07812	7.48145	2.05664	3.75977	0.03613	1.36426	0.23781	0.10777	0.38945	0.13532	0.21007	0.04406
406	1.26892	1.90424	0.00851	0.03339	0.00165	0.00233	0.00504	0.01294	0.00875	0.00604	1.64729	6.56641	0.73436	0.21207	0.00875	0.06354	0.46349	0.20473	0.00635	0.40858	0.17794	0.46384	1.16932	0.97803	0.95729	1.28329	1.00549	1.16547	13.07812	7.48145	2.05664	3.75977	0.03613	1.36426	0.23781	0.10777	0.36211	0.00339	0.11587	0.24285
407	1.26892	1.90424	0.00851	0.03339	0.00165	0.00233	0.00504	0.01294	0.00875	0.00604	1.64729	6.56641	0.73436	0.21207	0.00875	0.06354	0.46349	0.20473	0.00635	0.40858	0.17794	0.46384	1.16932	0.97803	0.95729	1.28329	1.00549	1.16547	13.07812	7.48145	2.05664	3.75977	0.03613	1.36426	0.23781	0.10777	0.36211	0.08069	0.24602	0.0354
408	1.26892	1.90424	0.00851	0.03339	0.00165	0.00233	0.00504	0.01294	0.00875	0.00604	1.64729	6.56641	0.73436	0.21207	0.00875	0.06354	0.46349	0.20473	0.00635	0.40858	0.17794	0.46384	1.16932	0.97803	0.95729	1.28329	1.00549	1.16547	13.07812	7.48145	2.05664	3.75977	0.03613	1.36426	0.23781	0.10777	0.36211	0.13945	0.20109	0.02156
409	1.26892	1.90424	0.00851	0.03339	0.00165	0.00233	0.00504	0.01294	0.00875	0.00604	1.64729	6.56641	0.73436	0.21207	0.00875	0.06354	0.46349	0.20473	0.00635	0.40858	0.17794	0.46384	1.16932	0.97803	0.95729	1.28329	1.00549	1.16547	13.07812	7.48145	2.05664	3.75977	0.03613	1.36426	0.23781	0.10777	0.36211	0.22649	0.12852	0.00709
410	1.9344	2.03092	0.00679	0.08037	0.00297	0.00297	0.00922	0.01024	0.00877	0.00694	1.63265	7.51953	0.685	0.23856	0.01264	0.03183	0.27611	0.09942	0.16481	0.1642	0.08266	0.28824	0.86321	1.29688	1.34084	1.09943	1.25522	1.25612	18.95312	7.46582	2.54492	4.04102	0.1709	1.46777	0.39093	0.13316	0.58945	0.08627	0.05795	0.44523
411	1.68142	2.03092	0.00679	0.08037	0.00297	0.00297	0.00922	0.01024	0.00877	0.00694	1.63265	7.51953	0.685	0.23856	0.01264	0.03183	0.27611	0.09942	0.16481	0.1642	0.08266	0.28824	0.86321	1.29688	1.34084	1.09943	1.25522	1.25612	18.95312	7.46582	2.54492	4.04102	0.1709	1.46777	0.39093	0.13316	0.58945	0.25171	0.19395	0.1438
412	1.9344	1.21424	0.00679	0.08037	0.00297	0.00297	0.00922	0.01024	0.00877	0.00694	1.63265	7.51953	0.685	0.23856	0.01264	0.03183	0.27611	0.09942	0.16481	0.1642	0.08266	0.28824	0.86321	1.29688	1.34084	1.09943	1.25522	1.25612	18.95312	7.46582	2.54492	4.04102	0.1709	1.46777	0.39093	0.13316	0.58945	0.45338	0.12715	0.00892
413	1.9344	2.03092	0.00401	0.08037	0.00297	0.00297	0.00922	0.01024	0.00877	0.00694	1.63265	7.51953	0.685	0.23856	0.01264	0.03183	0.27611	0.09942	0.16481	0.1642	0.08266	0.28824	0.86321	1.29688	1.34084	1.09943	1.25522	1.25612	18.95312	7.46582	2.54492	4.04102	0.1709	1.46777	0.39093	0.13316	0.58945	0.36716	0.13217	0.09012
414	1.9344	2.03092	0.00679	0.08289	0.00297	0.00297	0.00922	0.01024	0.00877	0.00694	1.63265	7.51953	0.685	0.23856	0.01264	0.03183	0.27611	0.09942	0.16481	0.1642	0.08266	0.28824	0.86321	1.29688	1.34084	1.09943	1.25522	1.25612	18.95312	7.46582	2.54492	4.04102	0.1709	1.46777	0.39093	0.13316	0.58945	0.02642	0.36276	0.20027
415	1.9344	2.03092	0.00679	0.08037	0.00315	0.00297	0.00922	0.01024	0.00877	0.00694	1.63265	7.51953	0.685	0.23856	0.01264	0.03183	0.27611	0.09942	0.16481	0.1642	0.08266	0.28824	0.86321	1.29688	1.34084	1.09943	1.25522	1.25612	18.95312	7.46582	2.54492	4.04102	0.1709	1.46777	0.39093	0.13316	0.58945	0.20719	0.06208	0.32018
416	1.9344	2.03092	0.00679	0.08037	0.00297	0.00723	0.00922	0.01024	0.00877	0.00694	1.63265	7.51953	0.685	0.23856	0.01264	0.03183	0.27611	0.09942	0.16481	0.1642	0.08266	0.28824	0.86321	1.29688	1.34084	1.09943	1.25522	1.25612	18.95312	7.46582	2.54492	4.04102	0.1709	1.46777	0.39093	0.13316	0.58945	0.04752	0.25418	0.28775
417	1.9344	2.03092	0.00679	0.08037	0.00297	0.00297	0.00997	0.01024	0.00877	0.00694	1.63265	7.51953	0.685	0.23856	0.01264	0.03183	0.27611	0.09942	0.16481	0.1642	0.08266	0.28824	0.86321	1.29688	1.34084	1.09943	1.25522	1.25612	18.95312	7.46582	2.54492	4.04102	0.1709	1.46777	0.39093	0.13316	0.58945	0.15577	0.31245	0.12123
418	1.9344	2.03092	0.00679	0.08037	0.00297	0.00297	0.00922	0.00794	0.00877	0.00694	1.63265	7.51953	0.685	0.23856	0.01264	0.03183	0.27611	0.09942	0.16481	0.1642	0.08266	0.28824	0.86321	1.29688	1.34084	1.09943	1.25522	1.25612	18.95312	7.46582	2.54492	4.04102	0.1709	1.46777	0.39093	0.13316	0.58945	0.20259	0.03579	0.35107
419	1.9344	2.03092	0.00679	0.08037	0.00297	0.00297	0.00922	0.01024	0.0038	0.00694	1.63265	7.51953	0.685	0.23856	0.01264	0.03183	0.27611	0.09942	0.16481	0.1642	0.08266	0.28824	0.86321	1.29688	1.34084	1.09943	1.25522	1.25612	18.95312	7.46582	2.54492	4.04102	0.1709	1.46777	0.39093	0.13316	0.58945	0.28694	0.0738	0.2287
420	1.9344	2.03092	0.00679	0.08037	0.00297	0.00297	0.00922	0.01024	0.00877	0.01104	1.63265	7.51953	0.685	0.23856	0.01264	0.03183	0.27611	0.09942	0.16481	0.1642	0.08266	0.28824	0.86321	1.29688	1.34084	1.09943	1.25522	1.25612	18.95312	7.46582	2.54492	4.04102	0.1709	1.46777	0.39093	0.13316	0.58945	0.01058	0.45714	0.12174
421	1.9344	2.03092	0.00679	0.08037	0.00297	0.00297	0.00922	0.01024	0.00877	0.00694	2.06379	7.51953	0.685	0.23856	0.01264	0.03183	0.27611	0.09942	0.16481	0.1642	0.08266	0.28824	0.86321	1.29688	1.34084	1.09943	1.25522	1.25612	18.95312	7.46582	2.54492	4.04102	0.1709	1.46777	0.39093	0.13316	0.58945	0.04804	0.47222	0.0692
422	1.9344	2.03092	0.00679	0.08037	0.00297	0.00297	0.00922	0.01024	0.00877	0.00694	1.63265	8.56641	0.685	0.23856	0.01264	0.03183	0.27611	0.09942	0.16481	0.1642	0.08266	0.28824	0.86321	1.29688	1.34084	1.09943	1.25522	1.25612	18.95312	7.46582	2.54492	4.04102	0.1709	1.46777	0.39093	0.13316	0.58945	0.05888	0.09522	0.43535
423	1.9344	2.03092	0.00679	0.08037	0.00297	0.00297	0.00922	0.01024	0.00877	0.00694	1.63265	7.51953	0.46551	0.23856	0.01264	0.03183	0.27611	0.09942	0.16481	0.1642	0.08266	0.28824	0.86321	1.29688	1.34084	1.09943	1.25522	1.25612	18.95312	7.46582	2.54492	4.04102	0.1709	1.46777	0.26567	0.13316	0.58945	0.32157	0.1233	0.14458
424	1.9344	2.03092	0.00679	0.08037	0.00297	0.00297	0.00922	0.01024	0.00877	0.00694	1.63265	7.51953	0.685	0.27989	0.01264	0.03183	0.27611	0.09942	0.16481	0.1642	0.08266	0.28824	0.86321	1.29688	1.34084	1.09943	1.25522	1.25612	18.95312	7.46582	2.54492	4.04102	0.1709	1.46777	0.39093	0.15623	0.58945	0.1182	0.41249	0.05877
425	1.9344	2.03092	0.00679	0.08037	0.00297	0.00297	0.00922	0.01024	0.00877	0.00694	1.63265	7.51953	0.685	0.23856	0.00148	0.03183	0.27611	0.09942	0.16481	0.1642	0.08266	0.28824	0.86321	1.29688	1.34084	1.09943	1.25522	1.25612	18.95312	7.46582	2.54492	4.04102	0.1709	1.46777	0.39093	0.13316	0.58945	0.21155	0.15317	0.22473
426	1.9344	2.03092	0.00679	0.08037	0.00297	0.00297	0.00922	0.01024	0.00877	0.00694	1.63265	7.51953	0.685	0.23856	0.01264	0.00514	0.27611	0.09942	0.16481	0.1642	0.08266	0.28824	0.86321	1.29688	1.34084	1.09943	1.25522	1.25612	18.95312	7.46582	2.54492	4.04102	0.1709	1.46777	0.39093	0.13316	0.58945	0.12439	0.14394	0.32112
427	1.9344	2.03092	0.00679	0.08037	0.00297	0.00297	0.00922	0.01024	0.00877	0.00694	1.63265	7.51953	0.685	0.23856	0.01264	0.03183	0.06374	0.09942	0.16481	0.1642	0.08266	0.28824	0.86321	1.29688	1.34084	1.09943	1.25522	1.25612	18.95312	7.46582	2.54492	4.04102	0.1709	1.46777	0.39093	0.13316	0.58945	0.26451	0.20903	0.11591
428	1.9344	2.03092	0.00679	0.08037	0.00297	0.00297	0.00922	0.01024	0.00877	0.00694	1.63265	7.51953	0.685	0.23856	0.01264	0.03183	0.27611	0.42938	0.16481	0.1642	0.08266	0.28824	0.86321	1.29688	1.34084	1.09943	1.25522	1.25612	18.95312	7.46582	2.54492	4.04102	0.1709	1.46777	0.39093	0.13316	0.58945	0.00481	0.50061	0.08403
429	1.9344	2.03092	0.00679	0.08037	0.00297	0.00297	0.00922	0.01024	0.00877	0.00694	1.63265	7.51953	0.685	0.23856	0.01264	0.03183	0.27611	0.09942	0.13679	0.1642	0.08266	0.28824	0.86321	1.29688	1.34084	1.09943	1.25522	1.25612	18.95312	7.46582	2.54492	4.04102	0.1709	1.46777	0.39093	0.13316	0.58945	0.07827	0.24114	0.27004
430	1.9344	2.03092	0.00679	0.08037	0.00297	0.00297	0.00922	0.01024	0.00877	0.00694	1.63265	7.51953	0.685	0.23856	0.01264	0.03183	0.27611	0.09942	0.16481	0.76203	0.08266	0.28824	0.86321	1.29688	1.34084	1.09943	1.25522	1.25612	18.95312	7.46582	2.54492	4.04102	0.1709	1.46777	0.39093	0.13316	0.58945	0.35096	0.23826	0.00023
431	1.9344	2.03092	0.00679	0.08037	0.00297	0.00297	0.00922	0.01024	0.00877	0.00694	1.63265	7.51953	0.685	0.23856	0.01264	0.03183	0.27611	0.09942	0.16481	0.1642	0.45203	0.28824	0.86321	1.29688	1.34084	1.09943	1.25522	1.25612	18.95312	7.46582	2.54492	4.04102	0.1709	1.46777	0.39093	0.13316	0.58945	0.00977	0.29051	0.28918
432	1.9344	2.03092	0.00679	0.08037	0.00297	0.00297	0.00922	0.01024	0.00877	0.00694	1.63265	7.51953	0.685	0.23856	0.01264	0.03183	0.27611	0.09942	0.16481	0.1642	0.08266	0.35446	0.86321	1.29688	1.34084	1.09943	1.25522	1.25612	18.95312	7.46582	2.54492	4.04102	0.1709	1.46777	0.39093	0.13316	0.58945	0.40494	0.11419	0.07032
433	1.9344	2.03092	0.00679	0.08037	0.00297	0.00297	0.00922	0.01024	0.00877	0.00694	1.63265	7.51953	0.685	0.23856	0.01264	0.03183	0.27611	0.09942	0.16481	0.1642	0.08266	0.28824	0.89532	1.29688	1.34084	1.09943	1.25522	1.25612	18.95312	7.46582	2.54492	4.04102	0.1709	1.46777	0.39093	0.13316	0.58945	0.11915	0.27542	0.19488
434	1.9344	2.03092	0.00679	0.08037	0.00297	0.00297	0.00922	0.01024	0.00877	0.00694	1.63265	7.51953	0.685	0.23856	0.01264	0.03183	0.27611	0.09942	0.16481	0.1642	0.08266	0.28824	0.86321	1.24653	1.34084	1.09943	1.25522	1.25612	18.95312	7.46582	2.54492	4.04102	0.1709	1.46777	0.39093	0.13316	0.58945	0.18342	0.40482	0.00121
435	1.9344	2.03092	0.00679	0.08037	0.00297	0.00297	0.00922	0.01024	0.00877	0.00694	1.63265	7.51953	0.685	0.23856	0.01264	0.03183	0.27611	0.09942	0.16481	0.1642	0.08266	0.28824	0.86321	1.29688	1.23004	1.09943	1.25522	1.25612	18.95312	7.46582	2.54492	4.04102	0.1709	1.46777	0.39093	0.13316	0.58945	0.1444	0.20488	0.24017
436	1.9344	2.03092	0.00679	0.08037	0.00297	0.00297	0.00922	0.01024	0.00877	0.00694	1.63265	7.51953	0.685	0.23856	0.01264	0.03183	0.27611	0.09942	0.16481	0.1642	0.08266	0.28824	0.86321	1.29688	1.34084	1.01279	1.25522	1.25612	18.95312	7.46582	2.54492	4.04102	0.1709	1.46777	0.39093	0.13316	0.58945	0.29821	0.04592	0.24532
437	1.9344	2.03092	0.00679	0.08037	0.00297	0.00297	0.00922	0.01024	0.00877	0.00694	1.63265	7.51953	0.685	0.23856	0.01264	0.03183	0.27611	0.09942	0.16481	0.1642	0.08266	0.28824	0.86321	1.29688	1.34084	1.09943	1.26537	1.25612	18.95312	7.46582	2.54492	4.04102	0.1709	1.46777	0.39093	0.13316	0.58945	0.2842	0.15883	0.14643
438	1.9344	2.03092	0.00679	0.08037	0.00297	0.00297	0.00922	0.01024	0.00877	0.00694	1.63265	7.51953	0.685	0.23856	0.01264	0.03183	0.27611	0.09942	0.16481	0.1642	0.08266	0.28824	0.86321	1.29688	1.34084	1.09943	1.25522	0.89872	18.95312	7.46582	2.54492	4.04102	0.1709	1.46777	0.39093	0.13316	0.58945	0.0953	0.04939	0.44476
439	1.9344	2.03092	0.00679	0.08037	0.00297	0.00297	0.00922	0.01024	0.00877	0.00694	1.63265	7.51953	0.685	0.23856	0.01264	0.03183	0.27611	0.09942	0.16481	0.1642	0.08266	0.28824	0.86321	1.29688	1.34084	1.09943	1.25522	1.25612	21.07812	7.46582	2.54492	4.04102	0.1709	1.46777	0.39093	0.13316	0.58945	0.09767	0.28237	0.20941
440	1.9344	2.03092	0.00679	0.08037	0.00297	0.00297	0.00922	0.01024	0.00877	0.00694	1.63265	7.51953	0.685	0.23856	0.01264	0.03183	0.27611	0.09942	0.16481	0.1642	0.08266	0.28824	0.86321	1.29688	1.34084	1.09943	1.25522	1.25612	18.95312	6.98145	2.54492	4.04102	0.1709	1.46777	0.39093	0.13316	0.58945	0.28268	0.21463	0.09214
441	1.9344	2.03092	0.00679	0.08037	0.00297	0.00297	0.00922	0.01024	0.00877	0.00694	1.63265	7.51953	0.685	0.23856	0.01264	0.03183	0.27611	0.09942	0.16481	0.1642	0.08266	0.28824	0.86321	1.29688	1.34084	1.09943	1.25522	1.25612	18.95312	7.46582	1.05664	4.04102	0.1709	1.46777	0.39093	0.13316	0.58945	0.35964	0.06202	0.16779
442	1.9344	2.03092	0.00679	0.08037	0.00297	0.00297	0.00922	0.01024	0.00877	0.00694	1.63265	7.51953	0.685	0.23856	0.01264	0.03183	0.27611	0.09942	0.16481	0.1642	0.08266	0.28824	0.86321	1.29688	1.34084	1.09943	1.25522	1.25612	18.95312	7.46582	2.54492	4.75977	0.1709	1.46777	0.39093	0.13316	0.58945	0.03841	0.21405	0.33699
443	1.9344	2.03092	0.00679	0.08037	0.00297	0.00297	0.00922	0.01024	0.00877	0.00694	1.63265	7.51953	0.685	0.23856	0.01264	0.03183	0.27611	0.09942	0.16481	0.1642	0.08266	0.28824	0.86321	1.29688	1.34084	1.09943	1.25522	1.25612	18.95312	7.46582	2.54492	4.04102	0.53613	1.46777	0.39093	0.13316	0.58945	0.23224	0.15119	0.20603
444	1.9344	2.03092	0.00679	0.08037	0.00297	0.00297	0.00922	0.01024	0.00877	0.00694	1.63265	7.51953	0.685	0.23856	0.01264	0.03183	0.27611	0.09942	0.16481	0.1642	0.08266	0.28824	0.86321	1.29688	1.34084	1.09943	1.25522	1.25612	18.95312	7.46582	2.54492	4.04102	0.1709	0.86426	0.39093	0.13316	0.58945	0.03033	0.04482	0.5143
445	1.9344	2.03092	0.00679	0.08037	0.00297	0.00297	0.00922	0.01024	0.00877	0.00694	1.63265	7.51953	0.685	0.23856	0.01264	0.03183	0.27611	0.09942	0.16481	0.1642	0.08266	0.28824	0.86321	1.29688	1.34084	1.09943	1.25522	1.25612	18.95312	7.46582	2.54492	4.04102	0.1709	1.46777	0.35882	0.13316	0.58945	0.31174	0.24495	0.03277
446	1.9344	2.03092	0.00679	0.08037	0.00297	0.00297	0.00922	0.01024	0.00877	0.00694	1.63265	7.51953	0.685	0.23856	0.01264	0.03183	0.27611	0.09942	0.16481	0.1642	0.08266	0.28824	0.86321	1.29688	1.34084	1.09943	1.25522	1.25612	18.95312	7.46582	2.54492	4.04102	0.1709	1.46777	0.39093	0.07352	0.58945	0.16726	0.17635	0.24585
447	1.9344	2.03092	0.00679	0.08037	0.00297	0.00297	0.00922	0.01024	0.00877	0.00694	1.63265	7.51953	0.685	0.23856	0.01264	0.03183	0.27611	0.09942	0.16481	0.1642	0.08266	0.28824	0.86321	1.29688	1.34084	1.09943	1.25522	1.25612	18.95312	7.46582	2.54492	4.04102	0.1709	1.46777	0.39093	0.13316	0.56211	0.03854	0.15139	0.37218
448	1.9344	2.03092	0.00679	0.08037	0.00297	0.00297	0.00922	0.01024	0.00877	0.00694	1.63265	7.51953	0.685	0.23856	0.01264	0.03183	0.27611	0.09942	0.16481	0.1642	0.08266	0.28824	0.86321	1.29688	1.34084	1.09943	1.25522	1.25612	18.95312	7.46582	2.54492	4.04102	0.1709	1.46777	0.39093	0.13316	0.58945	0.07451	0.29833	0.21661
449	1.9344	2.03092	0.00679	0.08037	0.00297	0.00297	0.00922	0.01024	0.00877	0.00694	1.63265	7.51953	0.685	0.23856	0.01264	0.03183	0.27611	0.09942	0.16481	0.1642	0.08266	0.28824	0.86321	1.29688	1.34084	1.09943	1.25522	1.25612	18.95312	7.46582	2.54492	4.04102	0.1709	1.46777	0.39093	0.13316	0.58945	0.02247	0.03261	0.53437
450	1.9344	2.03092	0.00679	0.08037	0.00297	0.00297	0.00922	0.01024	0.00877	0.00694	1.63265	7.51953	0.685	0.23856	0.01264	0.03183	0.27611	0.09942	0.16481	0.1642	0.08266	0.28824	0.86321	1.29688	1.34084	1.09943	1.25522	1.25612	18.95312	7.46582	2.54492	4.04102	0.1709	1.46777	0.39093	0.13316	0.58945	0.36128	0.01281	0.21536
451	1.9344	1.21424	0.00401	0.08289	0.00315	0.00723	0.00997	0.00794	0.0038	0.01104	2.06379	8.56641	0.46551	0.27989	0.00148	0.00514	0.06374	0.42938	0.13679	0.76203	0.45203	0.35446	0.89532	1.24653	1.23004	1.01279	1.26537	0.89872	21.07812	6.98145	1.05664	4.75977	0.53613	0.86426	0.24385	0.08626	0.56211	0.23086	0.09445	0.23679
452	1.68142	2.03092	0.00401	0.08289	0.00315	0.00723	0.00997	0.00794	0.0038	0.01104	2.06379	8.56641	0.46551	0.27989	0.00148	0.00514	0.06374	0.42938	0.13679	0.76203	0.45203	0.35446	0.89532	1.24653	1.23004	1.01279	1.26537	0.89872	21.07812	6.98145	1.05664	4.75977	0.53613	0.86426	0.24385	0.08626	0.56211	0.52881	0.02339	0.00991
453	1.68142	1.21424	0.00679	0.08289	0.00315	0.00723	0.00997	0.00794	0.0038	0.01104	2.06379	8.56641	0.46551	0.27989	0.00148	0.00514	0.06374	0.42938	0.13679	0.76203	0.45203	0.35446	0.89532	1.24653	1.23004	1.01279	1.26537	0.89872	21.07812	6.98145	1.05664	4.75977	0.53613	0.86426	0.24385	0.08626	0.56211	0.00445	0.39066	0.167
454	1.68142	1.21424	0.00401	0.08037	0.00315	0.00723	0.00997	0.00794	0.0038	0.01104	2.06379	8.56641	0.46551	0.27989	0.00148	0.00514	0.06374	0.42938	0.13679	0.76203	0.45203	0.35446	0.89532	1.24653	1.23004	1.01279	1.26537	0.89872	21.07812	6.98145	1.05664	4.75977	0.53613	0.86426	0.24385	0.08626	0.56211	0.04387	0.30733	0.21091
455	1.68142	1.21424	0.00401	0.08289	0.00297	0.00723	0.00997	0.00794	0.0038	0.01104	2.06379	8.56641	0.46551	0.27989	0.00148	0.00514	0.06374	0.42938	0.13679	0.76203	0.45203	0.35446	0.89532	1.24653	1.23004	1.01279	1.26537	0.89872	21.07812	6.98145	1.05664	4.75977	0.53613	0.86426	0.24385	0.08626	0.56211	0.15454	0.35013	0.05743
456	1.68142	1.21424	0.00401	0.08289	0.00315	0.00297	0.00997	0.00794	0.0038	0.01104	2.06379	8.56641	0.46551	0.27989	0.00148	0.00514	0.06374	0.42938	0.13679	0.76203	0.45203	0.35446	0.89532	1.24653	1.23004	1.01279	1.26537	0.89872	21.07812	6.98145	1.05664	4.75977	0.53613	0.86426	0.24385	0.08626	0.56211	0.13683	0.02797	0.39731
457	1.68142	1.21424	0.00401	0.08289	0.00315	0.00723	0.00922	0.00794	0.0038	0.01104	2.06379	8.56641	0.46551	0.27989	0.00148	0.00514	0.06374	0.42938	0.13679	0.76203	0.45203	0.35446	0.89532	1.24653	1.23004	1.01279	1.26537	0.89872	21.07812	6.98145	1.05664	4.75977	0.53613	0.86426	0.24385	0.08626	0.56211	0.03935	0.23955	0.28321
458	1.68142	1.21424	0.00401	0.08289	0.00315	0.00723	0.00997	0.01024	0.0038	0.01104	2.06379	8.56641	0.46551	0.27989	0.00148	0.00514	0.06374	0.42938	0.13679	0.76203	0.45203	0.35446	0.89532	1.24653	1.23004	1.01279	1.26537	0.89872	21.07812	6.98145	1.05664	4.75977	0.53613	0.86426	0.24385	0.08626	0.56211	0.21031	0.23809	0.11372
459	1.68142	1.21424	0.00401	0.08289	0.00315	0.00723	0.00997	0.00794	0.00877	0.01104	2.06379	8.56641	0.46551	0.27989	0.00148	0.00514	0.06374	0.42938	0.13679	0.76203	0.45203	0.35446	0.89532	1.24653	1.23004	1.01279	1.26537	0.89872	21.07812	6.98145	1.05664	4.75977	0.53613	0.86426	0.24385	0.08626	0.56211	0.02155	0.32576	0.21479
460	1.68142	1.21424	0.00401	0.08289	0.00315	0.00723	0.00997	0.00794	0.0038	0.00694	2.06379	8.56641	0.46551	0.27989	0.00148	0.00514	0.06374	0.42938	0.13679	0.76203	0.45203	0.35446	0.89532	1.24653	1.23004	1.01279	1.26537	0.89872	21.07812	6.98145	1.05664	4.75977	0.53613	0.86426	0.24385	0.08626	0.56211	0.07446	0.05199	0.43566
461	1.68142	1.21424	0.00401	0.08289	0.00315	0.00723	0.00997	0.00794	0.0038	0.01104	1.63265	8.56641	0.46551	0.27989	0.00148	0.00514	0.06374	0.42938	0.13679	0.76203	0.45203	0.35446	0.89532	1.24653	1.23004	1.01279	1.26537	0.89872	21.07812	6.98145	1.05664	4.75977	0.53613	0.86426	0.24385	0.08626	0.56211	0.32838	0.04633	0.1874
462	1.68142	1.21424	0.00401	0.08289	0.00315	0.00723	0.00997	0.00794	0.0038	0.01104	2.06379	7.51953	0.46551	0.27989	0.00148	0.00514	0.06374	0.42938	0.13679	0.76203	0.45203	0.35446	0.89532	1.24653	1.23004	1.01279	1.26537	0.89872	21.07812	6.98145	1.05664	4.75977	0.53613	0.86426	0.24385	0.08626	0.56211	0.00393	0.41594	0.14224
463	1.68142	1.21424	0.00401	0.08289	0.00315	0.00723	0.00997	0.00794	0.0038	0.01104	2.06379	8.56641	0.685	0.27989	0.00148	0.00514	0.06374	0.42938	0.13679	0.76203	0.45203	0.35446	0.89532	1.24653	1.23004	1.01279	1.26537	0.89872	21.07812	6.98145	1.05664	4.75977	0.53613	0.86426	0.35882	0.08626	0.56211	0.29551	0.05721	0.2094
464	1.68142	1.21424	0.00401	0.08289	0.00315	0.00723	0.00997	0.00794	0.0038	0.01104	2.06379	8.56641	0.46551	0.23856	0.00148	0.00514	0.06374	0.42938	0.13679	0.76203	0.45203	0.35446	0.89532	1.24653	1.23004	1.01279	1.26537	0.89872	21.07812	6.98145	1.05664	4.75977	0.53613	0.86426	0.24385	0.07352	0.56211	0.31768	0.02697	0.21746
465	1.68142	1.21424	0.00401	0.08289	0.00315	0.00723	0.00997	0.00794	0.0038	0.01104	2.06379	8.56641	0.46551	0.27989	0.01264	0.00514	0.06374	0.42938	0.13679	0.76203	0.45203	0.35446	0.89532	1.24653	1.23004	1.01279	1.26537	0.89872	21.07812	6.98145	1.05664	4.75977	0.53613	0.86426	0.24385	0.08626	0.56211	0.10491	0.12641	0.33079
466	1.68142	1.21424	0.00401	0.08289	0.00315	0.00723	0.00997	0.00794	0.0038	0.01104	2.06379	8.56641	0.46551	0.27989	0.00148	0.03183	0.06374	0.42938	0.13679	0.76203	0.45203	0.35446	0.89532	1.24653	1.23004	1.01279	1.26537	0.89872	21.07812	6.98145	1.05664	4.75977	0.53613	0.86426	0.24385	0.08626	0.56211	0.06542	0.00201	0.49469
467	1.68142	1.21424	0.00401	0.08289	0.00315	0.00723	0.00997	0.00794	0.0038	0.01104	2.06379	8.56641	0.46551	0.27989	0.00148	0.00514	0.27611	0.42938	0.13679	0.76203	0.45203	0.35446	0.89532	1.24653	1.23004	1.01279	1.26537	0.89872	21.07812	6.98145	1.05664	4.75977	0.53613	0.86426	0.24385	0.08626	0.56211	0.21174	0.18164	0.16872
468	1.68142	1.21424	0.00401	0.08289	0.00315	0.00723	0.00997	0.00794	0.0038	0.01104	2.06379	8.56641	0.46551	0.27989	0.00148	0.00514	0.06374	0.09942	0.13679	0.76203	0.45203	0.35446	0.89532	1.24653	1.23004	1.01279	1.26537	0.89872	21.07812	6.98145	1.05664	4.75977	0.53613	0.86426	0.24385	0.08626	0.56211	0.24345	0.18238	0.13628
469	1.68142	1.21424	0.00401	0.08289	0.00315	0.00723	0.00997	0.00794	0.0038	0.01104	2.06379	8.56641	0.46551	0.27989	0.00148	0.00514	0.06374	0.42938	0.16481	0.76203	0.45203	0.35446	0.89532	1.24653	1.23004	1.01279	1.26537	0.89872	21.07812	6.98145	1.05664	4.75977	0.53613	0.86426	0.24385	0.08626	0.56211	0.18426	0.0761	0.30175
470	1.68142	1.21424	0.00401	0.08289	0.00315	0.00723	0.00997	0.00794	0.0038	0.01104	2.06379	8.56641	0.46551	0.27989	0.00148	0.00514	0.06374	0.42938	0.13679	0.1642	0.45203	0.35446	0.89532	1.24653	1.23004	1.01279	1.26537	0.89872	21.07812	6.98145	1.05664	4.75977	0.53613	0.86426	0.24385	0.08626	0.56211	0.15083	0.26666	0.14461
471	1.68142	1.21424	0.00401	0.08289	0.00315	0.00723	0.00997	0.00794	0.0038	0.01104	2.06379	8.56641	0.46551	0.27989	0.00148	0.00514	0.06374	0.42938	0.13679	0.76203	0.08266	0.35446	0.89532	1.24653	1.23004	1.01279	1.26537	0.89872	21.07812	6.98145	1.05664	4.75977	0.53613	0.86426	0.24385	0.08626	0.56211	0.39595	0.02683	0.13933
472	1.68142	1.21424	0.00401	0.08289	0.00315	0.00723	0.00997	0.00794	0.0038	0.01104	2.06379	8.56641	0.46551	0.27989	0.00148	0.00514	0.06374	0.42938	0.13679	0.76203	0.45203	0.28824	0.89532	1.24653	1.23004	1.01279	1.26537	0.89872	21.07812	6.98145	1.05664	4.75977	0.53613	0.86426	0.24385	0.08626	0.56211	0.02226	0.15019	0.38967
473	1.68142	1.21424	0.00401	0.08289	0.00315	0.00723	0.00997	0.00794	0.0038	0.01104	2.06379	8.56641	0.46551	0.27989	0.00148	0.00514	0.06374	0.42938	0.13679	0.76203	0.45203	0.35446	0.86321	1.24653	1.23004	1.01279	1.26537	0.89872	21.07812	6.98145	1.05664	4.75977	0.53613	0.86426	0.24385	0.08626	0.56211	0.30509	0.18119	0.07583
474	1.68142	1.21424	0.00401	0.08289	0.00315	0.00723	0.00997	0.00794	0.0038	0.01104	2.06379	8.56641	0.46551	0.27989	0.00148	0.00514	0.06374	0.42938	0.13679	0.76203	0.45203	0.35446	0.89532	1.29688	1.23004	1.01279	1.26537	0.89872	21.07812	6.98145	1.05664	4.75977	0.53613	0.86426	0.24385	0.08626	0.56211	0.28646	0.17128	0.10437
475	1.68142	1.21424	0.00401	0.08289	0.00315	0.00723	0.00997	0.00794	0.0038	0.01104	2.06379	8.56641	0.46551	0.27989	0.00148	0.00514	0.06374	0.42938	0.13679	0.76203	0.45203	0.35446	0.89532	1.24653	1.34084	1.01279	1.26537	0.89872	21.07812	6.98145	1.05664	4.75977	0.53613	0.86426	0.24385	0.08626	0.56211	0.10212	0.4352	0.02479
476	1.68142	1.21424	0.00401	0.08289	0.00315	0.00723	0.00997	0.00794	0.0038	0.01104	2.06379	8.56641	0.46551	0.27989	0.00148	0.00514	0.06374	0.42938	0.13679	0.76203	0.45203	0.35446	0.89532	1.24653	1.23004	1.09943	1.26537	0.89872	21.07812	6.98145	1.05664	4.75977	0.53613	0.86426	0.24385	0.08626	0.56211	0.1922	0.34709	0.02282
477	1.68142	1.21424	0.00401	0.08289	0.00315	0.00723	0.00997	0.00794	0.0038	0.01104	2.06379	8.56641	0.46551	0.27989	0.00148	0.00514	0.06374	0.42938	0.13679	0.76203	0.45203	0.35446	0.89532	1.24653	1.23004	1.01279	1.25522	0.89872	21.07812	6.98145	1.05664	4.75977	0.53613	0.86426	0.24385	0.08626	0.56211	0.26826	0.2092	0.08465
478	1.68142	1.21424	0.00401	0.08289	0.00315	0.00723	0.00997	0.00794	0.0038	0.01104	2.06379	8.56641	0.46551	0.27989	0.00148	0.00514	0.06374	0.42938	0.13679	0.76203	0.45203	0.35446	0.89532	1.24653	1.23004	1.01279	1.26537	1.25612	21.07812	6.98145	1.05664	4.75977	0.53613	0.86426	0.24385	0.08626	0.56211	0.09026	0.10107	0.37078
479	1.68142	1.21424	0.00401	0.08289	0.00315	0.00723	0.00997	0.00794	0.0038	0.01104	2.06379	8.56641	0.46551	0.27989	0.00148	0.00514	0.06374	0.42938	0.13679	0.76203	0.45203	0.35446	0.89532	1.24653	1.23004	1.01279	1.26537	0.89872	18.95312	6.98145	1.05664	4.75977	0.53613	0.86426	0.24385	0.08626	0.56211	0.30527	0.08967	0.16717
480	1.68142	1.21424	0.00401	0.08289	0.00315	0.00723	0.00997	0.00794	0.0038	0.01104	2.06379	8.56641	0.46551	0.27989	0.00148	0.00514	0.06374	0.42938	0.13679	0.76203	0.45203	0.35446	0.89532	1.24653	1.23004	1.01279	1.26537	0.89872	21.07812	7.46582	1.05664	4.75977	0.53613	0.86426	0.24385	0.08626	0.56211	0.01164	0.54199	0.00848
481	1.68142	1.21424	0.00401	0.08289	0.00315	0.00723	0.00997	0.00794	0.0038	0.01104	2.06379	8.56641	0.46551	0.27989	0.00148	0.00514	0.06374	0.42938	0.13679	0.76203	0.45203	0.35446	0.89532	1.24653	1.23004	1.01279	1.26537	0.89872	21.07812	6.98145	2.54492	4.75977	0.53613	0.86426	0.24385	0.08626	0.56211	0.02145	0.38476	0.1559
482	1.68142	1.21424	0.00401	0.08289	0.00315	0.00723	0.00997	0.00794	0.0038	0.01104	2.06379	8.56641	0.46551	0.27989	0.00148	0.00514	0.06374	0.42938	0.13679	0.76203	0.45203	0.35446	0.89532	1.24653	1.23004	1.01279	1.26537	0.89872	21.07812	6.98145	1.05664	4.04102	0.53613	0.86426	0.24385	0.08626	0.56211	0.32184	0.13613	0.10414
483	1.68142	1.21424	0.00401	0.08289	0.00315	0.00723	0.00997	0.00794	0.0038	0.01104	2.06379	8.56641	0.46551	0.27989	0.00148	0.00514	0.06374	0.42938	0.13679	0.76203	0.45203	0.35446	0.89532	1.24653	1.23004	1.01279	1.26537	0.89872	21.07812	6.98145	1.05664	4.75977	0.1709	0.86426	0.24385	0.08626	0.56211	0.02824	0.11741	0.41645
484	1.68142	1.21424	0.00401	0.08289	0.00315	0.00723	0.00997	0.00794	0.0038	0.01104	2.06379	8.56641	0.46551	0.27989	0.00148	0.00514	0.06374	0.42938	0.13679	0.76203	0.45203	0.35446	0.89532	1.24653	1.23004	1.01279	1.26537	0.89872	21.07812	6.98145	1.05664	4.75977	0.53613	1.46777	0.24385	0.08626	0.56211	0.05014	0.00236	0.50961
485	1.68142	1.21424	0.00401	0.08289	0.00315	0.00723	0.00997	0.00794	0.0038	0.01104	2.06379	8.56641	0.46551	0.27989	0.00148	0.00514	0.06374	0.42938	0.13679	0.76203	0.45203	0.35446	0.89532	1.24653	1.23004	1.01279	1.26537	0.89872	21.07812	6.98145	1.05664	4.75977	0.53613	0.86426	0.26567	0.08626	0.56211	0.1008	0.42068	0.04063
486	1.68142	1.21424	0.00401	0.08289	0.00315	0.00723	0.00997	0.00794	0.0038	0.01104	2.06379	8.56641	0.46551	0.27989	0.00148	0.00514	0.06374	0.42938	0.13679	0.76203	0.45203	0.35446	0.89532	1.24653	1.23004	1.01279	1.26537	0.89872	21.07812	6.98145	1.05664	4.75977	0.53613	0.86426	0.24385	0.15623	0.56211	0.00881	0.38189	0.17141
487	1.68142	1.21424	0.00401	0.08289	0.00315	0.00723	0.00997	0.00794	0.0038	0.01104	2.06379	8.56641	0.46551	0.27989	0.00148	0.00514	0.06374	0.42938	0.13679	0.76203	0.45203	0.35446	0.89532	1.24653	1.23004	1.01279	1.26537	0.89872	21.07812	6.98145	1.05664	4.75977	0.53613	0.86426	0.24385	0.08626	0.58945	0.10514	0.04353	0.44078
488	1.68142	1.21424	0.00401	0.08289	0.00315	0.00723	0.00997	0.00794	0.0038	0.01104	2.06379	8.56641	0.46551	0.27989	0.00148	0.00514	0.06374	0.42938	0.13679	0.76203	0.45203	0.35446	0.89532	1.24653	1.23004	1.01279	1.26537	0.89872	21.07812	6.98145	1.05664	4.75977	0.53613	0.86426	0.24385	0.08626	0.56211	0.32725	0.08353	0.15133
489	1.68142	1.21424	0.00401	0.08289	0.00315	0.00723	0.00997	0.00794	0.0038	0.01104	2.06379	8.56641	0.46551	0.27989	0.00148	0.00514	0.06374	0.42938	0.13679	0.76203	0.45203	0.35446	0.89532	1.24653	1.23004	1.01279	1.26537	0.89872	21.07812	6.98145	1.05664	4.75977	0.53613	0.86426	0.24385	0.08626	0.56211	0.07754	0.13041	0.35415
490	1.68142	1.21424	0.00401	0.08289	0.00315	0.00723	0.00997	0.00794	0.0038	0.01104	2.06379	8.56641	0.46551	0.27989	0.00148	0.00514	0.06374	0.42938	0.13679	0.76203	0.45203	0.35446	0.89532	1.24653	1.23004	1.01279	1.26537	0.89872	21.07812	6.98145	1.05664	4.75977	0.53613	0.86426	0.24385	0.08626	0.56211	0.31655	0.21509	0.03047
491	1.68142	1.21424	0.00401	0.08289	0.00315	0.00723	0.00997	0.00794	0.0038	0.01104	2.06379	8.56641	0.46551	0.27989	0.00148	0.00514	0.06374	0.42938	0.13679	0.76203	0.45203	0.35446	0.89532	1.24653	1.23004	1.01279	1.26537	0.89872	21.07812	6.98145	1.05664	4.75977	0.53613	0.86426	0.24385	0.08626	0.56211	0.05639	0.31691	0.18882
492	1.72815	0.99592	0.00454	0.00612	0.00372	0.00052	0.00182	0.01274	0.0063	0.00944	1.4244	8.51953	0.28172	0.27247	0.009	0.11943	0.07623	0.4364	0.23003	0.69438	0.49379	0.34293	1.27421	0.89413	0.93172	1.23468	0.8654	1.12275	14.95312	7.21582	1.04492	3.54102	0.9209	1.21777	0.13261	0.12485	0.28945	0.13875	0.10097	0.04973
493	1.47517	0.99592	0.00454	0.00612	0.00372	0.00052	0.00182	0.01274	0.0063	0.00944	1.4244	8.51953	0.28172	0.27247	0.009	0.11943	0.07623	0.4364	0.23003	0.69438	0.49379	0.34293	1.27421	0.89413	0.93172	1.23468	0.8654	1.12275	14.95312	7.21582	1.04492	3.54102	0.9209	1.21777	0.13261	0.12485	0.28945	0.0517	0.23484	0.00291
494	1.72815	0.86924	0.00454	0.00612	0.00372	0.00052	0.00182	0.01274	0.0063	0.00944	1.4244	8.51953	0.28172	0.27247	0.009	0.11943	0.07623	0.4364	0.23003	0.69438	0.49379	0.34293	1.27421	0.89413	0.93172	1.23468	0.8654	1.12275	14.95312	7.21582	1.04492	3.54102	0.9209	1.21777	0.13261	0.12485	0.28945	0.09291	0.15851	0.03804
495	1.72815	0.99592	0.00626	0.00612	0.00372	0.00052	0.00182	0.01274	0.0063	0.00944	1.4244	8.51953	0.28172	0.27247	0.009	0.11943	0.07623	0.4364	0.23003	0.69438	0.49379	0.34293	1.27421	0.89413	0.93172	1.23468	0.8654	1.12275	14.95312	7.21582	1.04492	3.54102	0.9209	1.21777	0.13261	0.12485	0.28945	0.12001	0.14295	0.02648
496	1.72815	0.99592	0.00454	0.00864	0.00372	0.00052	0.00182	0.01274	0.0063	0.00944	1.4244	8.51953	0.28172	0.27247	0.009	0.11943	0.07623	0.4364	0.23003	0.69438	0.49379	0.34293	1.27421	0.89413	0.93172	1.23468	0.8654	1.12275	14.95312	7.21582	1.04492	3.54102	0.9209	1.21777	0.13261	0.12485	0.28945	0.19398	0.0009	0.09457
497	1.72815	0.99592	0.00454	0.00612	0.0039	0.00052	0.00182	0.01274	0.0063	0.00944	1.4244	8.51953	0.28172	0.27247	0.009	0.11943	0.07623	0.4364	0.23003	0.69438	0.49379	0.34293	1.27421	0.89413	0.93172	1.23468	0.8654	1.12275	14.95312	7.21582	1.04492	3.54102	0.9209	1.21777	0.13261	0.12485	0.28945	0.22496	0.05194	0.01254
498	1.72815	0.99592	0.00454	0.00612	0.00372	0.00478	0.00182	0.01274	0.0063	0.00944	1.4244	8.51953	0.28172	0.27247	0.009	0.11943	0.07623	0.4364	0.23003	0.69438	0.49379	0.34293	1.27421	0.89413	0.93172	1.23468	0.8654	1.12275	14.95312	7.21582	1.04492	3.54102	0.9209	1.21777	0.13261	0.12485	0.28945	0.10528	0.13285	0.05132
499	1.72815	0.99592	0.00454	0.00612	0.00372	0.00052	0.00257	0.01274	0.0063	0.00944	1.4244	8.51953	0.28172	0.27247	0.009	0.11943	0.07623	0.4364	0.23003	0.69438	0.49379	0.34293	1.27421	0.89413	0.93172	1.23468	0.8654	1.12275	14.95312	7.21582	1.04492	3.54102	0.9209	1.21777	0.13261	0.12485	0.28945	0.10468	0.09887	0.0859
500	1.72815	0.99592	0.00454	0.00612	0.00372	0.00052	0.00182	0.01044	0.0063	0.00944	1.4244	8.51953	0.28172	0.27247	0.009	0.11943	0.07623	0.4364	0.23003	0.69438	0.49379	0.34293	1.27421	0.89413	0.93172	1.23468	0.8654	1.12275	14.95312	7.21582	1.04492	3.54102	0.9209	1.21777	0.13261	0.12485	0.28945	0.19852	0.0798	0.01114
501	1.72815	0.99592	0.00454	0.00612	0.00372	0.00052	0.00182	0.01274	0.00133	0.00944	1.4244	8.51953	0.28172	0.27247	0.009	0.11943	0.07623	0.4364	0.23003	0.69438	0.49379	0.34293	1.27421	0.89413	0.93172	1.23468	0.8654	1.12275	14.95312	7.21582	1.04492	3.54102	0.9209	1.21777	0.13261	0.12485	0.28945	0.10235	0.04083	0.14627
502	1.72815	0.99592	0.00454	0.00612	0.00372	0.00052	0.00182	0.01274	0.0063	0.01354	1.4244	8.51953	0.28172	0.27247	0.009	0.11943	0.07623	0.4364	0.23003	0.69438	0.49379	0.34293	1.27421	0.89413	0.93172	1.23468	0.8654	1.12275	14.95312	7.21582	1.04492	3.54102	0.9209	1.21777	0.13261	0.12485	0.28945	0.14628	0.07681	0.06636
503	1.72815	0.99592	0.00454	0.00612	0.00372	0.00052	0.00182	0.01274	0.0063	0.00944	1.43904	8.51953	0.28172	0.27247	0.009	0.11943	0.07623	0.4364	0.23003	0.69438	0.49379	0.34293	1.27421	0.89413	0.93172	1.23468	0.8654	1.12275	14.95312	7.21582	1.04492	3.54102	0.9209	1.21777	0.13261	0.12485	0.28945	0.1177	0.04765	0.1241
504	1.72815	0.99592	0.00454	0.00612	0.00372	0.00052	0.00182	0.01274	0.0063	0.00944	1.4244	5.56641	0.28172	0.27247	0.009	0.11943	0.07623	0.4364	0.23003	0.69438	0.49379	0.34293	1.27421	0.89413	0.93172	1.23468	0.8654	1.12275	14.95312	7.21582	1.04492	3.54102	0.9209	1.21777	0.13261	0.12485	0.28945	0.13177	0.14074	0.01694
505	1.72815	0.99592	0.00454	0.00612	0.00372	0.00052	0.00182	0.01274	0.0063	0.00944	1.4244	8.51953	0.33108	0.27247	0.009	0.11943	0.07623	0.4364	0.23003	0.69438	0.49379	0.34293	1.27421	0.89413	0.93172	1.23468	0.8654	1.12275	14.95312	7.21582	1.04492	3.54102	0.9209	1.21777	0.15584	0.12485	0.28945	0.00161	0.07452	0.21333
506	1.72815	0.99592	0.00454	0.00612	0.00372	0.00052	0.00182	0.01274	0.0063	0.00944	1.4244	8.51953	0.28172	0.24598	0.009	0.11943	0.07623	0.4364	0.23003	0.69438	0.49379	0.34293	1.27421	0.89413	0.93172	1.23468	0.8654	1.12275	14.95312	7.21582	1.04492	3.54102	0.9209	1.21777	0.13261	0.11271	0.28945	0.09638	0.17354	0.01954
507	1.72815	0.99592	0.00454	0.00612	0.00372	0.00052	0.00182	0.01274	0.0063	0.00944	1.4244	8.51953	0.28172	0.27247	0.01238	0.11943	0.07623	0.4364	0.23003	0.69438	0.49379	0.34293	1.27421	0.89413	0.93172	1.23468	0.8654	1.12275	14.95312	7.21582	1.04492	3.54102	0.9209	1.21777	0.13261	0.12485	0.28945	0.01348	0.26121	0.01476
508	1.72815	0.99592	0.00454	0.00612	0.00372	0.00052	0.00182	0.01274	0.0063	0.00944	1.4244	8.51953	0.28172	0.27247	0.009	0.03434	0.07623	0.4364	0.23003	0.69438	0.49379	0.34293	1.27421	0.89413	0.93172	1.23468	0.8654	1.12275	14.95312	7.21582	1.04492	3.54102	0.9209	1.21777	0.13261	0.12485	0.28945	0.06077	0.04334	0.18535
509	1.72815	0.99592	0.00454	0.00612	0.00372	0.00052	0.00182	0.01274	0.0063	0.00944	1.4244	8.51953	0.28172	0.27247	0.009	0.11943	0.66337	0.4364	0.23003	0.69438	0.49379	0.34293	1.27421	0.89413	0.93172	1.23468	0.8654	1.12275	14.95312	7.21582	1.04492	3.54102	0.9209	1.21777	0.13261	0.12485	0.28945	0.02923	0.14692	0.11331
510	1.72815	0.99592	0.00454	0.00612	0.00372	0.00052	0.00182	0.01274	0.0063	0.00944	1.4244	8.51953	0.28172	0.27247	0.009	0.11943	0.07623	0.31705	0.23003	0.69438	0.49379	0.34293	1.27421	0.89413	0.93172	1.23468	0.8654	1.12275	14.95312	7.21582	1.04492	3.54102	0.9209	1.21777	0.13261	0.12485	0.28945	0.04029	0.11282	0.13634
511	1.72815	0.99592	0.00454	0.00612	0.00372	0.00052	0.00182	0.01274	0.0063	0.00944	1.4244	8.51953	0.28172	0.27247	0.009	0.11943	0.07623	0.4364	0.20201	0.69438	0.49379	0.34293	1.27421	0.89413	0.93172	1.23468	0.8654	1.12275	14.95312	7.21582	1.04492	3.54102	0.9209	1.21777	0.13261	0.12485	0.28945	0.04159	0.08839	0.15947
512	1.72815	0.99592	0.00454	0.00612	0.00372	0.00052	0.00182	0.01274	0.0063	0.00944	1.4244	8.51953	0.28172	0.27247	0.009	0.11943	0.07623	0.4364	0.23003	0.58531	0.49379	0.34293	1.27421	0.89413	0.93172	1.23468	0.8654	1.12275	14.95312	7.21582	1.04492	3.54102	0.9209	1.21777	0.13261	0.12485	0.28945	0.00015	0.22926	0.06004
513	1.72815	0.99592	0.00454	0.00612	0.00372	0.00052	0.00182	0.01274	0.0063	0.00944	1.4244	8.51953	0.28172	0.27247	0.009	0.11943	0.07623	0.4364	0.23003	0.69438	0.0409	0.34293	1.27421	0.89413	0.93172	1.23468	0.8654	1.12275	14.95312	7.21582	1.04492	3.54102	0.9209	1.21777	0.13261	0.12485	0.28945	0.04269	0.15579	0.09097
514	1.72815	0.99592	0.00454	0.00612	0.00372	0.00052	0.00182	0.01274	0.0063	0.00944	1.4244	8.51953	0.28172	0.27247	0.009	0.11943	0.07623	0.4364	0.23003	0.69438	0.49379	0.29977	1.27421	0.89413	0.93172	1.23468	0.8654	1.12275	14.95312	7.21582	1.04492	3.54102	0.9209	1.21777	0.13261	0.12485	0.28945	0.05472	0.07829	0.15644
515	1.72815	0.99592	0.00454	0.00612	0.00372	0.00052	0.00182	0.01274	0.0063	0.00944	1.4244	8.51953	0.28172	0.27247	0.009	0.11943	0.07623	0.4364	0.23003	0.69438	0.49379	0.34293	1.03232	0.89413	0.93172	1.23468	0.8654	1.12275	14.95312	7.21582	1.04492	3.54102	0.9209	1.21777	0.13261	0.12485	0.28945	0.09209	0.06302	0.13435
516	1.72815	0.99592	0.00454	0.00612	0.00372	0.00052	0.00182	0.01274	0.0063	0.00944	1.4244	8.51953	0.28172	0.27247	0.009	0.11943	0.07623	0.4364	0.23003	0.69438	0.49379	0.34293	1.27421	1.11228	0.93172	1.23468	0.8654	1.12275	14.95312	7.21582	1.04492	3.54102	0.9209	1.21777	0.13261	0.12485	0.28945	0.06547	0.07888	0.1451
517	1.72815	0.99592	0.00454	0.00612	0.00372	0.00052	0.00182	0.01274	0.0063	0.00944	1.4244	8.51953	0.28172	0.27247	0.009	0.11943	0.07623	0.4364	0.23003	0.69438	0.49379	0.34293	1.27421	0.89413	1.09366	1.23468	0.8654	1.12275	14.95312	7.21582	1.04492	3.54102	0.9209	1.21777	0.13261	0.12485	0.28945	0.02904	0.08264	0.17777
518	1.72815	0.99592	0.00454	0.00612	0.00372	0.00052	0.00182	0.01274	0.0063	0.00944	1.4244	8.51953	0.28172	0.27247	0.009	0.11943	0.07623	0.4364	0.23003	0.69438	0.49379	0.34293	1.27421	0.89413	0.93172	0.87754	0.8654	1.12275	14.95312	7.21582	1.04492	3.54102	0.9209	1.21777	0.13261	0.12485	0.28945	0.07868	0.13868	0.07209
519	1.72815	0.99592	0.00454	0.00612	0.00372	0.00052	0.00182	0.01274	0.0063	0.00944	1.4244	8.51953	0.28172	0.27247	0.009	0.11943	0.07623	0.4364	0.23003	0.69438	0.49379	0.34293	1.27421	0.89413	0.93172	1.23468	1.13543	1.12275	14.95312	7.21582	1.04492	3.54102	0.9209	1.21777	0.13261	0.12485	0.28945	0.08243	0.10469	0.10234
520	1.72815	0.99592	0.00454	0.00612	0.00372	0.00052	0.00182	0.01274	0.0063	0.00944	1.4244	8.51953	0.28172	0.27247	0.009	0.11943	0.07623	0.4364	0.23003	0.69438	0.49379	0.34293	1.27421	0.89413	0.93172	1.23468	0.8654	1.03209	14.95312	7.21582	1.04492	3.54102	0.9209	1.21777	0.13261	0.12485	0.28945	0.03189	0.1591	0.09847
521	1.72815	0.99592	0.00454	0.00612	0.00372	0.00052	0.00182	0.01274	0.0063	0.00944	1.4244	8.51953	0.28172	0.27247	0.009	0.11943	0.07623	0.4364	0.23003	0.69438	0.49379	0.34293	1.27421	0.89413	0.93172	1.23468	0.8654	1.12275	9.07812	7.21582	1.04492	3.54102	0.9209	1.21777	0.13261	0.12485	0.28945	0.21753	0.07164	0.00028
522	1.72815	0.99592	0.00454	0.00612	0.00372	0.00052	0.00182	0.01274	0.0063	0.00944	1.4244	8.51953	0.28172	0.27247	0.009	0.11943	0.07623	0.4364	0.23003	0.69438	0.49379	0.34293	1.27421	0.89413	0.93172	1.23468	0.8654	1.12275	14.95312	6.73145	1.04492	3.54102	0.9209	1.21777	0.13261	0.12485	0.28945	0.08627	0.00467	0.19851
523	1.72815	0.99592	0.00454	0.00612	0.00372	0.00052	0.00182	0.01274	0.0063	0.00944	1.4244	8.51953	0.28172	0.27247	0.009	0.11943	0.07623	0.4364	0.23003	0.69438	0.49379	0.34293	1.27421	0.89413	0.93172	1.23468	0.8654	1.12275	14.95312	7.21582	2.55664	3.54102	0.9209	1.21777	0.13261	0.12485	0.28945	0.04858	0.16634	0.07453
524	1.72815	0.99592	0.00454	0.00612	0.00372	0.00052	0.00182	0.01274	0.0063	0.00944	1.4244	8.51953	0.28172	0.27247	0.009	0.11943	0.07623	0.4364	0.23003	0.69438	0.49379	0.34293	1.27421	0.89413	0.93172	1.23468	0.8654	1.12275	14.95312	7.21582	1.04492	4.25977	0.9209	1.21777	0.13261	0.12485	0.28945	0.01434	0.16215	0.11296
525	1.72815	0.99592	0.00454	0.00612	0.00372	0.00052	0.00182	0.01274	0.0063	0.00944	1.4244	8.51953	0.28172	0.27247	0.009	0.11943	0.07623	0.4364	0.23003	0.69438	0.49379	0.34293	1.27421	0.89413	0.93172	1.23468	0.8654	1.12275	14.95312	7.21582	1.04492	3.54102	0.78613	1.21777	0.13261	0.12485	0.28945	0.12657	0.15604	0.00684
526	1.72815	0.99592	0.00454	0.00612	0.00372	0.00052	0.00182	0.01274	0.0063	0.00944	1.4244	8.51953	0.28172	0.27247	0.009	0.11943	0.07623	0.4364	0.23003	0.69438	0.49379	0.34293	1.27421	0.89413	0.93172	1.23468	0.8654	1.12275	14.95312	7.21582	1.04492	3.54102	0.9209	0.61426	0.13261	0.12485	0.28945	0.14919	0.00523	0.13503
527	1.72815	0.99592	0.00454	0.00612	0.00372	0.00052	0.00182	0.01274	0.0063	0.00944	1.4244	8.51953	0.28172	0.27247	0.009	0.11943	0.07623	0.4364	0.23003	0.69438	0.49379	0.34293	1.27421	0.89413	0.93172	1.23468	0.8654	1.12275	14.95312	7.21582	1.04492	3.54102	0.9209	1.21777	0.1194	0.12485	0.28945	0.10261	0.01687	0.16997
528	1.72815	0.99592	0.00454	0.00612	0.00372	0.00052	0.00182	0.01274	0.0063	0.00944	1.4244	8.51953	0.28172	0.27247	0.009	0.11943	0.07623	0.4364	0.23003	0.69438	0.49379	0.34293	1.27421	0.89413	0.93172	1.23468	0.8654	1.12275	14.95312	7.21582	1.04492	3.54102	0.9209	1.21777	0.13261	0.05673	0.28945	0.1466	0.04831	0.09454
529	1.72815	0.99592	0.00454	0.00612	0.00372	0.00052	0.00182	0.01274	0.0063	0.00944	1.4244	8.51953	0.28172	0.27247	0.009	0.11943	0.07623	0.4364	0.23003	0.69438	0.49379	0.34293	1.27421	0.89413	0.93172	1.23468	0.8654	1.12275	14.95312	7.21582	1.04492	3.54102	0.9209	1.21777	0.13261	0.12485	0.26211	0.03968	0.01463	0.2078
530	1.72815	0.99592	0.00454	0.00612	0.00372	0.00052	0.00182	0.01274	0.0063	0.00944	1.4244	8.51953	0.28172	0.27247	0.009	0.11943	0.07623	0.4364	0.23003	0.69438	0.49379	0.34293	1.27421	0.89413	0.93172	1.23468	0.8654	1.12275	14.95312	7.21582	1.04492	3.54102	0.9209	1.21777	0.13261	0.12485	0.28945	0.00448	0.08844	0.19653
531	1.72815	0.99592	0.00454	0.00612	0.00372	0.00052	0.00182	0.01274	0.0063	0.00944	1.4244	8.51953	0.28172	0.27247	0.009	0.11943	0.07623	0.4364	0.23003	0.69438	0.49379	0.34293	1.27421	0.89413	0.93172	1.23468	0.8654	1.12275	14.95312	7.21582	1.04492	3.54102	0.9209	1.21777	0.13261	0.12485	0.28945	0.07693	0.0862	0.12633
532	1.72815	0.99592	0.00454	0.00612	0.00372	0.00052	0.00182	0.01274	0.0063	0.00944	1.4244	8.51953	0.28172	0.27247	0.009	0.11943	0.07623	0.4364	0.23003	0.69438	0.49379	0.34293	1.27421	0.89413	0.93172	1.23468	0.8654	1.12275	14.95312	7.21582	1.04492	3.54102	0.9209	1.21777	0.13261	0.12485	0.28945	0.06489	0.14996	0.0746
533	1.72815	0.86924	0.00626	0.00864	0.0039	0.00478	0.00257	0.01044	0.00133	0.01354	1.43904	5.56641	0.33108	0.24598	0.01238	0.03434	0.66337	0.31705	0.20201	0.58531	0.0409	0.29977	1.03232	1.11228	1.09366	0.87754	1.13543	1.03209	9.07812	6.73145	2.55664	4.25977	0.78613	0.61426	0.14032	0.05121	0.26211	0.2182	0.00589	0.03802
534	1.47517	0.99592	0.00626	0.00864	0.0039	0.00478	0.00257	0.01044	0.00133	0.01354	1.43904	5.56641	0.33108	0.24598	0.01238	0.03434	0.66337	0.31705	0.20201	0.58531	0.0409	0.29977	1.03232	1.11228	1.09366	0.87754	1.13543	1.03209	9.07812	6.73145	2.55664	4.25977	0.78613	0.61426	0.14032	0.05121	0.26211	0.08094	0.14907	0.0321
535	1.47517	0.86924	0.00454	0.00864	0.0039	0.00478	0.00257	0.01044	0.00133	0.01354	1.43904	5.56641	0.33108	0.24598	0.01238	0.03434	0.66337	0.31705	0.20201	0.58531	0.0409	0.29977	1.03232	1.11228	1.09366	0.87754	1.13543	1.03209	9.07812	6.73145	2.55664	4.25977	0.78613	0.61426	0.14032	0.05121	0.26211	0.15574	0.00282	0.10356
536	1.47517	0.86924	0.00626	0.00612	0.0039	0.00478	0.00257	0.01044	0.00133	0.01354	1.43904	5.56641	0.33108	0.24598	0.01238	0.03434	0.66337	0.31705	0.20201	0.58531	0.0409	0.29977	1.03232	1.11228	1.09366	0.87754	1.13543	1.03209	9.07812	6.73145	2.55664	4.25977	0.78613	0.61426	0.14032	0.05121	0.26211	0.1201	0.01062	0.13139
537	1.47517	0.86924	0.00626	0.00864	0.00372	0.00478	0.00257	0.01044	0.00133	0.01354	1.43904	5.56641	0.33108	0.24598	0.01238	0.03434	0.66337	0.31705	0.20201	0.58531	0.0409	0.29977	1.03232	1.11228	1.09366	0.87754	1.13543	1.03209	9.07812	6.73145	2.55664	4.25977	0.78613	0.61426	0.14032	0.05121	0.26211	0.04423	0.06994	0.14794
538	1.47517	0.86924	0.00626	0.00864	0.0039	0.00052	0.00257	0.01044	0.00133	0.01354	1.43904	5.56641	0.33108	0.24598	0.01238	0.03434	0.66337	0.31705	0.20201	0.58531	0.0409	0.29977	1.03232	1.11228	1.09366	0.87754	1.13543	1.03209	9.07812	6.73145	2.55664	4.25977	0.78613	0.61426	0.14032	0.05121	0.26211	0.13842	0.02903	0.09466
539	1.47517	0.86924	0.00626	0.00864	0.0039	0.00478	0.00182	0.01044	0.00133	0.01354	1.43904	5.56641	0.33108	0.24598	0.01238	0.03434	0.66337	0.31705	0.20201	0.58531	0.0409	0.29977	1.03232	1.11228	1.09366	0.87754	1.13543	1.03209	9.07812	6.73145	2.55664	4.25977	0.78613	0.61426	0.14032	0.05121	0.26211	0.03992	0.13461	0.08759
540	1.47517	0.86924	0.00626	0.00864	0.0039	0.00478	0.00257	0.01274	0.00133	0.01354	1.43904	5.56641	0.33108	0.24598	0.01238	0.03434	0.66337	0.31705	0.20201	0.58531	0.0409	0.29977	1.03232	1.11228	1.09366	0.87754	1.13543	1.03209	9.07812	6.73145	2.55664	4.25977	0.78613	0.61426	0.14032	0.05121	0.26211	0.01954	0.20944	0.03313
541	1.47517	0.86924	0.00626	0.00864	0.0039	0.00478	0.00257	0.01044	0.0063	0.01354	1.43904	5.56641	0.33108	0.24598	0.01238	0.03434	0.66337	0.31705	0.20201	0.58531	0.0409	0.29977	1.03232	1.11228	1.09366	0.87754	1.13543	1.03209	9.07812	6.73145	2.55664	4.25977	0.78613	0.61426	0.14032	0.05121	0.26211	0.11276	0.137	0.01234
542	1.47517	0.86924	0.00626	0.00864	0.0039	0.00478	0.00257	0.01044	0.00133	0.00944	1.43904	5.56641	0.33108	0.24598	0.01238	0.03434	0.66337	0.31705	0.20201	0.58531	0.0409	0.29977	1.03232	1.11228	1.09366	0.87754	1.13543	1.03209	9.07812	6.73145	2.55664	4.25977	0.78613	0.61426	0.14032	0.05121	0.26211	0.08321	0.1386	0.0403
543	1.47517	0.86924	0.00626	0.00864	0.0039	0.00478	0.00257	0.01044	0.00133	0.01354	1.4244	5.56641	0.33108	0.24598	0.01238	0.03434	0.66337	0.31705	0.20201	0.58531	0.0409	0.29977	1.03232	1.11228	1.09366	0.87754	1.13543	1.03209	9.07812	6.73145	2.55664	4.25977	0.78613	0.61426	0.14032	0.05121	0.26211	0.10172	0.14376	0.01663
544	1.47517	0.86924	0.00626	0.00864	0.0039	0.00478	0.00257	0.01044	0.00133	0.01354	1.43904	8.51953	0.33108	0.24598	0.01238	0.03434	0.66337	0.31705	0.20201	0.58531	0.0409	0.29977	1.03232	1.11228	1.09366	0.87754	1.13543	1.03209	9.07812	6.73145	2.55664	4.25977	0.78613	0.61426	0.14032	0.05121	0.26211	0.03626	0.00643	0.21943
545	1.47517	0.86924	0.00626	0.00864	0.0039	0.00478	0.00257	0.01044	0.00133	0.01354	1.43904	5.56641	0.28172	0.24598	0.01238	0.03434	0.66337	0.31705	0.20201	0.58531	0.0409	0.29977	1.03232	1.11228	1.09366	0.87754	1.13543	1.03209	9.07812	6.73145	2.55664	4.25977	0.78613	0.61426	0.1194	0.05121	0.26211	0.1817	0.0299	0.05051
546	1.47517	0.86924	0.00626	0.00864	0.0039	0.00478	0.00257	0.01044	0.00133	0.01354	1.43904	5.56641	0.33108	0.27247	0.01238	0.03434	0.66337	0.31705	0.20201	0.58531	0.0409	0.29977	1.03232	1.11228	1.09366	0.87754	1.13543	1.03209	9.07812	6.73145	2.55664	4.25977	0.78613	0.61426	0.14032	0.05673	0.26211	0.04834	0.03453	0.17924
547	1.47517	0.86924	0.00626	0.00864	0.0039	0.00478	0.00257	0.01044	0.00133	0.01354	1.43904	5.56641	0.33108	0.24598	0.009	0.03434	0.66337	0.31705	0.20201	0.58531	0.0409	0.29977	1.03232	1.11228	1.09366	0.87754	1.13543	1.03209	9.07812	6.73145	2.55664	4.25977	0.78613	0.61426	0.14032	0.05121	0.26211	0.0816	0.01923	0.16128
548	1.47517	0.86924	0.00626	0.00864	0.0039	0.00478	0.00257	0.01044	0.00133	0.01354	1.43904	5.56641	0.33108	0.24598	0.01238	0.11943	0.66337	0.31705	0.20201	0.58531	0.0409	0.29977	1.03232	1.11228	1.09366	0.87754	1.13543	1.03209	9.07812	6.73145	2.55664	4.25977	0.78613	0.61426	0.14032	0.05121	0.26211	0.04138	0.00515	0.21558
549	1.47517	0.86924	0.00626	0.00864	0.0039	0.00478	0.00257	0.01044	0.00133	0.01354	1.43904	5.56641	0.33108	0.24598	0.01238	0.03434	0.07623	0.31705	0.20201	0.58531	0.0409	0.29977	1.03232	1.11228	1.09366	0.87754	1.13543	1.03209	9.07812	6.73145	2.55664	4.25977	0.78613	0.61426	0.14032	0.05121	0.26211	0.11474	0.13061	0.01676
550	1.47517	0.86924	0.00626	0.00864	0.0039	0.00478	0.00257	0.01044	0.00133	0.01354	1.43904	5.56641	0.33108	0.24598	0.01238	0.03434	0.66337	0.4364	0.20201	0.58531	0.0409	0.29977	1.03232	1.11228	1.09366	0.87754	1.13543	1.03209	9.07812	6.73145	2.55664	4.25977	0.78613	0.61426	0.14032	0.05121	0.26211	0.03576	0.11879	0.10755
551	1.47517	0.86924	0.00626	0.00864	0.0039	0.00478	0.00257	0.01044	0.00133	0.01354	1.43904	5.56641	0.33108	0.24598	0.01238	0.03434	0.66337	0.31705	0.23003	0.58531	0.0409	0.29977	1.03232	1.11228	1.09366	0.87754	1.13543	1.03209	9.07812	6.73145	2.55664	4.25977	0.78613	0.61426	0.14032	0.05121	0.26211	0.05771	0.04388	0.16051
552	1.47517	0.86924	0.00626	0.00864	0.0039	0.00478	0.00257	0.01044	0.00133	0.01354	1.43904	5.56641	0.33108	0.24598	0.01238	0.03434	0.66337	0.31705	0.20201	0.69438	0.0409	0.29977	1.03232	1.11228	1.09366	0.87754	1.13543	1.03209	9.07812	6.73145	2.55664	4.25977	0.78613	0.61426	0.14032	0.05121	0.26211	0.00811	0.17337	0.08063
553	1.47517	0.86924	0.00626	0.00864	0.0039	0.00478	0.00257	0.01044	0.00133	0.01354	1.43904	5.56641	0.33108	0.24598	0.01238	0.03434	0.66337	0.31705	0.20201	0.58531	0.49379	0.29977	1.03232	1.11228	1.09366	0.87754	1.13543	1.03209	9.07812	6.73145	2.55664	4.25977	0.78613	0.61426	0.14032	0.05121	0.26211	0.18677	0.03422	0.04112
554	1.47517	0.86924	0.00626	0.00864	0.0039	0.00478	0.00257	0.01044	0.00133	0.01354	1.43904	5.56641	0.33108	0.24598	0.01238	0.03434	0.66337	0.31705	0.20201	0.58531	0.0409	0.34293	1.03232	1.11228	1.09366	0.87754	1.13543	1.03209	9.07812	6.73145	2.55664	4.25977	0.78613	0.61426	0.14032	0.05121	0.26211	0.03859	0.00287	0.22064
555	1.47517	0.86924	0.00626	0.00864	0.0039	0.00478	0.00257	0.01044	0.00133	0.01354	1.43904	5.56641	0.33108	0.24598	0.01238	0.03434	0.66337	0.31705	0.20201	0.58531	0.0409	0.29977	1.27421	1.11228	1.09366	0.87754	1.13543	1.03209	9.07812	6.73145	2.55664	4.25977	0.78613	0.61426	0.14032	0.05121	0.26211	0.03843	0.10005	0.12363
556	1.47517	0.86924	0.00626	0.00864	0.0039	0.00478	0.00257	0.01044	0.00133	0.01354	1.43904	5.56641	0.33108	0.24598	0.01238	0.03434	0.66337	0.31705	0.20201	0.58531	0.0409	0.29977	1.03232	0.89413	1.09366	0.87754	1.13543	1.03209	9.07812	6.73145	2.55664	4.25977	0.78613	0.61426	0.14032	0.05121	0.26211	0.06189	0.10615	0.09406
557	1.47517	0.86924	0.00626	0.00864	0.0039	0.00478	0.00257	0.01044	0.00133	0.01354	1.43904	5.56641	0.33108	0.24598	0.01238	0.03434	0.66337	0.31705	0.20201	0.58531	0.0409	0.29977	1.03232	1.11228	0.93172	0.87754	1.13543	1.03209	9.07812	6.73145	2.55664	4.25977	0.78613	0.61426	0.14032	0.05121	0.26211	0.17409	0.04574	0.04228
558	1.47517	0.86924	0.00626	0.00864	0.0039	0.00478	0.00257	0.01044	0.00133	0.01354	1.43904	5.56641	0.33108	0.24598	0.01238	0.03434	0.66337	0.31705	0.20201	0.58531	0.0409	0.29977	1.03232	1.11228	1.09366	1.23468	1.13543	1.03209	9.07812	6.73145	2.55664	4.25977	0.78613	0.61426	0.14032	0.05121	0.26211	0.03336	0.15178	0.07697
559	1.47517	0.86924	0.00626	0.00864	0.0039	0.00478	0.00257	0.01044	0.00133	0.01354	1.43904	5.56641	0.33108	0.24598	0.01238	0.03434	0.66337	0.31705	0.20201	0.58531	0.0409	0.29977	1.03232	1.11228	1.09366	0.87754	0.8654	1.03209	9.07812	6.73145	2.55664	4.25977	0.78613	0.61426	0.14032	0.05121	0.26211	0.0546	0.18376	0.02376
560	1.47517	0.86924	0.00626	0.00864	0.0039	0.00478	0.00257	0.01044	0.00133	0.01354	1.43904	5.56641	0.33108	0.24598	0.01238	0.03434	0.66337	0.31705	0.20201	0.58531	0.0409	0.29977	1.03232	1.11228	1.09366	0.87754	1.13543	1.12275	9.07812	6.73145	2.55664	4.25977	0.78613	0.61426	0.14032	0.05121	0.26211	0.01235	0.01969	0.23007
561	1.47517	0.86924	0.00626	0.00864	0.0039	0.00478	0.00257	0.01044	0.00133	0.01354	1.43904	5.56641	0.33108	0.24598	0.01238	0.03434	0.66337	0.31705	0.20201	0.58531	0.0409	0.29977	1.03232	1.11228	1.09366	0.87754	1.13543	1.03209	14.95312	6.73145	2.55664	4.25977	0.78613	0.61426	0.14032	0.05121	0.26211	0.09955	0.06217	0.10038
562	1.47517	0.86924	0.00626	0.00864	0.0039	0.00478	0.00257	0.01044	0.00133	0.01354	1.43904	5.56641	0.33108	0.24598	0.01238	0.03434	0.66337	0.31705	0.20201	0.58531	0.0409	0.29977	1.03232	1.11228	1.09366	0.87754	1.13543	1.03209	9.07812	7.21582	2.55664	4.25977	0.78613	0.61426	0.14032	0.05121	0.26211	0.15648	0.06635	0.03928
563	1.47517	0.86924	0.00626	0.00864	0.0039	0.00478	0.00257	0.01044	0.00133	0.01354	1.43904	5.56641	0.33108	0.24598	0.01238	0.03434	0.66337	0.31705	0.20201	0.58531	0.0409	0.29977	1.03232	1.11228	1.09366	0.87754	1.13543	1.03209	9.07812	6.73145	1.04492	4.25977	0.78613	0.61426	0.14032	0.05121	0.26211	0.07436	0.14823	0.03952
564	1.47517	0.86924	0.00626	0.00864	0.0039	0.00478	0.00257	0.01044	0.00133	0.01354	1.43904	5.56641	0.33108	0.24598	0.01238	0.03434	0.66337	0.31705	0.20201	0.58531	0.0409	0.29977	1.03232	1.11228	1.09366	0.87754	1.13543	1.03209	9.07812	6.73145	2.55664	3.54102	0.78613	0.61426	0.14032	0.05121	0.26211	0.10479	0.00954	0.14778
565	1.47517	0.86924	0.00626	0.00864	0.0039	0.00478	0.00257	0.01044	0.00133	0.01354	1.43904	5.56641	0.33108	0.24598	0.01238	0.03434	0.66337	0.31705	0.20201	0.58531	0.0409	0.29977	1.03232	1.11228	1.09366	0.87754	1.13543	1.03209	9.07812	6.73145	2.55664	4.25977	0.9209	0.61426	0.14032	0.05121	0.26211	0.05268	0.12005	0.08938
566	1.47517	0.86924	0.00626	0.00864	0.0039	0.00478	0.00257	0.01044	0.00133	0.01354	1.43904	5.56641	0.33108	0.24598	0.01238	0.03434	0.66337	0.31705	0.20201	0.58531	0.0409	0.29977	1.03232	1.11228	1.09366	0.87754	1.13543	1.03209	9.07812	6.73145	2.55664	4.25977	0.78613	1.21777	0.14032	0.05121	0.26211	0.04437	0.06263	0.15512
567	1.47517	0.86924	0.00626	0.00864	0.0039	0.00478	0.00257	0.01044	0.00133	0.01354	1.43904	5.56641	0.33108	0.24598	0.01238	0.03434	0.66337	0.31705	0.20201	0.58531	0.0409	0.29977	1.03232	1.11228	1.09366	0.87754	1.13543	1.03209	9.07812	6.73145	2.55664	4.25977	0.78613	0.61426	0.15584	0.05121	0.26211	0.06514	0.01116	0.18581
568	1.47517	0.86924	0.00626	0.00864	0.0039	0.00478	0.00257	0.01044	0.00133	0.01354	1.43904	5.56641	0.33108	0.24598	0.01238	0.03434	0.66337	0.31705	0.20201	0.58531	0.0409	0.29977	1.03232	1.11228	1.09366	0.87754	1.13543	1.03209	9.07812	6.73145	2.55664	4.25977	0.78613	0.61426	0.14032	0.11271	0.26211	0.00437	0.11987	0.13788
569	1.47517	0.86924	0.00626	0.00864	0.0039	0.00478	0.00257	0.01044	0.00133	0.01354	1.43904	5.56641	0.33108	0.24598	0.01238	0.03434	0.66337	0.31705	0.20201	0.58531	0.0409	0.29977	1.03232	1.11228	1.09366	0.87754	1.13543	1.03209	9.07812	6.73145	2.55664	4.25977	0.78613	0.61426	0.14032	0.05121	0.28945	0.04165	0.2106	0.03721
570	1.47517	0.86924	0.00626	0.00864	0.0039	0.00478	0.00257	0.01044	0.00133	0.01354	1.43904	5.56641	0.33108	0.24598	0.01238	0.03434	0.66337	0.31705	0.20201	0.58531	0.0409	0.29977	1.03232	1.11228	1.09366	0.87754	1.13543	1.03209	9.07812	6.73145	2.55664	4.25977	0.78613	0.61426	0.14032	0.05121	0.26211	0.19965	0.00798	0.05448
571	1.47517	0.86924	0.00626	0.00864	0.0039	0.00478	0.00257	0.01044	0.00133	0.01354	1.43904	5.56641	0.33108	0.24598	0.01238	0.03434	0.66337	0.31705	0.20201	0.58531	0.0409	0.29977	1.03232	1.11228	1.09366	0.87754	1.13543	1.03209	9.07812	6.73145	2.55664	4.25977	0.78613	0.61426	0.14032	0.05121	0.26211	0.08954	0.03533	0.13724
572	1.47517	0.86924	0.00626	0.00864	0.0039	0.00478	0.00257	0.01044	0.00133	0.01354	1.43904	5.56641	0.33108	0.24598	0.01238	0.03434	0.66337	0.31705	0.20201	0.58531	0.0409	0.29977	1.03232	1.11228	1.09366	0.87754	1.13543	1.03209	9.07812	6.73145	2.55664	4.25977	0.78613	0.61426	0.14032	0.05121	0.26211	0.14123	0.00357	0.11731
573	1.47517	0.86924	0.00626	0.00864	0.0039	0.00478	0.00257	0.01044	0.00133	0.01354	1.43904	5.56641	0.33108	0.24598	0.01238	0.03434	0.66337	0.31705	0.20201	0.58531	0.0409	0.29977	1.03232	1.11228	1.09366	0.87754	1.13543	1.03209	9.07812	6.73145	2.55664	4.25977	0.78613	0.61426	0.14032	0.05121	0.26211	0.08087	0.12058	0.06066
574	1.31565	1.68592	0.00904	0.05562	0.00222	0.00542	0.00675	0.00774	0.00135	0.01444	1.8409	6.51953	0.55057	0.20465	0.00174	0.06103	0.47598	0.21175	0.09959	0.34093	0.2197	0.4523	1.00021	1.16263	1.20447	0.96418	1.12528	0.856	22.95312	6.71582	2.04492	4.54102	0.4209	0.71777	0.14904	0.05284	0.48945	0.07748	0.04234	0.36964
575	1.88767	1.68592	0.00904	0.05562	0.00222	0.00542	0.00675	0.00774	0.00135	0.01444	1.8409	6.51953	0.55057	0.20465	0.00174	0.06103	0.47598	0.21175	0.09959	0.34093	0.2197	0.4523	1.00021	1.16263	1.20447	0.96418	1.12528	0.856	22.95312	6.71582	2.04492	4.54102	0.4209	0.71777	0.14904	0.05284	0.48945	0.35642	0.03051	0.10253
576	1.31565	1.55924	0.00904	0.05562	0.00222	0.00542	0.00675	0.00774	0.00135	0.01444	1.8409	6.51953	0.55057	0.20465	0.00174	0.06103	0.47598	0.21175	0.09959	0.34093	0.2197	0.4523	1.00021	1.16263	1.20447	0.96418	1.12528	0.856	22.95312	6.71582	2.04492	4.54102	0.4209	0.71777	0.14904	0.05284	0.48945	0.02483	0.24563	0.21899
577	1.31565	1.68592	0.00176	0.05562	0.00222	0.00542	0.00675	0.00774	0.00135	0.01444	1.8409	6.51953	0.55057	0.20465	0.00174	0.06103	0.47598	0.21175	0.09959	0.34093	0.2197	0.4523	1.00021	1.16263	1.20447	0.96418	1.12528	0.856	22.95312	6.71582	2.04492	4.54102	0.4209	0.71777	0.14904	0.05284	0.48945	0.18816	0.12499	0.1763
578	1.31565	1.68592	0.00904	0.05814	0.00222	0.00542	0.00675	0.00774	0.00135	0.01444	1.8409	6.51953	0.55057	0.20465	0.00174	0.06103	0.47598	0.21175	0.09959	0.34093	0.2197	0.4523	1.00021	1.16263	1.20447	0.96418	1.12528	0.856	22.95312	6.71582	2.04492	4.54102	0.4209	0.71777	0.14904	0.05284	0.48945	0.11812	0.28292	0.08841
579	1.31565	1.68592	0.00904	0.05562	0.0024	0.00542	0.00675	0.00774	0.00135	0.01444	1.8409	6.51953	0.55057	0.20465	0.00174	0.06103	0.47598	0.21175	0.09959	0.34093	0.2197	0.4523	1.00021	1.16263	1.20447	0.96418	1.12528	0.856	22.95312	6.71582	2.04492	4.54102	0.4209	0.71777	0.14904	0.05284	0.48945	0.12574	0.23616	0.12755
580	1.31565	1.68592	0.00904	0.05562	0.00222	0.00968	0.00675	0.00774	0.00135	0.01444	1.8409	6.51953	0.55057	0.20465	0.00174	0.06103	0.47598	0.21175	0.09959	0.34093	0.2197	0.4523	1.00021	1.16263	1.20447	0.96418	1.12528	0.856	22.95312	6.71582	2.04492	4.54102	0.4209	0.71777	0.14904	0.05284	0.48945	0.26417	0.0525	0.17278
581	1.31565	1.68592	0.00904	0.05562	0.00222	0.00542	0.0075	0.00774	0.00135	0.01444	1.8409	6.51953	0.55057	0.20465	0.00174	0.06103	0.47598	0.21175	0.09959	0.34093	0.2197	0.4523	1.00021	1.16263	1.20447	0.96418	1.12528	0.856	22.95312	6.71582	2.04492	4.54102	0.4209	0.71777	0.14904	0.05284	0.48945	0.1144	0.19557	0.17949
582	1.31565	1.68592	0.00904	0.05562	0.00222	0.00542	0.00675	0.00544	0.00135	0.01444	1.8409	6.51953	0.55057	0.20465	0.00174	0.06103	0.47598	0.21175	0.09959	0.34093	0.2197	0.4523	1.00021	1.16263	1.20447	0.96418	1.12528	0.856	22.95312	6.71582	2.04492	4.54102	0.4209	0.71777	0.14904	0.05284	0.48945	0.09819	0.08038	0.31088
583	1.31565	1.68592	0.00904	0.05562	0.00222	0.00542	0.00675	0.00774	0.00628	0.01444	1.8409	6.51953	0.55057	0.20465	0.00174	0.06103	0.47598	0.21175	0.09959	0.34093	0.2197	0.4523	1.00021	1.16263	1.20447	0.96418	1.12528	0.856	22.95312	6.71582	2.04492	4.54102	0.4209	0.71777	0.14904	0.05284	0.48945	0.13994	0.05584	0.29367
584	1.31565	1.68592	0.00904	0.05562	0.00222	0.00542	0.00675	0.00774	0.00135	0.00854	1.8409	6.51953	0.55057	0.20465	0.00174	0.06103	0.47598	0.21175	0.09959	0.34093	0.2197	0.4523	1.00021	1.16263	1.20447	0.96418	1.12528	0.856	22.95312	6.71582	2.04492	4.54102	0.4209	0.71777	0.14904	0.05284	0.48945	0.25139	0.07694	0.16113
585	1.31565	1.68592	0.00904	0.05562	0.00222	0.00542	0.00675	0.00774	0.00135	0.01444	1.85554	6.51953	0.55057	0.20465	0.00174	0.06103	0.47598	0.21175	0.09959	0.34093	0.2197	0.4523	1.00021	1.16263	1.20447	0.96418	1.12528	0.856	22.95312	6.71582	2.04492	4.54102	0.4209	0.71777	0.14904	0.05284	0.48945	0.09742	0.11835	0.27368
586	1.31565	1.68592	0.00904	0.05562	0.00222	0.00542	0.00675	0.00774	0.00135	0.01444	1.8409	7.56641	0.55057	0.20465	0.00174	0.06103	0.47598	0.21175	0.09959	0.34093	0.2197	0.4523	1.00021	1.16263	1.20447	0.96418	1.12528	0.856	22.95312	6.71582	2.04492	4.54102	0.4209	0.71777	0.14904	0.05284	0.48945	0.30607	0.03896	0.14442
587	1.31565	1.68592	0.00904	0.05562	0.00222	0.00542	0.00675	0.00774	0.00135	0.01444	1.8409	6.51953	0.59993	0.20465	0.00174	0.06103	0.47598	0.21175	0.09959	0.34093	0.2197	0.4523	1.00021	1.16263	1.20447	0.96418	1.12528	0.856	22.95312	6.71582	2.04492	4.54102	0.4209	0.71777	0.1624	0.05284	0.48945	0.15478	0.11452	0.22016
588	1.31565	1.68592	0.00904	0.05562	0.00222	0.00542	0.00675	0.00774	0.00135	0.01444	1.8409	6.51953	0.55057	0.3138	0.00174	0.06103	0.47598	0.21175	0.09959	0.34093	0.2197	0.4523	1.00021	1.16263	1.20447	0.96418	1.12528	0.856	22.95312	6.71582	2.04492	4.54102	0.4209	0.71777	0.14904	0.08102	0.48945	0.08184	0.02995	0.37766
589	1.31565	1.68592	0.00904	0.05562	0.00222	0.00542	0.00675	0.00774	0.00135	0.01444	1.8409	6.51953	0.55057	0.20465	0.00512	0.06103	0.47598	0.21175	0.09959	0.34093	0.2197	0.4523	1.00021	1.16263	1.20447	0.96418	1.12528	0.856	22.95312	6.71582	2.04492	4.54102	0.4209	0.71777	0.14904	0.05284	0.48945	0.07972	0.1338	0.27593
590	1.31565	1.68592	0.00904	0.05562	0.00222	0.00542	0.00675	0.00774	0.00135	0.01444	1.8409	6.51953	0.55057	0.20465	0.00174	0.09274	0.47598	0.21175	0.09959	0.34093	0.2197	0.4523	1.00021	1.16263	1.20447	0.96418	1.12528	0.856	22.95312	6.71582	2.04492	4.54102	0.4209	0.71777	0.14904	0.05284	0.48945	0.2411	0.23082	0.01754
591	1.31565	1.68592	0.00904	0.05562	0.00222	0.00542	0.00675	0.00774	0.00135	0.01444	1.8409	6.51953	0.55057	0.20465	0.00174	0.06103	0.26362	0.21175	0.09959	0.34093	0.2197	0.4523	1.00021	1.16263	1.20447	0.96418	1.12528	0.856	22.95312	6.71582	2.04492	4.54102	0.4209	0.71777	0.14904	0.05284	0.48945	0.06285	0.02767	0.39893
592	1.31565	1.68592	0.00904	0.05562	0.00222	0.00542	0.00675	0.00774	0.00135	0.01444	1.8409	6.51953	0.55057	0.20465	0.00174	0.06103	0.47598	0.0924	0.09959	0.34093	0.2197	0.4523	1.00021	1.16263	1.20447	0.96418	1.12528	0.856	22.95312	6.71582	2.04492	4.54102	0.4209	0.71777	0.14904	0.05284	0.48945	0.17602	0.17848	0.13495
593	1.31565	1.68592	0.00904	0.05562	0.00222	0.00542	0.00675	0.00774	0.00135	0.01444	1.8409	6.51953	0.55057	0.20465	0.00174	0.06103	0.47598	0.21175	0.07157	0.34093	0.2197	0.4523	1.00021	1.16263	1.20447	0.96418	1.12528	0.856	22.95312	6.71582	2.04492	4.54102	0.4209	0.71777	0.14904	0.05284	0.48945	0.24004	0.24077	0.00864
594	1.31565	1.68592	0.00904	0.05562	0.00222	0.00542	0.00675	0.00774	0.00135	0.01444	1.8409	6.51953	0.55057	0.20465	0.00174	0.06103	0.47598	0.21175	0.09959	0.23186	0.2197	0.4523	1.00021	1.16263	1.20447	0.96418	1.12528	0.856	22.95312	6.71582	2.04492	4.54102	0.4209	0.71777	0.14904	0.05284	0.48945	0.36047	0.11133	0.01765
595	1.31565	1.68592	0.00904	0.05562	0.00222	0.00542	0.00675	0.00774	0.00135	0.01444	1.8409	6.51953	0.55057	0.20465	0.00174	0.06103	0.47598	0.21175	0.09959	0.34093	0.31499	0.4523	1.00021	1.16263	1.20447	0.96418	1.12528	0.856	22.95312	6.71582	2.04492	4.54102	0.4209	0.71777	0.14904	0.05284	0.48945	0.00075	0.42025	0.06845
596	1.31565	1.68592	0.00904	0.05562	0.00222	0.00542	0.00675	0.00774	0.00135	0.01444	1.8409	6.51953	0.55057	0.20465	0.00174	0.06103	0.47598	0.21175	0.09959	0.34093	0.2197	0.40915	1.00021	1.16263	1.20447	0.96418	1.12528	0.856	22.95312	6.71582	2.04492	4.54102	0.4209	0.71777	0.14904	0.05284	0.48945	0.3719	0.03689	0.08066
597	1.31565	1.68592	0.00904	0.05562	0.00222	0.00542	0.00675	0.00774	0.00135	0.01444	1.8409	6.51953	0.55057	0.20465	0.00174	0.06103	0.47598	0.21175	0.09959	0.34093	0.2197	0.4523	1.30632	1.16263	1.20447	0.96418	1.12528	0.856	22.95312	6.71582	2.04492	4.54102	0.4209	0.71777	0.14904	0.05284	0.48945	0.32908	0.04183	0.11854
598	1.31565	1.68592	0.00904	0.05562	0.00222	0.00542	0.00675	0.00774	0.00135	0.01444	1.8409	6.51953	0.55057	0.20465	0.00174	0.06103	0.47598	0.21175	0.09959	0.34093	0.2197	0.4523	1.00021	0.84378	1.20447	0.96418	1.12528	0.856	22.95312	6.71582	2.04492	4.54102	0.4209	0.71777	0.14904	0.05284	0.48945	0.15716	0.00572	0.32658
599	1.31565	1.68592	0.00904	0.05562	0.00222	0.00542	0.00675	0.00774	0.00135	0.01444	1.8409	6.51953	0.55057	0.20465	0.00174	0.06103	0.47598	0.21175	0.09959	0.34093	0.2197	0.4523	1.00021	1.16263	0.82091	0.96418	1.12528	0.856	22.95312	6.71582	2.04492	4.54102	0.4209	0.71777	0.14904	0.05284	0.48945	0.05783	0.33525	0.09638
600	1.31565	1.68592	0.00904	0.05562	0.00222	0.00542	0.00675	0.00774	0.00135	0.01444	1.8409	6.51953	0.55057	0.20465	0.00174	0.06103	0.47598	0.21175	0.09959	0.34093	0.2197	0.4523	1.00021	1.16263	1.20447	1.14804	1.12528	0.856	22.95312	6.71582	2.04492	4.54102	0.4209	0.71777	0.14904	0.05284	0.48945	0.38541	0.05399	0.05005
601	1.31565	1.68592	0.00904	0.05562	0.00222	0.00542	0.00675	0.00774	0.00135	0.01444	1.8409	6.51953	0.55057	0.20465	0.00174	0.06103	0.47598	0.21175	0.09959	0.34093	0.2197	0.4523	1.00021	1.16263	1.20447	0.96418	0.87556	0.856	22.95312	6.71582	2.04492	4.54102	0.4209	0.71777	0.14904	0.05284	0.48945	0.03446	0.13119	0.3238
602	1.31565	1.68592	0.00904	0.05562	0.00222	0.00542	0.00675	0.00774	0.00135	0.01444	1.8409	6.51953	0.55057	0.20465	0.00174	0.06103	0.47598	0.21175	0.09959	0.34093	0.2197	0.4523	1.00021	1.16263	1.20447	0.96418	1.12528	1.29884	22.95312	6.71582	2.04492	4.54102	0.4209	0.71777	0.14904	0.05284	0.48945	0.02613	0.39832	0.065
603	1.31565	1.68592	0.00904	0.05562	0.00222	0.00542	0.00675	0.00774	0.00135	0.01444	1.8409	6.51953	0.55057	0.20465	0.00174	0.06103	0.47598	0.21175	0.09959	0.34093	0.2197	0.4523	1.00021	1.16263	1.20447	0.96418	1.12528	0.856	17.07812	6.71582	2.04492	4.54102	0.4209	0.71777	0.14904	0.05284	0.48945	0.13577	0.22347	0.13022
604	1.31565	1.68592	0.00904	0.05562	0.00222	0.00542	0.00675	0.00774	0.00135	0.01444	1.8409	6.51953	0.55057	0.20465	0.00174	0.06103	0.47598	0.21175	0.09959	0.34093	0.2197	0.4523	1.00021	1.16263	1.20447	0.96418	1.12528	0.856	22.95312	7.23145	2.04492	4.54102	0.4209	0.71777	0.14904	0.05284	0.48945	0.14916	0.05982	0.28047
605	1.31565	1.68592	0.00904	0.05562	0.00222	0.00542	0.00675	0.00774	0.00135	0.01444	1.8409	6.51953	0.55057	0.20465	0.00174	0.06103	0.47598	0.21175	0.09959	0.34093	0.2197	0.4523	1.00021	1.16263	1.20447	0.96418	1.12528	0.856	22.95312	6.71582	1.55664	4.54102	0.4209	0.71777	0.14904	0.05284	0.48945	0.43409	0.00345	0.05192
606	1.31565	1.68592	0.00904	0.05562	0.00222	0.00542	0.00675	0.00774	0.00135	0.01444	1.8409	6.51953	0.55057	0.20465	0.00174	0.06103	0.47598	0.21175	0.09959	0.34093	0.2197	0.4523	1.00021	1.16263	1.20447	0.96418	1.12528	0.856	22.95312	6.71582	2.04492	3.25977	0.4209	0.71777	0.14904	0.05284	0.48945	0.18622	0.19603	0.1072
607	1.31565	1.68592	0.00904	0.05562	0.00222	0.00542	0.00675	0.00774	0.00135	0.01444	1.8409	6.51953	0.55057	0.20465	0.00174	0.06103	0.47598	0.21175	0.09959	0.34093	0.2197	0.4523	1.00021	1.16263	1.20447	0.96418	1.12528	0.856	22.95312	6.71582	2.04492	4.54102	0.28613	0.71777	0.14904	0.05284	0.48945	0.09122	0.1343	0.26393
608	1.31565	1.68592	0.00904	0.05562	0.00222	0.00542	0.00675	0.00774	0.00135	0.01444	1.8409	6.51953	0.55057	0.20465	0.00174	0.06103	0.47598	0.21175	0.09959	0.34093	0.2197	0.4523	1.00021	1.16263	1.20447	0.96418	1.12528	0.856	22.95312	6.71582	2.04492	4.54102	0.4209	1.11426	0.14904	0.05284	0.48945	0.31509	0.11425	0.06011
609	1.31565	1.68592	0.00904	0.05562	0.00222	0.00542	0.00675	0.00774	0.00135	0.01444	1.8409	6.51953	0.55057	0.20465	0.00174	0.06103	0.47598	0.21175	0.09959	0.34093	0.2197	0.4523	1.00021	1.16263	1.20447	0.96418	1.12528	0.856	22.95312	6.71582	2.04492	4.54102	0.4209	0.71777	0.12323	0.05284	0.48945	0.10289	0.29785	0.08871
610	1.31565	1.68592	0.00904	0.05562	0.00222	0.00542	0.00675	0.00774	0.00135	0.01444	1.8409	6.51953	0.55057	0.20465	0.00174	0.06103	0.47598	0.21175	0.09959	0.34093	0.2197	0.4523	1.00021	1.16263	1.20447	0.96418	1.12528	0.856	22.95312	6.71582	2.04492	4.54102	0.4209	0.71777	0.14904	0.08354	0.48945	0.06491	0.38047	0.04408
611	1.31565	1.68592	0.00904	0.05562	0.00222	0.00542	0.00675	0.00774	0.00135	0.01444	1.8409	6.51953	0.55057	0.20465	0.00174	0.06103	0.47598	0.21175	0.09959	0.34093	0.2197	0.4523	1.00021	1.16263	1.20447	0.96418	1.12528	0.856	22.95312	6.71582	2.04492	4.54102	0.4209	0.71777	0.14904	0.05284	0.46211	0.05828	0.32873	0.07511
612	1.31565	1.68592	0.00904	0.05562	0.00222	0.00542	0.00675	0.00774	0.00135	0.01444	1.8409	6.51953	0.55057	0.20465	0.00174	0.06103	0.47598	0.21175	0.09959	0.34093	0.2197	0.4523	1.00021	1.16263	1.20447	0.96418	1.12528	0.856	22.95312	6.71582	2.04492	4.54102	0.4209	0.71777	0.14904	0.05284	0.48945	0.05512	0.39468	0.03965
613	1.31565	1.68592	0.00904	0.05562	0.00222	0.00542	0.00675	0.00774	0.00135	0.01444	1.8409	6.51953	0.55057	0.20465	0.00174	0.06103	0.47598	0.21175	0.09959	0.34093	0.2197	0.4523	1.00021	1.16263	1.20447	0.96418	1.12528	0.856	22.95312	6.71582	2.04492	4.54102	0.4209	0.71777	0.14904	0.05284	0.48945	0.14583	0.05433	0.28929
614	1.31565	1.68592	0.00904	0.05562	0.00222	0.00542	0.00675	0.00774	0.00135	0.01444	1.8409	6.51953	0.55057	0.20465	0.00174	0.06103	0.47598	0.21175	0.09959	0.34093	0.2197	0.4523	1.00021	1.16263	1.20447	0.96418	1.12528	0.856	22.95312	6.71582	2.04492	4.54102	0.4209	0.71777	0.14904	0.05284	0.48945	0.01757	0.20712	0.26476
615	1.31565	1.55924	0.00176	0.05814	0.0024	0.00968	0.0075	0.00544	0.00628	0.00854	1.85554	7.56641	0.59993	0.3138	0.00512	0.09274	0.26362	0.0924	0.07157	0.23186	0.31499	0.40915	1.30632	0.84378	0.82091	1.14804	0.87556	1.29884	17.07812	7.23145	1.55664	3.25977	0.28613	1.11426	0.13428	0.12809	0.46211	0.13165	0.01321	0.31725
616	1.88767	1.68592	0.00176	0.05814	0.0024	0.00968	0.0075	0.00544	0.00628	0.00854	1.85554	7.56641	0.59993	0.3138	0.00512	0.09274	0.26362	0.0924	0.07157	0.23186	0.31499	0.40915	1.30632	0.84378	0.82091	1.14804	0.87556	1.29884	17.07812	7.23145	1.55664	3.25977	0.28613	1.11426	0.13428	0.12809	0.46211	0.0773	0.05414	0.33067
617	1.88767	1.55924	0.00904	0.05814	0.0024	0.00968	0.0075	0.00544	0.00628	0.00854	1.85554	7.56641	0.59993	0.3138	0.00512	0.09274	0.26362	0.0924	0.07157	0.23186	0.31499	0.40915	1.30632	0.84378	0.82091	1.14804	0.87556	1.29884	17.07812	7.23145	1.55664	3.25977	0.28613	1.11426	0.13428	0.12809	0.46211	0.21826	0.20432	0.03953
618	1.88767	1.55924	0.00176	0.05562	0.0024	0.00968	0.0075	0.00544	0.00628	0.00854	1.85554	7.56641	0.59993	0.3138	0.00512	0.09274	0.26362	0.0924	0.07157	0.23186	0.31499	0.40915	1.30632	0.84378	0.82091	1.14804	0.87556	1.29884	17.07812	7.23145	1.55664	3.25977	0.28613	1.11426	0.13428	0.12809	0.46211	0.2525	0.01374	0.19587
619	1.88767	1.55924	0.00176	0.05814	0.00222	0.00968	0.0075	0.00544	0.00628	0.00854	1.85554	7.56641	0.59993	0.3138	0.00512	0.09274	0.26362	0.0924	0.07157	0.23186	0.31499	0.40915	1.30632	0.84378	0.82091	1.14804	0.87556	1.29884	17.07812	7.23145	1.55664	3.25977	0.28613	1.11426	0.13428	0.12809	0.46211	0.38678	0.06377	0.01155
620	1.88767	1.55924	0.00176	0.05814	0.0024	0.00542	0.0075	0.00544	0.00628	0.00854	1.85554	7.56641	0.59993	0.3138	0.00512	0.09274	0.26362	0.0924	0.07157	0.23186	0.31499	0.40915	1.30632	0.84378	0.82091	1.14804	0.87556	1.29884	17.07812	7.23145	1.55664	3.25977	0.28613	1.11426	0.13428	0.12809	0.46211	0.02199	0.04033	0.39979
621	1.88767	1.55924	0.00176	0.05814	0.0024	0.00968	0.00675	0.00544	0.00628	0.00854	1.85554	7.56641	0.59993	0.3138	0.00512	0.09274	0.26362	0.0924	0.07157	0.23186	0.31499	0.40915	1.30632	0.84378	0.82091	1.14804	0.87556	1.29884	17.07812	7.23145	1.55664	3.25977	0.28613	1.11426	0.13428	0.12809	0.46211	0.0133	0.1808	0.26801
622	1.88767	1.55924	0.00176	0.05814	0.0024	0.00968	0.0075	0.00774	0.00628	0.00854	1.85554	7.56641	0.59993	0.3138	0.00512	0.09274	0.26362	0.0924	0.07157	0.23186	0.31499	0.40915	1.30632	0.84378	0.82091	1.14804	0.87556	1.29884	17.07812	7.23145	1.55664	3.25977	0.28613	1.11426	0.13428	0.12809	0.46211	0.13727	0.17082	0.15402
623	1.88767	1.55924	0.00176	0.05814	0.0024	0.00968	0.0075	0.00544	0.00135	0.00854	1.85554	7.56641	0.59993	0.3138	0.00512	0.09274	0.26362	0.0924	0.07157	0.23186	0.31499	0.40915	1.30632	0.84378	0.82091	1.14804	0.87556	1.29884	17.07812	7.23145	1.55664	3.25977	0.28613	1.11426	0.13428	0.12809	0.46211	0.07826	0.11979	0.26406
624	1.88767	1.55924	0.00176	0.05814	0.0024	0.00968	0.0075	0.00544	0.00628	0.01444	1.85554	7.56641	0.59993	0.3138	0.00512	0.09274	0.26362	0.0924	0.07157	0.23186	0.31499	0.40915	1.30632	0.84378	0.82091	1.14804	0.87556	1.29884	17.07812	7.23145	1.55664	3.25977	0.28613	1.11426	0.13428	0.12809	0.46211	0.17203	0.14307	0.14701
625	1.88767	1.55924	0.00176	0.05814	0.0024	0.00968	0.0075	0.00544	0.00628	0.00854	1.8409	7.56641	0.59993	0.3138	0.00512	0.09274	0.26362	0.0924	0.07157	0.23186	0.31499	0.40915	1.30632	0.84378	0.82091	1.14804	0.87556	1.29884	17.07812	7.23145	1.55664	3.25977	0.28613	1.11426	0.13428	0.12809	0.46211	0.20182	0.23417	0.02612
626	1.88767	1.55924	0.00176	0.05814	0.0024	0.00968	0.0075	0.00544	0.00628	0.00854	1.85554	6.51953	0.59993	0.3138	0.00512	0.09274	0.26362	0.0924	0.07157	0.23186	0.31499	0.40915	1.30632	0.84378	0.82091	1.14804	0.87556	1.29884	17.07812	7.23145	1.55664	3.25977	0.28613	1.11426	0.13428	0.12809	0.46211	0.20866	0.08807	0.16539
627	1.88767	1.55924	0.00176	0.05814	0.0024	0.00968	0.0075	0.00544	0.00628	0.00854	1.85554	7.56641	0.55057	0.3138	0.00512	0.09274	0.26362	0.0924	0.07157	0.23186	0.31499	0.40915	1.30632	0.84378	0.82091	1.14804	0.87556	1.29884	17.07812	7.23145	1.55664	3.25977	0.28613	1.11426	0.12323	0.12809	0.46211	0.19587	0.24827	0.01796
628	1.88767	1.55924	0.00176	0.05814	0.0024	0.00968	0.0075	0.00544	0.00628	0.00854	1.85554	7.56641	0.59993	0.20465	0.00512	0.09274	0.26362	0.0924	0.07157	0.23186	0.31499	0.40915	1.30632	0.84378	0.82091	1.14804	0.87556	1.29884	17.07812	7.23145	1.55664	3.25977	0.28613	1.11426	0.13428	0.08354	0.46211	0.25275	0.01071	0.19865
629	1.88767	1.55924	0.00176	0.05814	0.0024	0.00968	0.0075	0.00544	0.00628	0.00854	1.85554	7.56641	0.59993	0.3138	0.00174	0.09274	0.26362	0.0924	0.07157	0.23186	0.31499	0.40915	1.30632	0.84378	0.82091	1.14804	0.87556	1.29884	17.07812	7.23145	1.55664	3.25977	0.28613	1.11426	0.13428	0.12809	0.46211	0.15837	0.04292	0.26082
630	1.88767	1.55924	0.00176	0.05814	0.0024	0.00968	0.0075	0.00544	0.00628	0.00854	1.85554	7.56641	0.59993	0.3138	0.00512	0.06103	0.26362	0.0924	0.07157	0.23186	0.31499	0.40915	1.30632	0.84378	0.82091	1.14804	0.87556	1.29884	17.07812	7.23145	1.55664	3.25977	0.28613	1.11426	0.13428	0.12809	0.46211	0.04994	0.18269	0.22948
631	1.88767	1.55924	0.00176	0.05814	0.0024	0.00968	0.0075	0.00544	0.00628	0.00854	1.85554	7.56641	0.59993	0.3138	0.00512	0.09274	0.47598	0.0924	0.07157	0.23186	0.31499	0.40915	1.30632	0.84378	0.82091	1.14804	0.87556	1.29884	17.07812	7.23145	1.55664	3.25977	0.28613	1.11426	0.13428	0.12809	0.46211	0.27891	0.08526	0.09794
632	1.88767	1.55924	0.00176	0.05814	0.0024	0.00968	0.0075	0.00544	0.00628	0.00854	1.85554	7.56641	0.59993	0.3138	0.00512	0.09274	0.26362	0.21175	0.07157	0.23186	0.31499	0.40915	1.30632	0.84378	0.82091	1.14804	0.87556	1.29884	17.07812	7.23145	1.55664	3.25977	0.28613	1.11426	0.13428	0.12809	0.46211	0.42888	0.01101	0.02222
633	1.88767	1.55924	0.00176	0.05814	0.0024	0.00968	0.0075	0.00544	0.00628	0.00854	1.85554	7.56641	0.59993	0.3138	0.00512	0.09274	0.26362	0.0924	0.09959	0.23186	0.31499	0.40915	1.30632	0.84378	0.82091	1.14804	0.87556	1.29884	17.07812	7.23145	1.55664	3.25977	0.28613	1.11426	0.13428	0.12809	0.46211	0.16963	0.17115	0.12133
634	1.88767	1.55924	0.00176	0.05814	0.0024	0.00968	0.0075	0.00544	0.00628	0.00854	1.85554	7.56641	0.59993	0.3138	0.00512	0.09274	0.26362	0.0924	0.07157	0.34093	0.31499	0.40915	1.30632	0.84378	0.82091	1.14804	0.87556	1.29884	17.07812	7.23145	1.55664	3.25977	0.28613	1.11426	0.13428	0.12809	0.46211	0.01323	0.06138	0.38749
635	1.88767	1.55924	0.00176	0.05814	0.0024	0.00968	0.0075	0.00544	0.00628	0.00854	1.85554	7.56641	0.59993	0.3138	0.00512	0.09274	0.26362	0.0924	0.07157	0.23186	0.2197	0.40915	1.30632	0.84378	0.82091	1.14804	0.87556	1.29884	17.07812	7.23145	1.55664	3.25977	0.28613	1.11426	0.13428	0.12809	0.46211	0.04874	0.37445	0.03892
636	1.88767	1.55924	0.00176	0.05814	0.0024	0.00968	0.0075	0.00544	0.00628	0.00854	1.85554	7.56641	0.59993	0.3138	0.00512	0.09274	0.26362	0.0924	0.07157	0.23186	0.31499	0.4523	1.30632	0.84378	0.82091	1.14804	0.87556	1.29884	17.07812	7.23145	1.55664	3.25977	0.28613	1.11426	0.13428	0.12809	0.46211	0.02746	0.16552	0.26913
637	1.88767	1.55924	0.00176	0.05814	0.0024	0.00968	0.0075	0.00544	0.00628	0.00854	1.85554	7.56641	0.59993	0.3138	0.00512	0.09274	0.26362	0.0924	0.07157	0.23186	0.31499	0.40915	1.00021	0.84378	0.82091	1.14804	0.87556	1.29884	17.07812	7.23145	1.55664	3.25977	0.28613	1.11426	0.13428	0.12809	0.46211	0.30369	0.08914	0.06928
638	1.88767	1.55924	0.00176	0.05814	0.0024	0.00968	0.0075	0.00544	0.00628	0.00854	1.85554	7.56641	0.59993	0.3138	0.00512	0.09274	0.26362	0.0924	0.07157	0.23186	0.31499	0.40915	1.30632	1.16263	0.82091	1.14804	0.87556	1.29884	17.07812	7.23145	1.55664	3.25977	0.28613	1.11426	0.13428	0.12809	0.46211	0.19143	0.12785	0.14282
639	1.88767	1.55924	0.00176	0.05814	0.0024	0.00968	0.0075	0.00544	0.00628	0.00854	1.85554	7.56641	0.59993	0.3138	0.00512	0.09274	0.26362	0.0924	0.07157	0.23186	0.31499	0.40915	1.30632	0.84378	1.20447	1.14804	0.87556	1.29884	17.07812	7.23145	1.55664	3.25977	0.28613	1.11426	0.13428	0.12809	0.46211	0.13958	0.32051	0.00201
640	1.88767	1.55924	0.00176	0.05814	0.0024	0.00968	0.0075	0.00544	0.00628	0.00854	1.85554	7.56641	0.59993	0.3138	0.00512	0.09274	0.26362	0.0924	0.07157	0.23186	0.31499	0.40915	1.30632	0.84378	0.82091	0.96418	0.87556	1.29884	17.07812	7.23145	1.55664	3.25977	0.28613	1.11426	0.13428	0.12809	0.46211	0.29433	0.02805	0.13973
641	1.88767	1.55924	0.00176	0.05814	0.0024	0.00968	0.0075	0.00544	0.00628	0.00854	1.85554	7.56641	0.59993	0.3138	0.00512	0.09274	0.26362	0.0924	0.07157	0.23186	0.31499	0.40915	1.30632	0.84378	0.82091	1.14804	1.12528	1.29884	17.07812	7.23145	1.55664	3.25977	0.28613	1.11426	0.13428	0.12809	0.46211	0.29258	0.15418	0.01535
642	1.88767	1.55924	0.00176	0.05814	0.0024	0.00968	0.0075	0.00544	0.00628	0.00854	1.85554	7.56641	0.59993	0.3138	0.00512	0.09274	0.26362	0.0924	0.07157	0.23186	0.31499	0.40915	1.30632	0.84378	0.82091	1.14804	0.87556	0.856	17.07812	7.23145	1.55664	3.25977	0.28613	1.11426	0.13428	0.12809	0.46211	0.18852	0.0425	0.23108
643	1.88767	1.55924	0.00176	0.05814	0.0024	0.00968	0.0075	0.00544	0.00628	0.00854	1.85554	7.56641	0.59993	0.3138	0.00512	0.09274	0.26362	0.0924	0.07157	0.23186	0.31499	0.40915	1.30632	0.84378	0.82091	1.14804	0.87556	1.29884	22.95312	7.23145	1.55664	3.25977	0.28613	1.11426	0.13428	0.12809	0.46211	0.16212	0.20133	0.09866
644	1.88767	1.55924	0.00176	0.05814	0.0024	0.00968	0.0075	0.00544	0.00628	0.00854	1.85554	7.56641	0.59993	0.3138	0.00512	0.09274	0.26362	0.0924	0.07157	0.23186	0.31499	0.40915	1.30632	0.84378	0.82091	1.14804	0.87556	1.29884	17.07812	6.71582	1.55664	3.25977	0.28613	1.11426	0.13428	0.12809	0.46211	0.22367	0.14881	0.08964
645	1.88767	1.55924	0.00176	0.05814	0.0024	0.00968	0.0075	0.00544	0.00628	0.00854	1.85554	7.56641	0.59993	0.3138	0.00512	0.09274	0.26362	0.0924	0.07157	0.23186	0.31499	0.40915	1.30632	0.84378	0.82091	1.14804	0.87556	1.29884	17.07812	7.23145	2.04492	3.25977	0.28613	1.11426	0.13428	0.12809	0.46211	0.3968	0.0006	0.0647
646	1.88767	1.55924	0.00176	0.05814	0.0024	0.00968	0.0075	0.00544	0.00628	0.00854	1.85554	7.56641	0.59993	0.3138	0.00512	0.09274	0.26362	0.0924	0.07157	0.23186	0.31499	0.40915	1.30632	0.84378	0.82091	1.14804	0.87556	1.29884	17.07812	7.23145	1.55664	4.54102	0.28613	1.11426	0.13428	0.12809	0.46211	0.15811	0.23568	0.06832
647	1.88767	1.55924	0.00176	0.05814	0.0024	0.00968	0.0075	0.00544	0.00628	0.00854	1.85554	7.56641	0.59993	0.3138	0.00512	0.09274	0.26362	0.0924	0.07157	0.23186	0.31499	0.40915	1.30632	0.84378	0.82091	1.14804	0.87556	1.29884	17.07812	7.23145	1.55664	3.25977	0.4209	1.11426	0.13428	0.12809	0.46211	0.22601	0.07046	0.16564
648	1.88767	1.55924	0.00176	0.05814	0.0024	0.00968	0.0075	0.00544	0.00628	0.00854	1.85554	7.56641	0.59993	0.3138	0.00512	0.09274	0.26362	0.0924	0.07157	0.23186	0.31499	0.40915	1.30632	0.84378	0.82091	1.14804	0.87556	1.29884	17.07812	7.23145	1.55664	3.25977	0.28613	0.71777	0.13428	0.12809	0.46211	0.02118	0.31305	0.12788
649	1.88767	1.55924	0.00176	0.05814	0.0024	0.00968	0.0075	0.00544	0.00628	0.00854	1.85554	7.56641	0.59993	0.3138	0.00512	0.09274	0.26362	0.0924	0.07157	0.23186	0.31499	0.40915	1.30632	0.84378	0.82091	1.14804	0.87556	1.29884	17.07812	7.23145	1.55664	3.25977	0.28613	1.11426	0.1624	0.12809	0.46211	0.318	0.03038	0.11373
650	1.88767	1.55924	0.00176	0.05814	0.0024	0.00968	0.0075	0.00544	0.00628	0.00854	1.85554	7.56641	0.59993	0.3138	0.00512	0.09274	0.26362	0.0924	0.07157	0.23186	0.31499	0.40915	1.30632	0.84378	0.82091	1.14804	0.87556	1.29884	17.07812	7.23145	1.55664	3.25977	0.28613	1.11426	0.13428	0.08102	0.46211	0.12898	0.32294	0.01019
651	1.88767	1.55924	0.00176	0.05814	0.0024	0.00968	0.0075	0.00544	0.00628	0.00854	1.85554	7.56641	0.59993	0.3138	0.00512	0.09274	0.26362	0.0924	0.07157	0.23186	0.31499	0.40915	1.30632	0.84378	0.82091	1.14804	0.87556	1.29884	17.07812	7.23145	1.55664	3.25977	0.28613	1.11426	0.13428	0.12809	0.48945	0.00418	0.32444	0.16084
652	1.88767	1.55924	0.00176	0.05814	0.0024	0.00968	0.0075	0.00544	0.00628	0.00854	1.85554	7.56641	0.59993	0.3138	0.00512	0.09274	0.26362	0.0924	0.07157	0.23186	0.31499	0.40915	1.30632	0.84378	0.82091	1.14804	0.87556	1.29884	17.07812	7.23145	1.55664	3.25977	0.28613	1.11426	0.13428	0.12809	0.46211	0.26643	0.11474	0.08094
653	1.88767	1.55924	0.00176	0.05814	0.0024	0.00968	0.0075	0.00544	0.00628	0.00854	1.85554	7.56641	0.59993	0.3138	0.00512	0.09274	0.26362	0.0924	0.07157	0.23186	0.31499	0.40915	1.30632	0.84378	0.82091	1.14804	0.87556	1.29884	17.07812	7.23145	1.55664	3.25977	0.28613	1.11426	0.13428	0.12809	0.46211	0.25062	0.13784	0.07365
654	1.88767	1.55924	0.00176	0.05814	0.0024	0.00968	0.0075	0.00544	0.00628	0.00854	1.85554	7.56641	0.59993	0.3138	0.00512	0.09274	0.26362	0.0924	0.07157	0.23186	0.31499	0.40915	1.30632	0.84378	0.82091	1.14804	0.87556	1.29884	17.07812	7.23145	1.55664	3.25977	0.28613	1.11426	0.13428	0.12809	0.46211	0.1935	0.0904	0.17821
655	1.88767	1.55924	0.00176	0.05814	0.0024	0.00968	0.0075	0.00544	0.00628	0.00854	1.85554	7.56641	0.59993	0.3138	0.00512	0.09274	0.26362	0.0924	0.07157	0.23186	0.31499	0.40915	1.30632	0.84378	0.82091	1.14804	0.87556	1.29884	17.07812	7.23145	1.55664	3.25977	0.28613	1.11426	0.13428	0.12809	0.46211	0.01718	0.16277	0.28217
656	1.28987	0.95279	0.00145	0.04634	0.00287	0.00266	0.00953	0.01306	0.00042	0.00913	1.86693	5.89453	0.50016	0.23432	0.01127	0.07928	0.50097	0.02922	0.20557	0.71647	0.03126	0.43179	1.01733	1.28009	1.05105	1.25159	1.14152	0.83932	16.45312	7.49707	1.48242	4.35352	0.26465	1.06152	0.12914	0.07515	0.45195	0.26432	0.06173	0.12591
657	1.2947	0.95279	0.00145	0.04634	0.00287	0.00266	0.00953	0.01306	0.00042	0.00913	1.86693	5.89453	0.50016	0.23432	0.01127	0.07928	0.50097	0.02922	0.20557	0.71647	0.03126	0.43179	1.01733	1.28009	1.05105	1.25159	1.14152	0.83932	16.45312	7.49707	1.48242	4.35352	0.26465	1.06152	0.12914	0.07515	0.45195	0.06799	0.31715	0.06681
658	1.28987	0.73986	0.00145	0.04634	0.00287	0.00266	0.00953	0.01306	0.00042	0.00913	1.86693	5.89453	0.50016	0.23432	0.01127	0.07928	0.50097	0.02922	0.20557	0.71647	0.03126	0.43179	1.01733	1.28009	1.05105	1.25159	1.14152	0.83932	16.45312	7.49707	1.48242	4.35352	0.26465	1.06152	0.12914	0.07515	0.45195	0.02729	0.15558	0.26908
659	1.28987	0.95279	0.0088	0.04634	0.00287	0.00266	0.00953	0.01306	0.00042	0.00913	1.86693	5.89453	0.50016	0.23432	0.01127	0.07928	0.50097	0.02922	0.20557	0.71647	0.03126	0.43179	1.01733	1.28009	1.05105	1.25159	1.14152	0.83932	16.45312	7.49707	1.48242	4.35352	0.26465	1.06152	0.12914	0.07515	0.45195	0.02766	0.33843	0.08586
660	1.28987	0.95279	0.00145	0.00554	0.00287	0.00266	0.00953	0.01306	0.00042	0.00913	1.86693	5.89453	0.50016	0.23432	0.01127	0.07928	0.50097	0.02922	0.20557	0.71647	0.03126	0.43179	1.01733	1.28009	1.05105	1.25159	1.14152	0.83932	16.45312	7.49707	1.48242	4.35352	0.26465	1.06152	0.12914	0.07515	0.45195	0.13012	0.21075	0.11109
661	1.28987	0.95279	0.00145	0.04634	0.0038	0.00266	0.00953	0.01306	0.00042	0.00913	1.86693	5.89453	0.50016	0.23432	0.01127	0.07928	0.50097	0.02922	0.20557	0.71647	0.03126	0.43179	1.01733	1.28009	1.05105	1.25159	1.14152	0.83932	16.45312	7.49707	1.48242	4.35352	0.26465	1.06152	0.12914	0.07515	0.45195	0.1252	0.20363	0.12313
662	1.28987	0.95279	0.00145	0.04634	0.00287	0.00999	0.00953	0.01306	0.00042	0.00913	1.86693	5.89453	0.50016	0.23432	0.01127	0.07928	0.50097	0.02922	0.20557	0.71647	0.03126	0.43179	1.01733	1.28009	1.05105	1.25159	1.14152	0.83932	16.45312	7.49707	1.48242	4.35352	0.26465	1.06152	0.12914	0.07515	0.45195	0.33672	0.01368	0.10156
663	1.28987	0.95279	0.00145	0.04634	0.00287	0.00266	0.00781	0.01306	0.00042	0.00913	1.86693	5.89453	0.50016	0.23432	0.01127	0.07928	0.50097	0.02922	0.20557	0.71647	0.03126	0.43179	1.01733	1.28009	1.05105	1.25159	1.14152	0.83932	16.45312	7.49707	1.48242	4.35352	0.26465	1.06152	0.12914	0.07515	0.45195	0.12807	0.04722	0.27667
664	1.28987	0.95279	0.00145	0.04634	0.00287	0.00266	0.00953	0.0095	0.00042	0.00913	1.86693	5.89453	0.50016	0.23432	0.01127	0.07928	0.50097	0.02922	0.20557	0.71647	0.03126	0.43179	1.01733	1.28009	1.05105	1.25159	1.14152	0.83932	16.45312	7.49707	1.48242	4.35352	0.26465	1.06152	0.12914	0.07515	0.45195	0.03278	0.36626	0.05291
665	1.28987	0.95279	0.00145	0.04634	0.00287	0.00266	0.00953	0.01306	0.00782	0.00913	1.86693	5.89453	0.50016	0.23432	0.01127	0.07928	0.50097	0.02922	0.20557	0.71647	0.03126	0.43179	1.01733	1.28009	1.05105	1.25159	1.14152	0.83932	16.45312	7.49707	1.48242	4.35352	0.26465	1.06152	0.12914	0.07515	0.45195	0.00849	0.16777	0.27569
666	1.28987	0.95279	0.00145	0.04634	0.00287	0.00266	0.00953	0.01306	0.00042	0.01386	1.86693	5.89453	0.50016	0.23432	0.01127	0.07928	0.50097	0.02922	0.20557	0.71647	0.03126	0.43179	1.01733	1.28009	1.05105	1.25159	1.14152	0.83932	16.45312	7.49707	1.48242	4.35352	0.26465	1.06152	0.12914	0.07515	0.45195	0.01854	0.39128	0.04213
667	1.28987	0.95279	0.00145	0.04634	0.00287	0.00266	0.00953	0.01306	0.00042	0.00913	1.41301	5.89453	0.50016	0.23432	0.01127	0.07928	0.50097	0.02922	0.20557	0.71647	0.03126	0.43179	1.01733	1.28009	1.05105	1.25159	1.14152	0.83932	16.45312	7.49707	1.48242	4.35352	0.26465	1.06152	0.12914	0.07515	0.45195	0.37478	0.00031	0.07687
668	1.28987	0.95279	0.00145	0.04634	0.00287	0.00266	0.00953	0.01306	0.00042	0.00913	1.86693	6.94141	0.50016	0.23432	0.01127	0.07928	0.50097	0.02922	0.20557	0.71647	0.03126	0.43179	1.01733	1.28009	1.05105	1.25159	1.14152	0.83932	16.45312	7.49707	1.48242	4.35352	0.26465	1.06152	0.12914	0.07515	0.45195	0.15839	0.27439	0.01917
669	1.28987	0.95279	0.00145	0.04634	0.00287	0.00266	0.00953	0.01306	0.00042	0.00913	1.86693	5.89453	0.78477	0.23432	0.01127	0.07928	0.50097	0.02922	0.20557	0.71647	0.03126	0.43179	1.01733	1.28009	1.05105	1.25159	1.14152	0.83932	16.45312	7.49707	1.48242	4.35352	0.26465	1.06152	0.20263	0.07515	0.45195	0.04822	0.06833	0.3354
670	1.28987	0.95279	0.00145	0.04634	0.00287	0.00266	0.00953	0.01306	0.00042	0.00913	1.86693	5.89453	0.50016	0.23326	0.01127	0.07928	0.50097	0.02922	0.20557	0.71647	0.03126	0.43179	1.01733	1.28009	1.05105	1.25159	1.14152	0.83932	16.45312	7.49707	1.48242	4.35352	0.26465	1.06152	0.12914	0.07481	0.45195	0.38961	0.01917	0.04317
671	1.28987	0.95279	0.00145	0.04634	0.00287	0.00266	0.00953	0.01306	0.00042	0.00913	1.86693	5.89453	0.50016	0.23432	0.00648	0.07928	0.50097	0.02922	0.20557	0.71647	0.03126	0.43179	1.01733	1.28009	1.05105	1.25159	1.14152	0.83932	16.45312	7.49707	1.48242	4.35352	0.26465	1.06152	0.12914	0.07515	0.45195	0.32817	0.01609	0.10769
672	1.28987	0.95279	0.00145	0.04634	0.00287	0.00266	0.00953	0.01306	0.00042	0.00913	1.86693	5.89453	0.50016	0.23432	0.01127	0.03799	0.50097	0.02922	0.20557	0.71647	0.03126	0.43179	1.01733	1.28009	1.05105	1.25159	1.14152	0.83932	16.45312	7.49707	1.48242	4.35352	0.26465	1.06152	0.12914	0.07515	0.45195	0.16771	0.27443	0.00981
673	1.28987	0.95279	0.00145	0.04634	0.00287	0.00266	0.00953	0.01306	0.00042	0.00913	1.86693	5.89453	0.50016	0.23432	0.01127	0.07928	0.48848	0.02922	0.20557	0.71647	0.03126	0.43179	1.01733	1.28009	1.05105	1.25159	1.14152	0.83932	16.45312	7.49707	1.48242	4.35352	0.26465	1.06152	0.12914	0.07515	0.45195	0.31926	0.06205	0.07065
674	1.28987	0.95279	0.00145	0.04634	0.00287	0.00266	0.00953	0.01306	0.00042	0.00913	1.86693	5.89453	0.50016	0.23432	0.01127	0.07928	0.50097	0.19069	0.20557	0.71647	0.03126	0.43179	1.01733	1.28009	1.05105	1.25159	1.14152	0.83932	16.45312	7.49707	1.48242	4.35352	0.26465	1.06152	0.12914	0.07515	0.45195	0.06268	0.12451	0.26476
675	1.28987	0.95279	0.00145	0.04634	0.00287	0.00266	0.00953	0.01306	0.00042	0.00913	1.86693	5.89453	0.50016	0.23432	0.01127	0.07928	0.50097	0.02922	0.0145	0.71647	0.03126	0.43179	1.01733	1.28009	1.05105	1.25159	1.14152	0.83932	16.45312	7.49707	1.48242	4.35352	0.26465	1.06152	0.12914	0.07515	0.45195	0.3549	0.00919	0.08786
676	1.28987	0.95279	0.00145	0.04634	0.00287	0.00266	0.00953	0.01306	0.00042	0.00913	1.86693	5.89453	0.50016	0.23432	0.01127	0.07928	0.50097	0.02922	0.20557	0.56322	0.03126	0.43179	1.01733	1.28009	1.05105	1.25159	1.14152	0.83932	16.45312	7.49707	1.48242	4.35352	0.26465	1.06152	0.12914	0.07515	0.45195	0.18875	0.18991	0.07329
677	1.28987	0.95279	0.00145	0.04634	0.00287	0.00266	0.00953	0.01306	0.00042	0.00913	1.86693	5.89453	0.50016	0.23432	0.01127	0.07928	0.50097	0.02922	0.20557	0.71647	0.22934	0.43179	1.01733	1.28009	1.05105	1.25159	1.14152	0.83932	16.45312	7.49707	1.48242	4.35352	0.26465	1.06152	0.12914	0.07515	0.45195	0.09197	0.28125	0.07874
678	1.28987	0.95279	0.00145	0.04634	0.00287	0.00266	0.00953	0.01306	0.00042	0.00913	1.86693	5.89453	0.50016	0.23432	0.01127	0.07928	0.50097	0.02922	0.20557	0.71647	0.03126	0.25192	1.01733	1.28009	1.05105	1.25159	1.14152	0.83932	16.45312	7.49707	1.48242	4.35352	0.26465	1.06152	0.12914	0.07515	0.45195	0.22923	0.21602	0.0067
679	1.28987	0.95279	0.00145	0.04634	0.00287	0.00266	0.00953	0.01306	0.00042	0.00913	1.86693	5.89453	0.50016	0.23432	0.01127	0.07928	0.50097	0.02922	0.20557	0.71647	0.03126	0.43179	0.87819	1.28009	1.05105	1.25159	1.14152	0.83932	16.45312	7.49707	1.48242	4.35352	0.26465	1.06152	0.12914	0.07515	0.45195	0.14831	0.03093	0.27271
680	1.28987	0.95279	0.00145	0.04634	0.00287	0.00266	0.00953	0.01306	0.00042	0.00913	1.86693	5.89453	0.50016	0.23432	0.01127	0.07928	0.50097	0.02922	0.20557	0.71647	0.03126	0.43179	1.01733	1.26331	1.05105	1.25159	1.14152	0.83932	16.45312	7.49707	1.48242	4.35352	0.26465	1.06152	0.12914	0.07515	0.45195	0.0021	0.26846	0.1814
681	1.28987	0.95279	0.00145	0.04634	0.00287	0.00266	0.00953	0.01306	0.00042	0.00913	1.86693	5.89453	0.50016	0.23432	0.01127	0.07928	0.50097	0.02922	0.20557	0.71647	0.03126	0.43179	1.01733	1.28009	1.1789	1.25159	1.14152	0.83932	16.45312	7.49707	1.48242	4.35352	0.26465	1.06152	0.12914	0.07515	0.45195	0.21374	0.18008	0.05813
682	1.28987	0.95279	0.00145	0.04634	0.00287	0.00266	0.00953	0.01306	0.00042	0.00913	1.86693	5.89453	0.50016	0.23432	0.01127	0.07928	0.50097	0.02922	0.20557	0.71647	0.03126	0.43179	1.01733	1.28009	1.05105	1.23257	1.14152	0.83932	16.45312	7.49707	1.48242	4.35352	0.26465	1.06152	0.12914	0.07515	0.45195	0.1568	0.19642	0.09873
683	1.28987	0.95279	0.00145	0.04634	0.00287	0.00266	0.00953	0.01306	0.00042	0.00913	1.86693	5.89453	0.50016	0.23432	0.01127	0.07928	0.50097	0.02922	0.20557	0.71647	0.03126	0.43179	1.01733	1.28009	1.05105	1.25159	1.11919	0.83932	16.45312	7.49707	1.48242	4.35352	0.26465	1.06152	0.12914	0.07515	0.45195	0.06362	0.01598	0.37235
684	1.28987	0.95279	0.00145	0.04634	0.00287	0.00266	0.00953	0.01306	0.00042	0.00913	1.86693	5.89453	0.50016	0.23432	0.01127	0.07928	0.50097	0.02922	0.20557	0.71647	0.03126	0.43179	1.01733	1.28009	1.05105	1.25159	1.14152	0.98208	16.45312	7.49707	1.48242	4.35352	0.26465	1.06152	0.12914	0.07515	0.45195	0.065	0.31217	0.07478
685	1.28987	0.95279	0.00145	0.04634	0.00287	0.00266	0.00953	0.01306	0.00042	0.00913	1.86693	5.89453	0.50016	0.23432	0.01127	0.07928	0.50097	0.02922	0.20557	0.71647	0.03126	0.43179	1.01733	1.28009	1.05105	1.25159	1.14152	0.83932	21.57812	7.49707	1.48242	4.35352	0.26465	1.06152	0.12914	0.07515	0.45195	0.34643	0.07238	0.03314
686	1.28987	0.95279	0.00145	0.04634	0.00287	0.00266	0.00953	0.01306	0.00042	0.00913	1.86693	5.89453	0.50016	0.23432	0.01127	0.07928	0.50097	0.02922	0.20557	0.71647	0.03126	0.43179	1.01733	1.28009	1.05105	1.25159	1.14152	0.83932	16.45312	6.7627	1.48242	4.35352	0.26465	1.06152	0.12914	0.07515	0.45195	0.07649	0.34853	0.02693
687	1.28987	0.95279	0.00145	0.04634	0.00287	0.00266	0.00953	0.01306	0.00042	0.00913	1.86693	5.89453	0.50016	0.23432	0.01127	0.07928	0.50097	0.02922	0.20557	0.71647	0.03126	0.43179	1.01733	1.28009	1.05105	1.25159	1.14152	0.83932	16.45312	7.49707	1.86914	4.35352	0.26465	1.06152	0.12914	0.07515	0.45195	0.09878	0.31364	0.03953
688	1.28987	0.95279	0.00145	0.04634	0.00287	0.00266	0.00953	0.01306	0.00042	0.00913	1.86693	5.89453	0.50016	0.23432	0.01127	0.07928	0.50097	0.02922	0.20557	0.71647	0.03126	0.43179	1.01733	1.28009	1.05105	1.25159	1.14152	0.83932	16.45312	7.49707	1.48242	3.32227	0.26465	1.06152	0.12914	0.07515	0.45195	0.22799	0.06761	0.15635
689	1.28987	0.95279	0.00145	0.04634	0.00287	0.00266	0.00953	0.01306	0.00042	0.00913	1.86693	5.89453	0.50016	0.23432	0.01127	0.07928	0.50097	0.02922	0.20557	0.71647	0.03126	0.43179	1.01733	1.28009	1.05105	1.25159	1.14152	0.83932	16.45312	7.49707	1.48242	4.35352	0.94238	1.06152	0.12914	0.07515	0.45195	0.19376	0.22686	0.03133
690	1.28987	0.95279	0.00145	0.04634	0.00287	0.00266	0.00953	0.01306	0.00042	0.00913	1.86693	5.89453	0.50016	0.23432	0.01127	0.07928	0.50097	0.02922	0.20557	0.71647	0.03126	0.43179	1.01733	1.28009	1.05105	1.25159	1.14152	0.83932	16.45312	7.49707	1.48242	4.35352	0.26465	0.58301	0.12914	0.07515	0.45195	0.04706	0.34458	0.06031
691	1.28987	0.95279	0.00145	0.04634	0.00287	0.00266	0.00953	0.01306	0.00042	0.00913	1.86693	5.89453	0.50016	0.23432	0.01127	0.07928	0.50097	0.02922	0.20557	0.71647	0.03126	0.43179	1.01733	1.28009	1.05105	1.25159	1.14152	0.83932	16.45312	7.49707	1.48242	4.35352	0.26465	1.06152	0.1057	0.07515	0.45195	0.13795	0.12922	0.18479
692	1.28987	0.95279	0.00145	0.04634	0.00287	0.00266	0.00953	0.01306	0.00042	0.00913	1.86693	5.89453	0.50016	0.23432	0.01127	0.07928	0.50097	0.02922	0.20557	0.71647	0.03126	0.43179	1.01733	1.28009	1.05105	1.25159	1.14152	0.83932	16.45312	7.49707	1.48242	4.35352	0.26465	1.06152	0.12914	0.09858	0.45195	0.13169	0.26384	0.05642
693	1.28987	0.95279	0.00145	0.04634	0.00287	0.00266	0.00953	0.01306	0.00042	0.00913	1.86693	5.89453	0.50016	0.23432	0.01127	0.07928	0.50097	0.02922	0.20557	0.71647	0.03126	0.43179	1.01733	1.28009	1.05105	1.25159	1.14152	0.83932	16.45312	7.49707	1.48242	4.35352	0.26465	1.06152	0.12914	0.07515	0.44961	0.11917	0.32067	0.00977
694	1.28987	0.95279	0.00145	0.04634	0.00287	0.00266	0.00953	0.01306	0.00042	0.00913	1.86693	5.89453	0.50016	0.23432	0.01127	0.07928	0.50097	0.02922	0.20557	0.71647	0.03126	0.43179	1.01733	1.28009	1.05105	1.25159	1.14152	0.83932	16.45312	7.49707	1.48242	4.35352	0.26465	1.06152	0.12914	0.07515	0.45195	0.10742	0.3146	0.02994
695	1.28987	0.95279	0.00145	0.04634	0.00287	0.00266	0.00953	0.01306	0.00042	0.00913	1.86693	5.89453	0.50016	0.23432	0.01127	0.07928	0.50097	0.02922	0.20557	0.71647	0.03126	0.43179	1.01733	1.28009	1.05105	1.25159	1.14152	0.83932	16.45312	7.49707	1.48242	4.35352	0.26465	1.06152	0.12914	0.07515	0.45195	0.42184	0.02805	0.00206
696	1.28987	0.95279	0.00145	0.04634	0.00287	0.00266	0.00953	0.01306	0.00042	0.00913	1.86693	5.89453	0.50016	0.23432	0.01127	0.07928	0.50097	0.02922	0.20557	0.71647	0.03126	0.43179	1.01733	1.28009	1.05105	1.25159	1.14152	0.83932	16.45312	7.49707	1.48242	4.35352	0.26465	1.06152	0.12914	0.07515	0.45195	0.2694	0.13061	0.05195
697	1.28987	0.73986	0.0088	0.00554	0.0038	0.00999	0.00781	0.0095	0.00782	0.01386	1.41301	6.94141	0.78477	0.23326	0.00648	0.03799	0.48848	0.19069	0.0145	0.56322	0.22934	0.25192	0.87819	1.26331	1.1789	1.23257	1.11919	0.98208	21.57812	6.7627	1.86914	3.32227	0.94238	0.58301	0.16584	0.09813	0.44961	0.121	0.25546	0.07315
698	1.2947	0.95279	0.0088	0.00554	0.0038	0.00999	0.00781	0.0095	0.00782	0.01386	1.41301	6.94141	0.78477	0.23326	0.00648	0.03799	0.48848	0.19069	0.0145	0.56322	0.22934	0.25192	0.87819	1.26331	1.1789	1.23257	1.11919	0.98208	21.57812	6.7627	1.86914	3.32227	0.94238	0.58301	0.16584	0.09813	0.44961	0.12393	0.05745	0.26824
699	1.2947	0.73986	0.00145	0.00554	0.0038	0.00999	0.00781	0.0095	0.00782	0.01386	1.41301	6.94141	0.78477	0.23326	0.00648	0.03799	0.48848	0.19069	0.0145	0.56322	0.22934	0.25192	0.87819	1.26331	1.1789	1.23257	1.11919	0.98208	21.57812	6.7627	1.86914	3.32227	0.94238	0.58301	0.16584	0.09813	0.44961	0.07553	0.2384	0.13568
700	1.2947	0.73986	0.0088	0.04634	0.0038	0.00999	0.00781	0.0095	0.00782	0.01386	1.41301	6.94141	0.78477	0.23326	0.00648	0.03799	0.48848	0.19069	0.0145	0.56322	0.22934	0.25192	0.87819	1.26331	1.1789	1.23257	1.11919	0.98208	21.57812	6.7627	1.86914	3.32227	0.94238	0.58301	0.16584	0.09813	0.44961	0.04991	0.09255	0.30715
701	1.2947	0.73986	0.0088	0.00554	0.00287	0.00999	0.00781	0.0095	0.00782	0.01386	1.41301	6.94141	0.78477	0.23326	0.00648	0.03799	0.48848	0.19069	0.0145	0.56322	0.22934	0.25192	0.87819	1.26331	1.1789	1.23257	1.11919	0.98208	21.57812	6.7627	1.86914	3.32227	0.94238	0.58301	0.16584	0.09813	0.44961	0.23442	0.03704	0.17815
702	1.2947	0.73986	0.0088	0.00554	0.0038	0.00266	0.00781	0.0095	0.00782	0.01386	1.41301	6.94141	0.78477	0.23326	0.00648	0.03799	0.48848	0.19069	0.0145	0.56322	0.22934	0.25192	0.87819	1.26331	1.1789	1.23257	1.11919	0.98208	21.57812	6.7627	1.86914	3.32227	0.94238	0.58301	0.16584	0.09813	0.44961	0.0502	0.28118	0.11823
703	1.2947	0.73986	0.0088	0.00554	0.0038	0.00999	0.00953	0.0095	0.00782	0.01386	1.41301	6.94141	0.78477	0.23326	0.00648	0.03799	0.48848	0.19069	0.0145	0.56322	0.22934	0.25192	0.87819	1.26331	1.1789	1.23257	1.11919	0.98208	21.57812	6.7627	1.86914	3.32227	0.94238	0.58301	0.16584	0.09813	0.44961	0.24654	0.00328	0.19979
704	1.2947	0.73986	0.0088	0.00554	0.0038	0.00999	0.00781	0.01306	0.00782	0.01386	1.41301	6.94141	0.78477	0.23326	0.00648	0.03799	0.48848	0.19069	0.0145	0.56322	0.22934	0.25192	0.87819	1.26331	1.1789	1.23257	1.11919	0.98208	21.57812	6.7627	1.86914	3.32227	0.94238	0.58301	0.16584	0.09813	0.44961	0.13831	0.11068	0.20061
705	1.2947	0.73986	0.0088	0.00554	0.0038	0.00999	0.00781	0.0095	0.00042	0.01386	1.41301	6.94141	0.78477	0.23326	0.00648	0.03799	0.48848	0.19069	0.0145	0.56322	0.22934	0.25192	0.87819	1.26331	1.1789	1.23257	1.11919	0.98208	21.57812	6.7627	1.86914	3.32227	0.94238	0.58301	0.16584	0.09813	0.44961	0.11466	0.24816	0.08678
706	1.2947	0.73986	0.0088	0.00554	0.0038	0.00999	0.00781	0.0095	0.00782	0.00913	1.41301	6.94141	0.78477	0.23326	0.00648	0.03799	0.48848	0.19069	0.0145	0.56322	0.22934	0.25192	0.87819	1.26331	1.1789	1.23257	1.11919	0.98208	21.57812	6.7627	1.86914	3.32227	0.94238	0.58301	0.16584	0.09813	0.44961	0.07953	0.30962	0.06046
707	1.2947	0.73986	0.0088	0.00554	0.0038	0.00999	0.00781	0.0095	0.00782	0.01386	1.86693	6.94141	0.78477	0.23326	0.00648	0.03799	0.48848	0.19069	0.0145	0.56322	0.22934	0.25192	0.87819	1.26331	1.1789	1.23257	1.11919	0.98208	21.57812	6.7627	1.86914	3.32227	0.94238	0.58301	0.16584	0.09813	0.44961	0.1465	0.06856	0.23454
708	1.2947	0.73986	0.0088	0.00554	0.0038	0.00999	0.00781	0.0095	0.00782	0.01386	1.41301	5.89453	0.78477	0.23326	0.00648	0.03799	0.48848	0.19069	0.0145	0.56322	0.22934	0.25192	0.87819	1.26331	1.1789	1.23257	1.11919	0.98208	21.57812	6.7627	1.86914	3.32227	0.94238	0.58301	0.16584	0.09813	0.44961	0.29402	0.08685	0.06874
709	1.2947	0.73986	0.0088	0.00554	0.0038	0.00999	0.00781	0.0095	0.00782	0.01386	1.41301	6.94141	0.50016	0.23326	0.00648	0.03799	0.48848	0.19069	0.0145	0.56322	0.22934	0.25192	0.87819	1.26331	1.1789	1.23257	1.11919	0.98208	21.57812	6.7627	1.86914	3.32227	0.94238	0.58301	0.1057	0.09813	0.44961	0.04251	0.26852	0.13858
710	1.2947	0.73986	0.0088	0.00554	0.0038	0.00999	0.00781	0.0095	0.00782	0.01386	1.41301	6.94141	0.78477	0.23432	0.00648	0.03799	0.48848	0.19069	0.0145	0.56322	0.22934	0.25192	0.87819	1.26331	1.1789	1.23257	1.11919	0.98208	21.57812	6.7627	1.86914	3.32227	0.94238	0.58301	0.16584	0.09858	0.44961	0.00883	0.32581	0.11498
711	1.2947	0.73986	0.0088	0.00554	0.0038	0.00999	0.00781	0.0095	0.00782	0.01386	1.41301	6.94141	0.78477	0.23326	0.01127	0.03799	0.48848	0.19069	0.0145	0.56322	0.22934	0.25192	0.87819	1.26331	1.1789	1.23257	1.11919	0.98208	21.57812	6.7627	1.86914	3.32227	0.94238	0.58301	0.16584	0.09813	0.44961	0.01396	0.10841	0.32724
712	1.2947	0.73986	0.0088	0.00554	0.0038	0.00999	0.00781	0.0095	0.00782	0.01386	1.41301	6.94141	0.78477	0.23326	0.00648	0.07928	0.48848	0.19069	0.0145	0.56322	0.22934	0.25192	0.87819	1.26331	1.1789	1.23257	1.11919	0.98208	21.57812	6.7627	1.86914	3.32227	0.94238	0.58301	0.16584	0.09813	0.44961	0.20554	0.10907	0.135
713	1.2947	0.73986	0.0088	0.00554	0.0038	0.00999	0.00781	0.0095	0.00782	0.01386	1.41301	6.94141	0.78477	0.23326	0.00648	0.03799	0.50097	0.19069	0.0145	0.56322	0.22934	0.25192	0.87819	1.26331	1.1789	1.23257	1.11919	0.98208	21.57812	6.7627	1.86914	3.32227	0.94238	0.58301	0.16584	0.09813	0.44961	0.2735	0.0983	0.07781
714	1.2947	0.73986	0.0088	0.00554	0.0038	0.00999	0.00781	0.0095	0.00782	0.01386	1.41301	6.94141	0.78477	0.23326	0.00648	0.03799	0.48848	0.02922	0.0145	0.56322	0.22934	0.25192	0.87819	1.26331	1.1789	1.23257	1.11919	0.98208	21.57812	6.7627	1.86914	3.32227	0.94238	0.58301	0.16584	0.09813	0.44961	0.19752	0.19425	0.05784
715	1.2947	0.73986	0.0088	0.00554	0.0038	0.00999	0.00781	0.0095	0.00782	0.01386	1.41301	6.94141	0.78477	0.23326	0.00648	0.03799	0.48848	0.19069	0.20557	0.56322	0.22934	0.25192	0.87819	1.26331	1.1789	1.23257	1.11919	0.98208	21.57812	6.7627	1.86914	3.32227	0.94238	0.58301	0.16584	0.09813	0.44961	0.07705	0.14382	0.22874
716	1.2947	0.73986	0.0088	0.00554	0.0038	0.00999	0.00781	0.0095	0.00782	0.01386	1.41301	6.94141	0.78477	0.23326	0.00648	0.03799	0.48848	0.19069	0.0145	0.71647	0.22934	0.25192	0.87819	1.26331	1.1789	1.23257	1.11919	0.98208	21.57812	6.7627	1.86914	3.32227	0.94238	0.58301	0.16584	0.09813	0.44961	0.09424	0.00481	0.35056
717	1.2947	0.73986	0.0088	0.00554	0.0038	0.00999	0.00781	0.0095	0.00782	0.01386	1.41301	6.94141	0.78477	0.23326	0.00648	0.03799	0.48848	0.19069	0.0145	0.56322	0.03126	0.25192	0.87819	1.26331	1.1789	1.23257	1.11919	0.98208	21.57812	6.7627	1.86914	3.32227	0.94238	0.58301	0.16584	0.09813	0.44961	0.01126	0.25969	0.17866
718	1.2947	0.73986	0.0088	0.00554	0.0038	0.00999	0.00781	0.0095	0.00782	0.01386	1.41301	6.94141	0.78477	0.23326	0.00648	0.03799	0.48848	0.19069	0.0145	0.56322	0.22934	0.43179	0.87819	1.26331	1.1789	1.23257	1.11919	0.98208	21.57812	6.7627	1.86914	3.32227	0.94238	0.58301	0.16584	0.09813	0.44961	0.00452	0.13877	0.30632
719	1.2947	0.73986	0.0088	0.00554	0.0038	0.00999	0.00781	0.0095	0.00782	0.01386	1.41301	6.94141	0.78477	0.23326	0.00648	0.03799	0.48848	0.19069	0.0145	0.56322	0.22934	0.25192	1.01733	1.26331	1.1789	1.23257	1.11919	0.98208	21.57812	6.7627	1.86914	3.32227	0.94238	0.58301	0.16584	0.09813	0.44961	0.10875	0.0033	0.33756
720	1.2947	0.73986	0.0088	0.00554	0.0038	0.00999	0.00781	0.0095	0.00782	0.01386	1.41301	6.94141	0.78477	0.23326	0.00648	0.03799	0.48848	0.19069	0.0145	0.56322	0.22934	0.25192	0.87819	1.28009	1.1789	1.23257	1.11919	0.98208	21.57812	6.7627	1.86914	3.32227	0.94238	0.58301	0.16584	0.09813	0.44961	0.07104	0.04916	0.32941
721	1.2947	0.73986	0.0088	0.00554	0.0038	0.00999	0.00781	0.0095	0.00782	0.01386	1.41301	6.94141	0.78477	0.23326	0.00648	0.03799	0.48848	0.19069	0.0145	0.56322	0.22934	0.25192	0.87819	1.26331	1.05105	1.23257	1.11919	0.98208	21.57812	6.7627	1.86914	3.32227	0.94238	0.58301	0.16584	0.09813	0.44961	0.18415	0.12395	0.14151
722	1.2947	0.73986	0.0088	0.00554	0.0038	0.00999	0.00781	0.0095	0.00782	0.01386	1.41301	6.94141	0.78477	0.23326	0.00648	0.03799	0.48848	0.19069	0.0145	0.56322	0.22934	0.25192	0.87819	1.26331	1.1789	1.25159	1.11919	0.98208	21.57812	6.7627	1.86914	3.32227	0.94238	0.58301	0.16584	0.09813	0.44961	0.34162	0.03162	0.07638
723	1.2947	0.73986	0.0088	0.00554	0.0038	0.00999	0.00781	0.0095	0.00782	0.01386	1.41301	6.94141	0.78477	0.23326	0.00648	0.03799	0.48848	0.19069	0.0145	0.56322	0.22934	0.25192	0.87819	1.26331	1.1789	1.23257	1.14152	0.98208	21.57812	6.7627	1.86914	3.32227	0.94238	0.58301	0.16584	0.09813	0.44961	0.0171	0.02858	0.40393
724	1.2947	0.73986	0.0088	0.00554	0.0038	0.00999	0.00781	0.0095	0.00782	0.01386	1.41301	6.94141	0.78477	0.23326	0.00648	0.03799	0.48848	0.19069	0.0145	0.56322	0.22934	0.25192	0.87819	1.26331	1.1789	1.23257	1.11919	0.83932	21.57812	6.7627	1.86914	3.32227	0.94238	0.58301	0.16584	0.09813	0.44961	0.33152	0.10999	0.0081
725	1.2947	0.73986	0.0088	0.00554	0.0038	0.00999	0.00781	0.0095	0.00782	0.01386	1.41301	6.94141	0.78477	0.23326	0.00648	0.03799	0.48848	0.19069	0.0145	0.56322	0.22934	0.25192	0.87819	1.26331	1.1789	1.23257	1.11919	0.98208	16.45312	6.7627	1.86914	3.32227	0.94238	0.58301	0.16584	0.09813	0.44961	0.13445	0.29071	0.02445
726	1.2947	0.73986	0.0088	0.00554	0.0038	0.00999	0.00781	0.0095	0.00782	0.01386	1.41301	6.94141	0.78477	0.23326	0.00648	0.03799	0.48848	0.19069	0.0145	0.56322	0.22934	0.25192	0.87819	1.26331	1.1789	1.23257	1.11919	0.98208	21.57812	7.49707	1.86914	3.32227	0.94238	0.58301	0.16584	0.09813	0.44961	0.0731	0.33341	0.04311
727	1.2947	0.73986	0.0088	0.00554	0.0038	0.00999	0.00781	0.0095	0.00782	0.01386	1.41301	6.94141	0.78477	0.23326	0.00648	0.03799	0.48848	0.19069	0.0145	0.56322	0.22934	0.25192	0.87819	1.26331	1.1789	1.23257	1.11919	0.98208	21.57812	6.7627	1.48242	3.32227	0.94238	0.58301	0.16584	0.09813	0.44961	0.1259	0.27266	0.05105
728	1.2947	0.73986	0.0088	0.00554	0.0038	0.00999	0.00781	0.0095	0.00782	0.01386	1.41301	6.94141	0.78477	0.23326	0.00648	0.03799	0.48848	0.19069	0.0145	0.56322	0.22934	0.25192	0.87819	1.26331	1.1789	1.23257	1.11919	0.98208	21.57812	6.7627	1.86914	4.35352	0.94238	0.58301	0.16584	0.09813	0.44961	0.03535	0.01082	0.40344
729	1.2947	0.73986	0.0088	0.00554	0.0038	0.00999	0.00781	0.0095	0.00782	0.01386	1.41301	6.94141	0.78477	0.23326	0.00648	0.03799	0.48848	0.19069	0.0145	0.56322	0.22934	0.25192	0.87819	1.26331	1.1789	1.23257	1.11919	0.98208	21.57812	6.7627	1.86914	3.32227	0.26465	0.58301	0.16584	0.09813	0.44961	0.07299	0.0936	0.28302
730	1.2947	0.73986	0.0088	0.00554	0.0038	0.00999	0.00781	0.0095	0.00782	0.01386	1.41301	6.94141	0.78477	0.23326	0.00648	0.03799	0.48848	0.19069	0.0145	0.56322	0.22934	0.25192	0.87819	1.26331	1.1789	1.23257	1.11919	0.98208	21.57812	6.7627	1.86914	3.32227	0.94238	1.06152	0.16584	0.09813	0.44961	0.30653	0.00931	0.13377
731	1.2947	0.73986	0.0088	0.00554	0.0038	0.00999	0.00781	0.0095	0.00782	0.01386	1.41301	6.94141	0.78477	0.23326	0.00648	0.03799	0.48848	0.19069	0.0145	0.56322	0.22934	0.25192	0.87819	1.26331	1.1789	1.23257	1.11919	0.98208	21.57812	6.7627	1.86914	3.32227	0.94238	0.58301	0.20263	0.09813	0.44961	0.07933	0.26913	0.10115
732	1.2947	0.73986	0.0088	0.00554	0.0038	0.00999	0.00781	0.0095	0.00782	0.01386	1.41301	6.94141	0.78477	0.23326	0.00648	0.03799	0.48848	0.19069	0.0145	0.56322	0.22934	0.25192	0.87819	1.26331	1.1789	1.23257	1.11919	0.98208	21.57812	6.7627	1.86914	3.32227	0.94238	0.58301	0.16584	0.07481	0.44961	0.24685	0.0373	0.16545
733	1.2947	0.73986	0.0088	0.00554	0.0038	0.00999	0.00781	0.0095	0.00782	0.01386	1.41301	6.94141	0.78477	0.23326	0.00648	0.03799	0.48848	0.19069	0.0145	0.56322	0.22934	0.25192	0.87819	1.26331	1.1789	1.23257	1.11919	0.98208	21.57812	6.7627	1.86914	3.32227	0.94238	0.58301	0.16584	0.09813	0.45195	0.1532	0.12612	0.17263
734	1.2947	0.73986	0.0088	0.00554	0.0038	0.00999	0.00781	0.0095	0.00782	0.01386	1.41301	6.94141	0.78477	0.23326	0.00648	0.03799	0.48848	0.19069	0.0145	0.56322	0.22934	0.25192	0.87819	1.26331	1.1789	1.23257	1.11919	0.98208	21.57812	6.7627	1.86914	3.32227	0.94238	0.58301	0.16584	0.09813	0.44961	0.1921	0.23902	0.01849
735	1.2947	0.73986	0.0088	0.00554	0.0038	0.00999	0.00781	0.0095	0.00782	0.01386	1.41301	6.94141	0.78477	0.23326	0.00648	0.03799	0.48848	0.19069	0.0145	0.56322	0.22934	0.25192	0.87819	1.26331	1.1789	1.23257	1.11919	0.98208	21.57812	6.7627	1.86914	3.32227	0.94238	0.58301	0.16584	0.09813	0.44961	0.10867	0.16407	0.17686
736	1.2947	0.73986	0.0088	0.00554	0.0038	0.00999	0.00781	0.0095	0.00782	0.01386	1.41301	6.94141	0.78477	0.23326	0.00648	0.03799	0.48848	0.19069	0.0145	0.56322	0.22934	0.25192	0.87819	1.26331	1.1789	1.23257	1.11919	0.98208	21.57812	6.7627	1.86914	3.32227	0.94238	0.58301	0.16584	0.09813	0.44961	0.24157	0.16502	0.04302
737	1.2947	0.73986	0.0088	0.00554	0.0038	0.00999	0.00781	0.0095	0.00782	0.01386	1.41301	6.94141	0.78477	0.23326	0.00648	0.03799	0.48848	0.19069	0.0145	0.56322	0.22934	0.25192	0.87819	1.26331	1.1789	1.23257	1.11919	0.98208	21.57812	6.7627	1.86914	3.32227	0.94238	0.58301	0.16584	0.09813	0.44961	0.15368	0.1182	0.17773
738	1.70237	1.64279	0.00595	0.09584	0.00137	0.00756	0.00459	0.00806	0.00537	0.01413	1.45043	7.89453	0.76902	0.30214	0.00401	0.02088	0.10122	0.25387	0.07513	0.36302	0.30535	0.32242	1.29133	1.01159	1.3238	0.98109	0.88165	1.10607	8.45312	6.99707	2.48242	3.35352	0.76465	0.56152	0.35237	0.15733	0.25195	0.08208	0.15313	0.01674
739	1.7072	1.64279	0.00595	0.09584	0.00137	0.00756	0.00459	0.00806	0.00537	0.01413	1.45043	7.89453	0.76902	0.30214	0.00401	0.02088	0.10122	0.25387	0.07513	0.36302	0.30535	0.32242	1.29133	1.01159	1.3238	0.98109	0.88165	1.10607	8.45312	6.99707	2.48242	3.35352	0.76465	0.56152	0.35237	0.15733	0.25195	0.13148	0.03758	0.08289
740	1.70237	1.42986	0.00595	0.09584	0.00137	0.00756	0.00459	0.00806	0.00537	0.01413	1.45043	7.89453	0.76902	0.30214	0.00401	0.02088	0.10122	0.25387	0.07513	0.36302	0.30535	0.32242	1.29133	1.01159	1.3238	0.98109	0.88165	1.10607	8.45312	6.99707	2.48242	3.35352	0.76465	0.56152	0.35237	0.15733	0.25195	0.01965	0.21348	0.01883
741	1.70237	1.64279	0.0043	0.09584	0.00137	0.00756	0.00459	0.00806	0.00537	0.01413	1.45043	7.89453	0.76902	0.30214	0.00401	0.02088	0.10122	0.25387	0.07513	0.36302	0.30535	0.32242	1.29133	1.01159	1.3238	0.98109	0.88165	1.10607	8.45312	6.99707	2.48242	3.35352	0.76465	0.56152	0.35237	0.15733	0.25195	0.04325	0.06813	0.14057
742	1.70237	1.64279	0.00595	0.05504	0.00137	0.00756	0.00459	0.00806	0.00537	0.01413	1.45043	7.89453	0.76902	0.30214	0.00401	0.02088	0.10122	0.25387	0.07513	0.36302	0.30535	0.32242	1.29133	1.01159	1.3238	0.98109	0.88165	1.10607	8.45312	6.99707	2.48242	3.35352	0.76465	0.56152	0.35237	0.15733	0.25195	0.05453	0.09566	0.10176
743	1.70237	1.64279	0.00595	0.09584	0.0023	0.00756	0.00459	0.00806	0.00537	0.01413	1.45043	7.89453	0.76902	0.30214	0.00401	0.02088	0.10122	0.25387	0.07513	0.36302	0.30535	0.32242	1.29133	1.01159	1.3238	0.98109	0.88165	1.10607	8.45312	6.99707	2.48242	3.35352	0.76465	0.56152	0.35237	0.15733	0.25195	0.02262	0.14338	0.08596
744	1.70237	1.64279	0.00595	0.09584	0.00137	0.00509	0.00459	0.00806	0.00537	0.01413	1.45043	7.89453	0.76902	0.30214	0.00401	0.02088	0.10122	0.25387	0.07513	0.36302	0.30535	0.32242	1.29133	1.01159	1.3238	0.98109	0.88165	1.10607	8.45312	6.99707	2.48242	3.35352	0.76465	0.56152	0.35237	0.15733	0.25195	0.08709	0.0426	0.12227
745	1.70237	1.64279	0.00595	0.09584	0.00137	0.00756	0.00288	0.00806	0.00537	0.01413	1.45043	7.89453	0.76902	0.30214	0.00401	0.02088	0.10122	0.25387	0.07513	0.36302	0.30535	0.32242	1.29133	1.01159	1.3238	0.98109	0.88165	1.10607	8.45312	6.99707	2.48242	3.35352	0.76465	0.56152	0.35237	0.15733	0.25195	0.15229	0.01112	0.08855
746	1.70237	1.64279	0.00595	0.09584	0.00137	0.00756	0.00459	0.0145	0.00537	0.01413	1.45043	7.89453	0.76902	0.30214	0.00401	0.02088	0.10122	0.25387	0.07513	0.36302	0.30535	0.32242	1.29133	1.01159	1.3238	0.98109	0.88165	1.10607	8.45312	6.99707	2.48242	3.35352	0.76465	0.56152	0.35237	0.15733	0.25195	0.08128	0.14875	0.02192
747	1.70237	1.64279	0.00595	0.09584	0.00137	0.00756	0.00459	0.00806	0.00287	0.01413	1.45043	7.89453	0.76902	0.30214	0.00401	0.02088	0.10122	0.25387	0.07513	0.36302	0.30535	0.32242	1.29133	1.01159	1.3238	0.98109	0.88165	1.10607	8.45312	6.99707	2.48242	3.35352	0.76465	0.56152	0.35237	0.15733	0.25195	0.21587	0.00465	0.03143
748	1.70237	1.64279	0.00595	0.09584	0.00137	0.00756	0.00459	0.00806	0.00537	0.00886	1.45043	7.89453	0.76902	0.30214	0.00401	0.02088	0.10122	0.25387	0.07513	0.36302	0.30535	0.32242	1.29133	1.01159	1.3238	0.98109	0.88165	1.10607	8.45312	6.99707	2.48242	3.35352	0.76465	0.56152	0.35237	0.15733	0.25195	0.06283	0.08204	0.10709
749	1.70237	1.64279	0.00595	0.09584	0.00137	0.00756	0.00459	0.00806	0.00537	0.01413	1.82951	7.89453	0.76902	0.30214	0.00401	0.02088	0.10122	0.25387	0.07513	0.36302	0.30535	0.32242	1.29133	1.01159	1.3238	0.98109	0.88165	1.10607	8.45312	6.99707	2.48242	3.35352	0.76465	0.56152	0.35237	0.15733	0.25195	0.1993	0.04144	0.01121
750	1.70237	1.64279	0.00595	0.09584	0.00137	0.00756	0.00459	0.00806	0.00537	0.01413	1.45043	8.94141	0.76902	0.30214	0.00401	0.02088	0.10122	0.25387	0.07513	0.36302	0.30535	0.32242	1.29133	1.01159	1.3238	0.98109	0.88165	1.10607	8.45312	6.99707	2.48242	3.35352	0.76465	0.56152	0.35237	0.15733	0.25195	0.03395	0.17276	0.04524
751	1.70237	1.64279	0.00595	0.09584	0.00137	0.00756	0.00459	0.00806	0.00537	0.01413	1.45043	7.89453	0.51592	0.30214	0.00401	0.02088	0.10122	0.25387	0.07513	0.36302	0.30535	0.32242	1.29133	1.01159	1.3238	0.98109	0.88165	1.10607	8.45312	6.99707	2.48242	3.35352	0.76465	0.56152	0.2364	0.15733	0.25195	0.01932	0.06022	0.17242
752	1.70237	1.64279	0.00595	0.09584	0.00137	0.00756	0.00459	0.00806	0.00537	0.01413	1.45043	7.89453	0.76902	0.30108	0.00401	0.02088	0.10122	0.25387	0.07513	0.36302	0.30535	0.32242	1.29133	1.01159	1.3238	0.98109	0.88165	1.10607	8.45312	6.99707	2.48242	3.35352	0.76465	0.56152	0.35237	0.15677	0.25195	0.0031	0.06789	0.18096
753	1.70237	1.64279	0.00595	0.09584	0.00137	0.00756	0.00459	0.00806	0.00537	0.01413	1.45043	7.89453	0.76902	0.30214	0.01374	0.02088	0.10122	0.25387	0.07513	0.36302	0.30535	0.32242	1.29133	1.01159	1.3238	0.98109	0.88165	1.10607	8.45312	6.99707	2.48242	3.35352	0.76465	0.56152	0.35237	0.15733	0.25195	0.16756	0.06193	0.02246
754	1.70237	1.64279	0.00595	0.09584	0.00137	0.00756	0.00459	0.00806	0.00537	0.01413	1.45043	7.89453	0.76902	0.30214	0.00401	0.09639	0.10122	0.25387	0.07513	0.36302	0.30535	0.32242	1.29133	1.01159	1.3238	0.98109	0.88165	1.10607	8.45312	6.99707	2.48242	3.35352	0.76465	0.56152	0.35237	0.15733	0.25195	0.02955	0.11998	0.10242
755	1.70237	1.64279	0.00595	0.09584	0.00137	0.00756	0.00459	0.00806	0.00537	0.01413	1.45043	7.89453	0.76902	0.30214	0.00401	0.02088	0.08873	0.25387	0.07513	0.36302	0.30535	0.32242	1.29133	1.01159	1.3238	0.98109	0.88165	1.10607	8.45312	6.99707	2.48242	3.35352	0.76465	0.56152	0.35237	0.15733	0.25195	0.00944	0.01513	0.22738
756	1.70237	1.64279	0.00595	0.09584	0.00137	0.00756	0.00459	0.00806	0.00537	0.01413	1.45043	7.89453	0.76902	0.30214	0.00401	0.02088	0.10122	0.41534	0.07513	0.36302	0.30535	0.32242	1.29133	1.01159	1.3238	0.98109	0.88165	1.10607	8.45312	6.99707	2.48242	3.35352	0.76465	0.56152	0.35237	0.15733	0.25195	0.08744	0.15925	0.00527
757	1.70237	1.64279	0.00595	0.09584	0.00137	0.00756	0.00459	0.00806	0.00537	0.01413	1.45043	7.89453	0.76902	0.30214	0.00401	0.02088	0.10122	0.25387	0.14494	0.36302	0.30535	0.32242	1.29133	1.01159	1.3238	0.98109	0.88165	1.10607	8.45312	6.99707	2.48242	3.35352	0.76465	0.56152	0.35237	0.15733	0.25195	0.12114	0.04403	0.08678
758	1.70237	1.64279	0.00595	0.09584	0.00137	0.00756	0.00459	0.00806	0.00537	0.01413	1.45043	7.89453	0.76902	0.30214	0.00401	0.02088	0.10122	0.25387	0.07513	0.20976	0.30535	0.32242	1.29133	1.01159	1.3238	0.98109	0.88165	1.10607	8.45312	6.99707	2.48242	3.35352	0.76465	0.56152	0.35237	0.15733	0.25195	0.13732	0.04941	0.06522
759	1.70237	1.64279	0.00595	0.09584	0.00137	0.00756	0.00459	0.00806	0.00537	0.01413	1.45043	7.89453	0.76902	0.30214	0.00401	0.02088	0.10122	0.25387	0.07513	0.36302	0.50343	0.32242	1.29133	1.01159	1.3238	0.98109	0.88165	1.10607	8.45312	6.99707	2.48242	3.35352	0.76465	0.56152	0.35237	0.15733	0.25195	0.13119	0.03131	0.08945
760	1.70237	1.64279	0.00595	0.09584	0.00137	0.00756	0.00459	0.00806	0.00537	0.01413	1.45043	7.89453	0.76902	0.30214	0.00401	0.02088	0.10122	0.25387	0.07513	0.36302	0.30535	0.3613	1.29133	1.01159	1.3238	0.98109	0.88165	1.10607	8.45312	6.99707	2.48242	3.35352	0.76465	0.56152	0.35237	0.15733	0.25195	0.14514	0.0772	0.02962
761	1.70237	1.64279	0.00595	0.09584	0.00137	0.00756	0.00459	0.00806	0.00537	0.01413	1.45043	7.89453	0.76902	0.30214	0.00401	0.02088	0.10122	0.25387	0.07513	0.36302	0.30535	0.32242	1.15219	1.01159	1.3238	0.98109	0.88165	1.10607	8.45312	6.99707	2.48242	3.35352	0.76465	0.56152	0.35237	0.15733	0.25195	0.0617	0.08367	0.10659
762	1.70237	1.64279	0.00595	0.09584	0.00137	0.00756	0.00459	0.00806	0.00537	0.01413	1.45043	7.89453	0.76902	0.30214	0.00401	0.02088	0.10122	0.25387	0.07513	0.36302	0.30535	0.32242	1.29133	0.99481	1.3238	0.98109	0.88165	1.10607	8.45312	6.99707	2.48242	3.35352	0.76465	0.56152	0.35237	0.15733	0.25195	0.08802	0.09419	0.06974
763	1.70237	1.64279	0.00595	0.09584	0.00137	0.00756	0.00459	0.00806	0.00537	0.01413	1.45043	7.89453	0.76902	0.30214	0.00401	0.02088	0.10122	0.25387	0.07513	0.36302	0.30535	0.32242	1.29133	1.01159	0.90615	0.98109	0.88165	1.10607	8.45312	6.99707	2.48242	3.35352	0.76465	0.56152	0.35237	0.15733	0.25195	0.06146	0.0256	0.1649
764	1.70237	1.64279	0.00595	0.09584	0.00137	0.00756	0.00459	0.00806	0.00537	0.01413	1.45043	7.89453	0.76902	0.30214	0.00401	0.02088	0.10122	0.25387	0.07513	0.36302	0.30535	0.32242	1.29133	1.01159	1.3238	0.96207	0.88165	1.10607	8.45312	6.99707	2.48242	3.35352	0.76465	0.56152	0.35237	0.15733	0.25195	0.00127	0.16734	0.08334
765	1.70237	1.64279	0.00595	0.09584	0.00137	0.00756	0.00459	0.00806	0.00537	0.01413	1.45043	7.89453	0.76902	0.30214	0.00401	0.02088	0.10122	0.25387	0.07513	0.36302	0.30535	0.32242	1.29133	1.01159	1.3238	0.98109	0.85931	1.10607	8.45312	6.99707	2.48242	3.35352	0.76465	0.56152	0.35237	0.15733	0.25195	0.13931	0.10516	0.00748
766	1.70237	1.64279	0.00595	0.09584	0.00137	0.00756	0.00459	0.00806	0.00537	0.01413	1.45043	7.89453	0.76902	0.30214	0.00401	0.02088	0.10122	0.25387	0.07513	0.36302	0.30535	0.32242	1.29133	1.01159	1.3238	0.98109	0.88165	1.24883	8.45312	6.99707	2.48242	3.35352	0.76465	0.56152	0.35237	0.15733	0.25195	0.01633	0.08858	0.14704
767	1.70237	1.64279	0.00595	0.09584	0.00137	0.00756	0.00459	0.00806	0.00537	0.01413	1.45043	7.89453	0.76902	0.30214	0.00401	0.02088	0.10122	0.25387	0.07513	0.36302	0.30535	0.32242	1.29133	1.01159	1.3238	0.98109	0.88165	1.10607	13.57812	6.99707	2.48242	3.35352	0.76465	0.56152	0.35237	0.15733	0.25195	0.07352	0.09863	0.07981
768	1.70237	1.64279	0.00595	0.09584	0.00137	0.00756	0.00459	0.00806	0.00537	0.01413	1.45043	7.89453	0.76902	0.30214	0.00401	0.02088	0.10122	0.25387	0.07513	0.36302	0.30535	0.32242	1.29133	1.01159	1.3238	0.98109	0.88165	1.10607	8.45312	7.2627	2.48242	3.35352	0.76465	0.56152	0.35237	0.15733	0.25195	0.0281	0.04589	0.17796
769	1.70237	1.64279	0.00595	0.09584	0.00137	0.00756	0.00459	0.00806	0.00537	0.01413	1.45043	7.89453	0.76902	0.30214	0.00401	0.02088	0.10122	0.25387	0.07513	0.36302	0.30535	0.32242	1.29133	1.01159	1.3238	0.98109	0.88165	1.10607	8.45312	6.99707	2.86914	3.35352	0.76465	0.56152	0.35237	0.15733	0.25195	0.03974	0.08384	0.12837
770	1.70237	1.64279	0.00595	0.09584	0.00137	0.00756	0.00459	0.00806	0.00537	0.01413	1.45043	7.89453	0.76902	0.30214	0.00401	0.02088	0.10122	0.25387	0.07513	0.36302	0.30535	0.32242	1.29133	1.01159	1.3238	0.98109	0.88165	1.10607	8.45312	6.99707	2.48242	4.32227	0.76465	0.56152	0.35237	0.15733	0.25195	0.05443	0.02267	0.17485
771	1.70237	1.64279	0.00595	0.09584	0.00137	0.00756	0.00459	0.00806	0.00537	0.01413	1.45043	7.89453	0.76902	0.30214	0.00401	0.02088	0.10122	0.25387	0.07513	0.36302	0.30535	0.32242	1.29133	1.01159	1.3238	0.98109	0.88165	1.10607	8.45312	6.99707	2.48242	3.35352	0.44238	0.56152	0.35237	0.15733	0.25195	0.10108	0.08988	0.06099
772	1.70237	1.64279	0.00595	0.09584	0.00137	0.00756	0.00459	0.00806	0.00537	0.01413	1.45043	7.89453	0.76902	0.30214	0.00401	0.02088	0.10122	0.25387	0.07513	0.36302	0.30535	0.32242	1.29133	1.01159	1.3238	0.98109	0.88165	1.10607	8.45312	6.99707	2.48242	3.35352	0.76465	1.08301	0.35237	0.15733	0.25195	0.19163	0.03878	0.02154
773	1.70237	1.64279	0.00595	0.09584	0.00137	0.00756	0.00459	0.00806	0.00537	0.01413	1.45043	7.89453	0.76902	0.30214	0.00401	0.02088	0.10122	0.25387	0.07513	0.36302	0.30535	0.32242	1.29133	1.01159	1.3238	0.98109	0.88165	1.10607	8.45312	6.99707	2.48242	3.35352	0.76465	0.56152	0.31632	0.15733	0.25195	0.02337	0.21704	0.01154
774	1.70237	1.64279	0.00595	0.09584	0.00137	0.00756	0.00459	0.00806	0.00537	0.01413	1.45043	7.89453	0.76902	0.30214	0.00401	0.02088	0.10122	0.25387	0.07513	0.36302	0.30535	0.32242	1.29133	1.01159	1.3238	0.98109	0.88165	1.10607	8.45312	6.99707	2.48242	3.35352	0.76465	0.56152	0.35237	0.06668	0.25195	0.16771	0.06508	0.01916
775	1.70237	1.64279	0.00595	0.09584	0.00137	0.00756	0.00459	0.00806	0.00537	0.01413	1.45043	7.89453	0.76902	0.30214	0.00401	0.02088	0.10122	0.25387	0.07513	0.36302	0.30535	0.32242	1.29133	1.01159	1.3238	0.98109	0.88165	1.10607	8.45312	6.99707	2.48242	3.35352	0.76465	0.56152	0.35237	0.15733	0.24961	0.14066	0.09337	0.01557
776	1.70237	1.64279	0.00595	0.09584	0.00137	0.00756	0.00459	0.00806	0.00537	0.01413	1.45043	7.89453	0.76902	0.30214	0.00401	0.02088	0.10122	0.25387	0.07513	0.36302	0.30535	0.32242	1.29133	1.01159	1.3238	0.98109	0.88165	1.10607	8.45312	6.99707	2.48242	3.35352	0.76465	0.56152	0.35237	0.15733	0.25195	0.02042	0.016	0.21553
777	1.70237	1.64279	0.00595	0.09584	0.00137	0.00756	0.00459	0.00806	0.00537	0.01413	1.45043	7.89453	0.76902	0.30214	0.00401	0.02088	0.10122	0.25387	0.07513	0.36302	0.30535	0.32242	1.29133	1.01159	1.3238	0.98109	0.88165	1.10607	8.45312	6.99707	2.48242	3.35352	0.76465	0.56152	0.35237	0.15733	0.25195	0.03076	0.21758	0.00361
778	1.70237	1.64279	0.00595	0.09584	0.00137	0.00756	0.00459	0.00806	0.00537	0.01413	1.45043	7.89453	0.76902	0.30214	0.00401	0.02088	0.10122	0.25387	0.07513	0.36302	0.30535	0.32242	1.29133	1.01159	1.3238	0.98109	0.88165	1.10607	8.45312	6.99707	2.48242	3.35352	0.76465	0.56152	0.35237	0.15733	0.25195	0.03605	0.12091	0.09498
779	1.70237	1.42986	0.0043	0.05504	0.0023	0.00509	0.00288	0.0145	0.00287	0.00886	1.82951	8.94141	0.51592	0.30108	0.01374	0.09639	0.08873	0.41534	0.14494	0.20976	0.50343	0.3613	1.15219	0.99481	0.90615	0.96207	0.85931	1.24883	13.57812	7.2627	2.86914	4.32227	0.44238	1.08301	0.21221	0.06645	0.24961	0.00785	0.07545	0.16631
780	1.7072	1.64279	0.0043	0.05504	0.0023	0.00509	0.00288	0.0145	0.00287	0.00886	1.82951	8.94141	0.51592	0.30108	0.01374	0.09639	0.08873	0.41534	0.14494	0.20976	0.50343	0.3613	1.15219	0.99481	0.90615	0.96207	0.85931	1.24883	13.57812	7.2627	2.86914	4.32227	0.44238	1.08301	0.21221	0.06645	0.24961	0.15188	0.0136	0.08413
781	1.7072	1.42986	0.00595	0.05504	0.0023	0.00509	0.00288	0.0145	0.00287	0.00886	1.82951	8.94141	0.51592	0.30108	0.01374	0.09639	0.08873	0.41534	0.14494	0.20976	0.50343	0.3613	1.15219	0.99481	0.90615	0.96207	0.85931	1.24883	13.57812	7.2627	2.86914	4.32227	0.44238	1.08301	0.21221	0.06645	0.24961	0.04206	0.01281	0.19474
782	1.7072	1.42986	0.0043	0.09584	0.0023	0.00509	0.00288	0.0145	0.00287	0.00886	1.82951	8.94141	0.51592	0.30108	0.01374	0.09639	0.08873	0.41534	0.14494	0.20976	0.50343	0.3613	1.15219	0.99481	0.90615	0.96207	0.85931	1.24883	13.57812	7.2627	2.86914	4.32227	0.44238	1.08301	0.21221	0.06645	0.24961	0.08257	0.16482	0.00222
783	1.7072	1.42986	0.0043	0.05504	0.00137	0.00509	0.00288	0.0145	0.00287	0.00886	1.82951	8.94141	0.51592	0.30108	0.01374	0.09639	0.08873	0.41534	0.14494	0.20976	0.50343	0.3613	1.15219	0.99481	0.90615	0.96207	0.85931	1.24883	13.57812	7.2627	2.86914	4.32227	0.44238	1.08301	0.21221	0.06645	0.24961	0.10538	0.0517	0.09253
784	1.7072	1.42986	0.0043	0.05504	0.0023	0.00756	0.00288	0.0145	0.00287	0.00886	1.82951	8.94141	0.51592	0.30108	0.01374	0.09639	0.08873	0.41534	0.14494	0.20976	0.50343	0.3613	1.15219	0.99481	0.90615	0.96207	0.85931	1.24883	13.57812	7.2627	2.86914	4.32227	0.44238	1.08301	0.21221	0.06645	0.24961	0.20463	0.00771	0.03727
785	1.7072	1.42986	0.0043	0.05504	0.0023	0.00509	0.00459	0.0145	0.00287	0.00886	1.82951	8.94141	0.51592	0.30108	0.01374	0.09639	0.08873	0.41534	0.14494	0.20976	0.50343	0.3613	1.15219	0.99481	0.90615	0.96207	0.85931	1.24883	13.57812	7.2627	2.86914	4.32227	0.44238	1.08301	0.21221	0.06645	0.24961	0.04266	0.08303	0.12392
786	1.7072	1.42986	0.0043	0.05504	0.0023	0.00509	0.00288	0.00806	0.00287	0.00886	1.82951	8.94141	0.51592	0.30108	0.01374	0.09639	0.08873	0.41534	0.14494	0.20976	0.50343	0.3613	1.15219	0.99481	0.90615	0.96207	0.85931	1.24883	13.57812	7.2627	2.86914	4.32227	0.44238	1.08301	0.21221	0.06645	0.24961	0.0928	0.10521	0.0516
787	1.7072	1.42986	0.0043	0.05504	0.0023	0.00509	0.00288	0.0145	0.00537	0.00886	1.82951	8.94141	0.51592	0.30108	0.01374	0.09639	0.08873	0.41534	0.14494	0.20976	0.50343	0.3613	1.15219	0.99481	0.90615	0.96207	0.85931	1.24883	13.57812	7.2627	2.86914	4.32227	0.44238	1.08301	0.21221	0.06645	0.24961	0.13085	0.03587	0.08289
788	1.7072	1.42986	0.0043	0.05504	0.0023	0.00509	0.00288	0.0145	0.00287	0.01413	1.82951	8.94141	0.51592	0.30108	0.01374	0.09639	0.08873	0.41534	0.14494	0.20976	0.50343	0.3613	1.15219	0.99481	0.90615	0.96207	0.85931	1.24883	13.57812	7.2627	2.86914	4.32227	0.44238	1.08301	0.21221	0.06645	0.24961	0.07933	0.1598	0.01049
789	1.7072	1.42986	0.0043	0.05504	0.0023	0.00509	0.00288	0.0145	0.00287	0.00886	1.45043	8.94141	0.51592	0.30108	0.01374	0.09639	0.08873	0.41534	0.14494	0.20976	0.50343	0.3613	1.15219	0.99481	0.90615	0.96207	0.85931	1.24883	13.57812	7.2627	2.86914	4.32227	0.44238	1.08301	0.21221	0.06645	0.24961	0.07214	0.02973	0.14773
790	1.7072	1.42986	0.0043	0.05504	0.0023	0.00509	0.00288	0.0145	0.00287	0.00886	1.82951	7.89453	0.51592	0.30108	0.01374	0.09639	0.08873	0.41534	0.14494	0.20976	0.50343	0.3613	1.15219	0.99481	0.90615	0.96207	0.85931	1.24883	13.57812	7.2627	2.86914	4.32227	0.44238	1.08301	0.21221	0.06645	0.24961	0.05423	0.18696	0.00842
791	1.7072	1.42986	0.0043	0.05504	0.0023	0.00509	0.00288	0.0145	0.00287	0.00886	1.82951	8.94141	0.76902	0.30108	0.01374	0.09639	0.08873	0.41534	0.14494	0.20976	0.50343	0.3613	1.15219	0.99481	0.90615	0.96207	0.85931	1.24883	13.57812	7.2627	2.86914	4.32227	0.44238	1.08301	0.31632	0.06645	0.24961	0.10588	0.12957	0.01415
792	1.7072	1.42986	0.0043	0.05504	0.0023	0.00509	0.00288	0.0145	0.00287	0.00886	1.82951	8.94141	0.51592	0.30214	0.01374	0.09639	0.08873	0.41534	0.14494	0.20976	0.50343	0.3613	1.15219	0.99481	0.90615	0.96207	0.85931	1.24883	13.57812	7.2627	2.86914	4.32227	0.44238	1.08301	0.21221	0.06668	0.24961	0.08863	0.06205	0.09893
793	1.7072	1.42986	0.0043	0.05504	0.0023	0.00509	0.00288	0.0145	0.00287	0.00886	1.82951	8.94141	0.51592	0.30108	0.00401	0.09639	0.08873	0.41534	0.14494	0.20976	0.50343	0.3613	1.15219	0.99481	0.90615	0.96207	0.85931	1.24883	13.57812	7.2627	2.86914	4.32227	0.44238	1.08301	0.21221	0.06645	0.24961	0.02357	0.02307	0.20297
794	1.7072	1.42986	0.0043	0.05504	0.0023	0.00509	0.00288	0.0145	0.00287	0.00886	1.82951	8.94141	0.51592	0.30108	0.01374	0.02088	0.08873	0.41534	0.14494	0.20976	0.50343	0.3613	1.15219	0.99481	0.90615	0.96207	0.85931	1.24883	13.57812	7.2627	2.86914	4.32227	0.44238	1.08301	0.21221	0.06645	0.24961	0.07524	0.08451	0.08986
795	1.7072	1.42986	0.0043	0.05504	0.0023	0.00509	0.00288	0.0145	0.00287	0.00886	1.82951	8.94141	0.51592	0.30108	0.01374	0.09639	0.10122	0.41534	0.14494	0.20976	0.50343	0.3613	1.15219	0.99481	0.90615	0.96207	0.85931	1.24883	13.57812	7.2627	2.86914	4.32227	0.44238	1.08301	0.21221	0.06645	0.24961	0.1751	0.02254	0.05196
796	1.7072	1.42986	0.0043	0.05504	0.0023	0.00509	0.00288	0.0145	0.00287	0.00886	1.82951	8.94141	0.51592	0.30108	0.01374	0.09639	0.08873	0.25387	0.14494	0.20976	0.50343	0.3613	1.15219	0.99481	0.90615	0.96207	0.85931	1.24883	13.57812	7.2627	2.86914	4.32227	0.44238	1.08301	0.21221	0.06645	0.24961	0.00761	0.14201	0.09999
797	1.7072	1.42986	0.0043	0.05504	0.0023	0.00509	0.00288	0.0145	0.00287	0.00886	1.82951	8.94141	0.51592	0.30108	0.01374	0.09639	0.08873	0.41534	0.07513	0.20976	0.50343	0.3613	1.15219	0.99481	0.90615	0.96207	0.85931	1.24883	13.57812	7.2627	2.86914	4.32227	0.44238	1.08301	0.21221	0.06645	0.24961	0.10823	0.12919	0.01219
798	1.7072	1.42986	0.0043	0.05504	0.0023	0.00509	0.00288	0.0145	0.00287	0.00886	1.82951	8.94141	0.51592	0.30108	0.01374	0.09639	0.08873	0.41534	0.14494	0.36302	0.50343	0.3613	1.15219	0.99481	0.90615	0.96207	0.85931	1.24883	13.57812	7.2627	2.86914	4.32227	0.44238	1.08301	0.21221	0.06645	0.24961	0.06057	0.01023	0.17881
799	1.7072	1.42986	0.0043	0.05504	0.0023	0.00509	0.00288	0.0145	0.00287	0.00886	1.82951	8.94141	0.51592	0.30108	0.01374	0.09639	0.08873	0.41534	0.14494	0.20976	0.30535	0.3613	1.15219	0.99481	0.90615	0.96207	0.85931	1.24883	13.57812	7.2627	2.86914	4.32227	0.44238	1.08301	0.21221	0.06645	0.24961	0.05621	0.1208	0.0726
800	1.7072	1.42986	0.0043	0.05504	0.0023	0.00509	0.00288	0.0145	0.00287	0.00886	1.82951	8.94141	0.51592	0.30108	0.01374	0.09639	0.08873	0.41534	0.14494	0.20976	0.50343	0.32242	1.15219	0.99481	0.90615	0.96207	0.85931	1.24883	13.57812	7.2627	2.86914	4.32227	0.44238	1.08301	0.21221	0.06645	0.24961	0.0565	0.13798	0.05513
801	1.7072	1.42986	0.0043	0.05504	0.0023	0.00509	0.00288	0.0145	0.00287	0.00886	1.82951	8.94141	0.51592	0.30108	0.01374	0.09639	0.08873	0.41534	0.14494	0.20976	0.50343	0.3613	1.29133	0.99481	0.90615	0.96207	0.85931	1.24883	13.57812	7.2627	2.86914	4.32227	0.44238	1.08301	0.21221	0.06645	0.24961	0.21279	0.03434	0.00248
802	1.7072	1.42986	0.0043	0.05504	0.0023	0.00509	0.00288	0.0145	0.00287	0.00886	1.82951	8.94141	0.51592	0.30108	0.01374	0.09639	0.08873	0.41534	0.14494	0.20976	0.50343	0.3613	1.15219	1.01159	0.90615	0.96207	0.85931	1.24883	13.57812	7.2627	2.86914	4.32227	0.44238	1.08301	0.21221	0.06645	0.24961	0.04243	0.10968	0.0975
803	1.7072	1.42986	0.0043	0.05504	0.0023	0.00509	0.00288	0.0145	0.00287	0.00886	1.82951	8.94141	0.51592	0.30108	0.01374	0.09639	0.08873	0.41534	0.14494	0.20976	0.50343	0.3613	1.15219	0.99481	1.3238	0.96207	0.85931	1.24883	13.57812	7.2627	2.86914	4.32227	0.44238	1.08301	0.21221	0.06645	0.24961	0.08519	0.12941	0.03502
804	1.7072	1.42986	0.0043	0.05504	0.0023	0.00509	0.00288	0.0145	0.00287	0.00886	1.82951	8.94141	0.51592	0.30108	0.01374	0.09639	0.08873	0.41534	0.14494	0.20976	0.50343	0.3613	1.15219	0.99481	0.90615	0.98109	0.85931	1.24883	13.57812	7.2627	2.86914	4.32227	0.44238	1.08301	0.21221	0.06645	0.24961	0.10455	0.06854	0.07652
805	1.7072	1.42986	0.0043	0.05504	0.0023	0.00509	0.00288	0.0145	0.00287	0.00886	1.82951	8.94141	0.51592	0.30108	0.01374	0.09639	0.08873	0.41534	0.14494	0.20976	0.50343	0.3613	1.15219	0.99481	0.90615	0.96207	0.88165	1.24883	13.57812	7.2627	2.86914	4.32227	0.44238	1.08301	0.21221	0.06645	0.24961	0.01053	0.09937	0.13971
806	1.7072	1.42986	0.0043	0.05504	0.0023	0.00509	0.00288	0.0145	0.00287	0.00886	1.82951	8.94141	0.51592	0.30108	0.01374	0.09639	0.08873	0.41534	0.14494	0.20976	0.50343	0.3613	1.15219	0.99481	0.90615	0.96207	0.85931	1.10607	13.57812	7.2627	2.86914	4.32227	0.44238	1.08301	0.21221	0.06645	0.24961	0.12642	0.0401	0.08309
807	1.7072	1.42986	0.0043	0.05504	0.0023	0.00509	0.00288	0.0145	0.00287	0.00886	1.82951	8.94141	0.51592	0.30108	0.01374	0.09639	0.08873	0.41534	0.14494	0.20976	0.50343	0.3613	1.15219	0.99481	0.90615	0.96207	0.85931	1.24883	8.45312	7.2627	2.86914	4.32227	0.44238	1.08301	0.21221	0.06645	0.24961	0.13854	0.07909	0.03198
808	1.7072	1.42986	0.0043	0.05504	0.0023	0.00509	0.00288	0.0145	0.00287	0.00886	1.82951	8.94141	0.51592	0.30108	0.01374	0.09639	0.08873	0.41534	0.14494	0.20976	0.50343	0.3613	1.15219	0.99481	0.90615	0.96207	0.85931	1.24883	13.57812	6.99707	2.86914	4.32227	0.44238	1.08301	0.21221	0.06645	0.24961	0.06872	0.08284	0.09805
809	1.7072	1.42986	0.0043	0.05504	0.0023	0.00509	0.00288	0.0145	0.00287	0.00886	1.82951	8.94141	0.51592	0.30108	0.01374	0.09639	0.08873	0.41534	0.14494	0.20976	0.50343	0.3613	1.15219	0.99481	0.90615	0.96207	0.85931	1.24883	13.57812	7.2627	2.48242	4.32227	0.44238	1.08301	0.21221	0.06645	0.24961	0.11688	0.08093	0.0518
810	1.7072	1.42986	0.0043	0.05504	0.0023	0.00509	0.00288	0.0145	0.00287	0.00886	1.82951	8.94141	0.51592	0.30108	0.01374	0.09639	0.08873	0.41534	0.14494	0.20976	0.50343	0.3613	1.15219	0.99481	0.90615	0.96207	0.85931	1.24883	13.57812	7.2627	2.86914	3.35352	0.44238	1.08301	0.21221	0.06645	0.24961	0.13985	0.09246	0.0173
811	1.7072	1.42986	0.0043	0.05504	0.0023	0.00509	0.00288	0.0145	0.00287	0.00886	1.82951	8.94141	0.51592	0.30108	0.01374	0.09639	0.08873	0.41534	0.14494	0.20976	0.50343	0.3613	1.15219	0.99481	0.90615	0.96207	0.85931	1.24883	13.57812	7.2627	2.86914	4.32227	0.76465	1.08301	0.21221	0.06645	0.24961	0.14929	0.08324	0.01708
812	1.7072	1.42986	0.0043	0.05504	0.0023	0.00509	0.00288	0.0145	0.00287	0.00886	1.82951	8.94141	0.51592	0.30108	0.01374	0.09639	0.08873	0.41534	0.14494	0.20976	0.50343	0.3613	1.15219	0.99481	0.90615	0.96207	0.85931	1.24883	13.57812	7.2627	2.86914	4.32227	0.44238	0.56152	0.21221	0.06645	0.24961	0.00582	0.2379	0.00589
813	1.7072	1.42986	0.0043	0.05504	0.0023	0.00509	0.00288	0.0145	0.00287	0.00886	1.82951	8.94141	0.51592	0.30108	0.01374	0.09639	0.08873	0.41534	0.14494	0.20976	0.50343	0.3613	1.15219	0.99481	0.90615	0.96207	0.85931	1.24883	13.57812	7.2627	2.86914	4.32227	0.44238	1.08301	0.2364	0.06645	0.24961	0.12222	0.02104	0.10635
814	1.7072	1.42986	0.0043	0.05504	0.0023	0.00509	0.00288	0.0145	0.00287	0.00886	1.82951	8.94141	0.51592	0.30108	0.01374	0.09639	0.08873	0.41534	0.14494	0.20976	0.50343	0.3613	1.15219	0.99481	0.90615	0.96207	0.85931	1.24883	13.57812	7.2627	2.86914	4.32227	0.44238	1.08301	0.21221	0.15677	0.24961	0.04543	0.11885	0.08533
815	1.7072	1.42986	0.0043	0.05504	0.0023	0.00509	0.00288	0.0145	0.00287	0.00886	1.82951	8.94141	0.51592	0.30108	0.01374	0.09639	0.08873	0.41534	0.14494	0.20976	0.50343	0.3613	1.15219	0.99481	0.90615	0.96207	0.85931	1.24883	13.57812	7.2627	2.86914	4.32227	0.44238	1.08301	0.21221	0.06645	0.25195	0.19973	0.05117	0.00105
816	1.7072	1.42986	0.0043	0.05504	0.0023	0.00509	0.00288	0.0145	0.00287	0.00886	1.82951	8.94141	0.51592	0.30108	0.01374	0.09639	0.08873	0.41534	0.14494	0.20976	0.50343	0.3613	1.15219	0.99481	0.90615	0.96207	0.85931	1.24883	13.57812	7.2627	2.86914	4.32227	0.44238	1.08301	0.21221	0.06645	0.24961	0.20135	0.0398	0.00846
817	1.7072	1.42986	0.0043	0.05504	0.0023	0.00509	0.00288	0.0145	0.00287	0.00886	1.82951	8.94141	0.51592	0.30108	0.01374	0.09639	0.08873	0.41534	0.14494	0.20976	0.50343	0.3613	1.15219	0.99481	0.90615	0.96207	0.85931	1.24883	13.57812	7.2627	2.86914	4.32227	0.44238	1.08301	0.21221	0.06645	0.24961	0.00567	0.1853	0.05864
818	1.7072	1.42986	0.0043	0.05504	0.0023	0.00509	0.00288	0.0145	0.00287	0.00886	1.82951	8.94141	0.51592	0.30108	0.01374	0.09639	0.08873	0.41534	0.14494	0.20976	0.50343	0.3613	1.15219	0.99481	0.90615	0.96207	0.85931	1.24883	13.57812	7.2627	2.86914	4.32227	0.44238	1.08301	0.21221	0.06645	0.24961	0.15994	0.00166	0.08801
819	1.7072	1.42986	0.0043	0.05504	0.0023	0.00509	0.00288	0.0145	0.00287	0.00886	1.82951	8.94141	0.51592	0.30108	0.01374	0.09639	0.08873	0.41534	0.14494	0.20976	0.50343	0.3613	1.15219	0.99481	0.90615	0.96207	0.85931	1.24883	13.57812	7.2627	2.86914	4.32227	0.44238	1.08301	0.21221	0.06645	0.24961	0.01272	0.17318	0.0637
820	1.90862	1.29779	0.0037	0.02159	0.00212	0.00511	0.00706	0.00556	0.00784	0.01163	1.65868	8.89453	0.36574	0.26823	0.00764	0.10848	0.30109	0.14155	0.00991	0.53974	0.16831	0.26773	0.88033	1.14584	0.91467	0.84584	1.27146	1.23945	20.45312	6.74707	1.98242	4.85352	0.01465	0.81152	0.20416	0.11285	0.55195	0.3271	0.02958	0.19527
821	1.50095	1.29779	0.0037	0.02159	0.00212	0.00511	0.00706	0.00556	0.00784	0.01163	1.65868	8.89453	0.36574	0.26823	0.00764	0.10848	0.30109	0.14155	0.00991	0.53974	0.16831	0.26773	0.88033	1.14584	0.91467	0.84584	1.27146	1.23945	20.45312	6.74707	1.98242	4.85352	0.01465	0.81152	0.20416	0.11285	0.55195	0.02556	0.13039	0.396
822	1.90862	1.77486	0.0037	0.02159	0.00212	0.00511	0.00706	0.00556	0.00784	0.01163	1.65868	8.89453	0.36574	0.26823	0.00764	0.10848	0.30109	0.14155	0.00991	0.53974	0.16831	0.26773	0.88033	1.14584	0.91467	0.84584	1.27146	1.23945	20.45312	6.74707	1.98242	4.85352	0.01465	0.81152	0.20416	0.11285	0.55195	0.20793	0.0881	0.25592
823	1.90862	1.29779	0.00655	0.02159	0.00212	0.00511	0.00706	0.00556	0.00784	0.01163	1.65868	8.89453	0.36574	0.26823	0.00764	0.10848	0.30109	0.14155	0.00991	0.53974	0.16831	0.26773	0.88033	1.14584	0.91467	0.84584	1.27146	1.23945	20.45312	6.74707	1.98242	4.85352	0.01465	0.81152	0.20416	0.11285	0.55195	0.24934	0.18489	0.11772
824	1.90862	1.29779	0.0037	0.03029	0.00212	0.00511	0.00706	0.00556	0.00784	0.01163	1.65868	8.89453	0.36574	0.26823	0.00764	0.10848	0.30109	0.14155	0.00991	0.53974	0.16831	0.26773	0.88033	1.14584	0.91467	0.84584	1.27146	1.23945	20.45312	6.74707	1.98242	4.85352	0.01465	0.81152	0.20416	0.11285	0.55195	0.02338	0.25483	0.27374
825	1.90862	1.29779	0.0037	0.02159	0.00155	0.00511	0.00706	0.00556	0.00784	0.01163	1.65868	8.89453	0.36574	0.26823	0.00764	0.10848	0.30109	0.14155	0.00991	0.53974	0.16831	0.26773	0.88033	1.14584	0.91467	0.84584	1.27146	1.23945	20.45312	6.74707	1.98242	4.85352	0.01465	0.81152	0.20416	0.11285	0.55195	0.0486	0.08898	0.41438
826	1.90862	1.29779	0.0037	0.02159	0.00212	0.00754	0.00706	0.00556	0.00784	0.01163	1.65868	8.89453	0.36574	0.26823	0.00764	0.10848	0.30109	0.14155	0.00991	0.53974	0.16831	0.26773	0.88033	1.14584	0.91467	0.84584	1.27146	1.23945	20.45312	6.74707	1.98242	4.85352	0.01465	0.81152	0.20416	0.11285	0.55195	0.4131	0.0743	0.06455
827	1.90862	1.29779	0.0037	0.02159	0.00212	0.00511	0.00534	0.00556	0.00784	0.01163	1.65868	8.89453	0.36574	0.26823	0.00764	0.10848	0.30109	0.14155	0.00991	0.53974	0.16831	0.26773	0.88033	1.14584	0.91467	0.84584	1.27146	1.23945	20.45312	6.74707	1.98242	4.85352	0.01465	0.81152	0.20416	0.11285	0.55195	0.39874	0.07388	0.07934
828	1.90862	1.29779	0.0037	0.02159	0.00212	0.00511	0.00706	0.007	0.00784	0.01163	1.65868	8.89453	0.36574	0.26823	0.00764	0.10848	0.30109	0.14155	0.00991	0.53974	0.16831	0.26773	0.88033	1.14584	0.91467	0.84584	1.27146	1.23945	20.45312	6.74707	1.98242	4.85352	0.01465	0.81152	0.20416	0.11285	0.55195	0.13331	0.14762	0.27102
829	1.90862	1.29779	0.0037	0.02159	0.00212	0.00511	0.00706	0.00556	0.0004	0.01163	1.65868	8.89453	0.36574	0.26823	0.00764	0.10848	0.30109	0.14155	0.00991	0.53974	0.16831	0.26773	0.88033	1.14584	0.91467	0.84584	1.27146	1.23945	20.45312	6.74707	1.98242	4.85352	0.01465	0.81152	0.20416	0.11285	0.55195	0.40498	0.04549	0.10149
830	1.90862	1.29779	0.0037	0.02159	0.00212	0.00511	0.00706	0.00556	0.00784	0.00636	1.65868	8.89453	0.36574	0.26823	0.00764	0.10848	0.30109	0.14155	0.00991	0.53974	0.16831	0.26773	0.88033	1.14584	0.91467	0.84584	1.27146	1.23945	20.45312	6.74707	1.98242	4.85352	0.01465	0.81152	0.20416	0.11285	0.55195	0.05483	0.1506	0.34652
831	1.90862	1.29779	0.0037	0.02159	0.00212	0.00511	0.00706	0.00556	0.00784	0.01163	1.62126	8.89453	0.36574	0.26823	0.00764	0.10848	0.30109	0.14155	0.00991	0.53974	0.16831	0.26773	0.88033	1.14584	0.91467	0.84584	1.27146	1.23945	20.45312	6.74707	1.98242	4.85352	0.01465	0.81152	0.20416	0.11285	0.55195	0.07058	0.38768	0.09369
832	1.90862	1.29779	0.0037	0.02159	0.00212	0.00511	0.00706	0.00556	0.00784	0.01163	1.65868	5.94141	0.36574	0.26823	0.00764	0.10848	0.30109	0.14155	0.00991	0.53974	0.16831	0.26773	0.88033	1.14584	0.91467	0.84584	1.27146	1.23945	20.45312	6.74707	1.98242	4.85352	0.01465	0.81152	0.20416	0.11285	0.55195	0.15698	0.38342	0.01156
833	1.90862	1.29779	0.0037	0.02159	0.00212	0.00511	0.00706	0.00556	0.00784	0.01163	1.65868	8.89453	0.38149	0.26823	0.00764	0.10848	0.30109	0.14155	0.00991	0.53974	0.16831	0.26773	0.88033	1.14584	0.91467	0.84584	1.27146	1.23945	20.45312	6.74707	1.98242	4.85352	0.01465	0.81152	0.21295	0.11285	0.55195	0.06603	0.38691	0.09901
834	1.90862	1.29779	0.0037	0.02159	0.00212	0.00511	0.00706	0.00556	0.00784	0.01163	1.65868	8.89453	0.36574	0.26717	0.00764	0.10848	0.30109	0.14155	0.00991	0.53974	0.16831	0.26773	0.88033	1.14584	0.91467	0.84584	1.27146	1.23945	20.45312	6.74707	1.98242	4.85352	0.01465	0.81152	0.20416	0.1124	0.55195	0.16273	0.17448	0.21475
835	1.90862	1.29779	0.0037	0.02159	0.00212	0.00511	0.00706	0.00556	0.00784	0.01163	1.65868	8.89453	0.36574	0.26823	0.00285	0.10848	0.30109	0.14155	0.00991	0.53974	0.16831	0.26773	0.88033	1.14584	0.91467	0.84584	1.27146	1.23945	20.45312	6.74707	1.98242	4.85352	0.01465	0.81152	0.20416	0.11285	0.55195	0.37361	0.07205	0.10629
836	1.90862	1.29779	0.0037	0.02159	0.00212	0.00511	0.00706	0.00556	0.00784	0.01163	1.65868	8.89453	0.36574	0.26823	0.00764	0.06719	0.30109	0.14155	0.00991	0.53974	0.16831	0.26773	0.88033	1.14584	0.91467	0.84584	1.27146	1.23945	20.45312	6.74707	1.98242	4.85352	0.01465	0.81152	0.20416	0.11285	0.55195	0.10378	0.01663	0.43154
837	1.90862	1.29779	0.0037	0.02159	0.00212	0.00511	0.00706	0.00556	0.00784	0.01163	1.65868	8.89453	0.36574	0.26823	0.00764	0.10848	0.68835	0.14155	0.00991	0.53974	0.16831	0.26773	0.88033	1.14584	0.91467	0.84584	1.27146	1.23945	20.45312	6.74707	1.98242	4.85352	0.01465	0.81152	0.20416	0.11285	0.55195	0.41695	0.10823	0.02677
838	1.90862	1.29779	0.0037	0.02159	0.00212	0.00511	0.00706	0.00556	0.00784	0.01163	1.65868	8.89453	0.36574	0.26823	0.00764	0.10848	0.30109	0.30301	0.00991	0.53974	0.16831	0.26773	0.88033	1.14584	0.91467	0.84584	1.27146	1.23945	20.45312	6.74707	1.98242	4.85352	0.01465	0.81152	0.20416	0.11285	0.55195	0.07941	0.41511	0.05743
839	1.90862	1.29779	0.0037	0.02159	0.00212	0.00511	0.00706	0.00556	0.00784	0.01163	1.65868	8.89453	0.36574	0.26823	0.00764	0.10848	0.30109	0.14155	0.21016	0.53974	0.16831	0.26773	0.88033	1.14584	0.91467	0.84584	1.27146	1.23945	20.45312	6.74707	1.98242	4.85352	0.01465	0.81152	0.20416	0.11285	0.55195	0.32494	0.03229	0.19472
840	1.90862	1.29779	0.0037	0.02159	0.00212	0.00511	0.00706	0.00556	0.00784	0.01163	1.65868	8.89453	0.36574	0.26823	0.00764	0.10848	0.30109	0.14155	0.00991	0.38649	0.16831	0.26773	0.88033	1.14584	0.91467	0.84584	1.27146	1.23945	20.45312	6.74707	1.98242	4.85352	0.01465	0.81152	0.20416	0.11285	0.55195	0.46138	0.04345	0.04712
841	1.90862	1.29779	0.0037	0.02159	0.00212	0.00511	0.00706	0.00556	0.00784	0.01163	1.65868	8.89453	0.36574	0.26823	0.00764	0.10848	0.30109	0.14155	0.00991	0.53974	0.09229	0.26773	0.88033	1.14584	0.91467	0.84584	1.27146	1.23945	20.45312	6.74707	1.98242	4.85352	0.01465	0.81152	0.20416	0.11285	0.55195	0.30099	0.00596	0.245
842	1.90862	1.29779	0.0037	0.02159	0.00212	0.00511	0.00706	0.00556	0.00784	0.01163	1.65868	8.89453	0.36574	0.26823	0.00764	0.10848	0.30109	0.14155	0.00991	0.53974	0.16831	0.41599	0.88033	1.14584	0.91467	0.84584	1.27146	1.23945	20.45312	6.74707	1.98242	4.85352	0.01465	0.81152	0.20416	0.11285	0.55195	0.07556	0.38133	0.09506
843	1.90862	1.29779	0.0037	0.02159	0.00212	0.00511	0.00706	0.00556	0.00784	0.01163	1.65868	8.89453	0.36574	0.26823	0.00764	0.10848	0.30109	0.14155	0.00991	0.53974	0.16831	0.26773	1.28919	1.14584	0.91467	0.84584	1.27146	1.23945	20.45312	6.74707	1.98242	4.85352	0.01465	0.81152	0.20416	0.11285	0.55195	0.11291	0.2088	0.23024
844	1.90862	1.29779	0.0037	0.02159	0.00212	0.00511	0.00706	0.00556	0.00784	0.01163	1.65868	8.89453	0.36574	0.26823	0.00764	0.10848	0.30109	0.14155	0.00991	0.53974	0.16831	0.26773	0.88033	0.86056	0.91467	0.84584	1.27146	1.23945	20.45312	6.74707	1.98242	4.85352	0.01465	0.81152	0.20416	0.11285	0.55195	0.18636	0.35003	0.01557
845	1.90862	1.29779	0.0037	0.02159	0.00212	0.00511	0.00706	0.00556	0.00784	0.01163	1.65868	8.89453	0.36574	0.26823	0.00764	0.10848	0.30109	0.14155	0.00991	0.53974	0.16831	0.26773	0.88033	1.14584	1.04252	0.84584	1.27146	1.23945	20.45312	6.74707	1.98242	4.85352	0.01465	0.81152	0.20416	0.11285	0.55195	0.26347	0.00117	0.28731
846	1.90862	1.29779	0.0037	0.02159	0.00212	0.00511	0.00706	0.00556	0.00784	0.01163	1.65868	8.89453	0.36574	0.26823	0.00764	0.10848	0.30109	0.14155	0.00991	0.53974	0.16831	0.26773	0.88033	1.14584	0.91467	0.82682	1.27146	1.23945	20.45312	6.74707	1.98242	4.85352	0.01465	0.81152	0.20416	0.11285	0.55195	0.12689	0.33936	0.0857
847	1.90862	1.29779	0.0037	0.02159	0.00212	0.00511	0.00706	0.00556	0.00784	0.01163	1.65868	8.89453	0.36574	0.26823	0.00764	0.10848	0.30109	0.14155	0.00991	0.53974	0.16831	0.26773	0.88033	1.14584	0.91467	0.84584	0.98925	1.23945	20.45312	6.74707	1.98242	4.85352	0.01465	0.81152	0.20416	0.11285	0.55195	0.02635	0.14484	0.38076
848	1.90862	1.29779	0.0037	0.02159	0.00212	0.00511	0.00706	0.00556	0.00784	0.01163	1.65868	8.89453	0.36574	0.26823	0.00764	0.10848	0.30109	0.14155	0.00991	0.53974	0.16831	0.26773	0.88033	1.14584	0.91467	0.84584	1.27146	1.11545	20.45312	6.74707	1.98242	4.85352	0.01465	0.81152	0.20416	0.11285	0.55195	0.09212	0.28255	0.17728
849	1.90862	1.29779	0.0037	0.02159	0.00212	0.00511	0.00706	0.00556	0.00784	0.01163	1.65868	8.89453	0.36574	0.26823	0.00764	0.10848	0.30109	0.14155	0.00991	0.53974	0.16831	0.26773	0.88033	1.14584	0.91467	0.84584	1.27146	1.23945	17.57812	6.74707	1.98242	4.85352	0.01465	0.81152	0.20416	0.11285	0.55195	0.35561	0.14536	0.05099
850	1.90862	1.29779	0.0037	0.02159	0.00212	0.00511	0.00706	0.00556	0.00784	0.01163	1.65868	8.89453	0.36574	0.26823	0.00764	0.10848	0.30109	0.14155	0.00991	0.53974	0.16831	0.26773	0.88033	1.14584	0.91467	0.84584	1.27146	1.23945	20.45312	7.0127	1.98242	4.85352	0.01465	0.81152	0.20416	0.11285	0.55195	0.09193	0.28056	0.17947
851	1.90862	1.29779	0.0037	0.02159	0.00212	0.00511	0.00706	0.00556	0.00784	0.01163	1.65868	8.89453	0.36574	0.26823	0.00764	0.10848	0.30109	0.14155	0.00991	0.53974	0.16831	0.26773	0.88033	1.14584	0.91467	0.84584	1.27146	1.23945	20.45312	6.74707	1.36914	4.85352	0.01465	0.81152	0.20416	0.11285	0.55195	0.22405	0.20646	0.12145
852	1.90862	1.29779	0.0037	0.02159	0.00212	0.00511	0.00706	0.00556	0.00784	0.01163	1.65868	8.89453	0.36574	0.26823	0.00764	0.10848	0.30109	0.14155	0.00991	0.53974	0.16831	0.26773	0.88033	1.14584	0.91467	0.84584	1.27146	1.23945	20.45312	6.74707	1.98242	4.82227	0.01465	0.81152	0.20416	0.11285	0.55195	0.38832	0.06679	0.09684
853	1.90862	1.29779	0.0037	0.02159	0.00212	0.00511	0.00706	0.00556	0.00784	0.01163	1.65868	8.89453	0.36574	0.26823	0.00764	0.10848	0.30109	0.14155	0.00991	0.53974	0.16831	0.26773	0.88033	1.14584	0.91467	0.84584	1.27146	1.23945	20.45312	6.74707	1.98242	4.85352	0.19238	0.81152	0.20416	0.11285	0.55195	0.09403	0.02155	0.43637
854	1.90862	1.29779	0.0037	0.02159	0.00212	0.00511	0.00706	0.00556	0.00784	0.01163	1.65868	8.89453	0.36574	0.26823	0.00764	0.10848	0.30109	0.14155	0.00991	0.53974	0.16831	0.26773	0.88033	1.14584	0.91467	0.84584	1.27146	1.23945	20.45312	6.74707	1.98242	4.85352	0.01465	1.33301	0.20416	0.11285	0.55195	0.38794	0.01587	0.14814
855	1.90862	1.29779	0.0037	0.02159	0.00212	0.00511	0.00706	0.00556	0.00784	0.01163	1.65868	8.89453	0.36574	0.26823	0.00764	0.10848	0.30109	0.14155	0.00991	0.53974	0.16831	0.26773	0.88033	1.14584	0.91467	0.84584	1.27146	1.23945	20.45312	6.74707	1.98242	4.85352	0.01465	0.81152	0.18701	0.11285	0.55195	0.0184	0.46036	0.0732
856	1.90862	1.29779	0.0037	0.02159	0.00212	0.00511	0.00706	0.00556	0.00784	0.01163	1.65868	8.89453	0.36574	0.26823	0.00764	0.10848	0.30109	0.14155	0.00991	0.53974	0.16831	0.26773	0.88033	1.14584	0.91467	0.84584	1.27146	1.23945	20.45312	6.74707	1.98242	4.85352	0.01465	0.81152	0.20416	0.08602	0.55195	0.15328	0.08309	0.31558
857	1.90862	1.29779	0.0037	0.02159	0.00212	0.00511	0.00706	0.00556	0.00784	0.01163	1.65868	8.89453	0.36574	0.26823	0.00764	0.10848	0.30109	0.14155	0.00991	0.53974	0.16831	0.26773	0.88033	1.14584	0.91467	0.84584	1.27146	1.23945	20.45312	6.74707	1.98242	4.85352	0.01465	0.81152	0.20416	0.11285	0.54961	0.12588	0.00886	0.41487
858	1.90862	1.29779	0.0037	0.02159	0.00212	0.00511	0.00706	0.00556	0.00784	0.01163	1.65868	8.89453	0.36574	0.26823	0.00764	0.10848	0.30109	0.14155	0.00991	0.53974	0.16831	0.26773	0.88033	1.14584	0.91467	0.84584	1.27146	1.23945	20.45312	6.74707	1.98242	4.85352	0.01465	0.81152	0.20416	0.11285	0.55195	0.03895	0.43584	0.07716
859	1.90862	1.29779	0.0037	0.02159	0.00212	0.00511	0.00706	0.00556	0.00784	0.01163	1.65868	8.89453	0.36574	0.26823	0.00764	0.10848	0.30109	0.14155	0.00991	0.53974	0.16831	0.26773	0.88033	1.14584	0.91467	0.84584	1.27146	1.23945	20.45312	6.74707	1.98242	4.85352	0.01465	0.81152	0.20416	0.11285	0.55195	0.2637	0.28776	0.0005
860	1.90862	1.29779	0.0037	0.02159	0.00212	0.00511	0.00706	0.00556	0.00784	0.01163	1.65868	8.89453	0.36574	0.26823	0.00764	0.10848	0.30109	0.14155	0.00991	0.53974	0.16831	0.26773	0.88033	1.14584	0.91467	0.84584	1.27146	1.23945	20.45312	6.74707	1.98242	4.85352	0.01465	0.81152	0.20416	0.11285	0.55195	0.00943	0.21807	0.32445
861	1.90862	1.77486	0.00655	0.03029	0.00155	0.00754	0.00534	0.007	0.0004	0.00636	1.62126	5.94141	0.38149	0.26717	0.00285	0.06719	0.68835	0.30301	0.21016	0.38649	0.09229	0.41599	1.28919	0.86056	1.04252	0.82682	0.98925	1.11545	17.57812	7.0127	1.36914	4.82227	0.19238	1.33301	0.19507	0.08568	0.54961	0.34577	0.01883	0.185
862	1.50095	1.29779	0.00655	0.03029	0.00155	0.00754	0.00534	0.007	0.0004	0.00636	1.62126	5.94141	0.38149	0.26717	0.00285	0.06719	0.68835	0.30301	0.21016	0.38649	0.09229	0.41599	1.28919	0.86056	1.04252	0.82682	0.98925	1.11545	17.57812	7.0127	1.36914	4.82227	0.19238	1.33301	0.19507	0.08568	0.54961	0.16438	0.15111	0.23412
863	1.50095	1.77486	0.0037	0.03029	0.00155	0.00754	0.00534	0.007	0.0004	0.00636	1.62126	5.94141	0.38149	0.26717	0.00285	0.06719	0.68835	0.30301	0.21016	0.38649	0.09229	0.41599	1.28919	0.86056	1.04252	0.82682	0.98925	1.11545	17.57812	7.0127	1.36914	4.82227	0.19238	1.33301	0.19507	0.08568	0.54961	0.26343	0.1684	0.11779
864	1.50095	1.77486	0.00655	0.02159	0.00155	0.00754	0.00534	0.007	0.0004	0.00636	1.62126	5.94141	0.38149	0.26717	0.00285	0.06719	0.68835	0.30301	0.21016	0.38649	0.09229	0.41599	1.28919	0.86056	1.04252	0.82682	0.98925	1.11545	17.57812	7.0127	1.36914	4.82227	0.19238	1.33301	0.19507	0.08568	0.54961	0.20898	0.16663	0.17399
865	1.50095	1.77486	0.00655	0.03029	0.00212	0.00754	0.00534	0.007	0.0004	0.00636	1.62126	5.94141	0.38149	0.26717	0.00285	0.06719	0.68835	0.30301	0.21016	0.38649	0.09229	0.41599	1.28919	0.86056	1.04252	0.82682	0.98925	1.11545	17.57812	7.0127	1.36914	4.82227	0.19238	1.33301	0.19507	0.08568	0.54961	0.22181	0.19344	0.13436
866	1.50095	1.77486	0.00655	0.03029	0.00155	0.00511	0.00534	0.007	0.0004	0.00636	1.62126	5.94141	0.38149	0.26717	0.00285	0.06719	0.68835	0.30301	0.21016	0.38649	0.09229	0.41599	1.28919	0.86056	1.04252	0.82682	0.98925	1.11545	17.57812	7.0127	1.36914	4.82227	0.19238	1.33301	0.19507	0.08568	0.54961	0.03944	0.46149	0.04868
867	1.50095	1.77486	0.00655	0.03029	0.00155	0.00754	0.00706	0.007	0.0004	0.00636	1.62126	5.94141	0.38149	0.26717	0.00285	0.06719	0.68835	0.30301	0.21016	0.38649	0.09229	0.41599	1.28919	0.86056	1.04252	0.82682	0.98925	1.11545	17.57812	7.0127	1.36914	4.82227	0.19238	1.33301	0.19507	0.08568	0.54961	0.285	0.1899	0.07471
868	1.50095	1.77486	0.00655	0.03029	0.00155	0.00754	0.00534	0.00556	0.0004	0.00636	1.62126	5.94141	0.38149	0.26717	0.00285	0.06719	0.68835	0.30301	0.21016	0.38649	0.09229	0.41599	1.28919	0.86056	1.04252	0.82682	0.98925	1.11545	17.57812	7.0127	1.36914	4.82227	0.19238	1.33301	0.19507	0.08568	0.54961	0.02544	0.35366	0.17051
869	1.50095	1.77486	0.00655	0.03029	0.00155	0.00754	0.00534	0.007	0.00784	0.00636	1.62126	5.94141	0.38149	0.26717	0.00285	0.06719	0.68835	0.30301	0.21016	0.38649	0.09229	0.41599	1.28919	0.86056	1.04252	0.82682	0.98925	1.11545	17.57812	7.0127	1.36914	4.82227	0.19238	1.33301	0.19507	0.08568	0.54961	0.0821	0.13722	0.33029
870	1.50095	1.77486	0.00655	0.03029	0.00155	0.00754	0.00534	0.007	0.0004	0.01163	1.62126	5.94141	0.38149	0.26717	0.00285	0.06719	0.68835	0.30301	0.21016	0.38649	0.09229	0.41599	1.28919	0.86056	1.04252	0.82682	0.98925	1.11545	17.57812	7.0127	1.36914	4.82227	0.19238	1.33301	0.19507	0.08568	0.54961	0.21113	0.08946	0.24902
871	1.50095	1.77486	0.00655	0.03029	0.00155	0.00754	0.00534	0.007	0.0004	0.00636	1.65868	5.94141	0.38149	0.26717	0.00285	0.06719	0.68835	0.30301	0.21016	0.38649	0.09229	0.41599	1.28919	0.86056	1.04252	0.82682	0.98925	1.11545	17.57812	7.0127	1.36914	4.82227	0.19238	1.33301	0.19507	0.08568	0.54961	0.02727	0.48454	0.0378
872	1.50095	1.77486	0.00655	0.03029	0.00155	0.00754	0.00534	0.007	0.0004	0.00636	1.62126	8.89453	0.38149	0.26717	0.00285	0.06719	0.68835	0.30301	0.21016	0.38649	0.09229	0.41599	1.28919	0.86056	1.04252	0.82682	0.98925	1.11545	17.57812	7.0127	1.36914	4.82227	0.19238	1.33301	0.19507	0.08568	0.54961	0.1055	0.12303	0.32108
873	1.50095	1.77486	0.00655	0.03029	0.00155	0.00754	0.00534	0.007	0.0004	0.00636	1.62126	5.94141	0.36574	0.26717	0.00285	0.06719	0.68835	0.30301	0.21016	0.38649	0.09229	0.41599	1.28919	0.86056	1.04252	0.82682	0.98925	1.11545	17.57812	7.0127	1.36914	4.82227	0.19238	1.33301	0.18701	0.08568	0.54961	0.02692	0.42113	0.10156
874	1.50095	1.77486	0.00655	0.03029	0.00155	0.00754	0.00534	0.007	0.0004	0.00636	1.62126	5.94141	0.38149	0.26823	0.00285	0.06719	0.68835	0.30301	0.21016	0.38649	0.09229	0.41599	1.28919	0.86056	1.04252	0.82682	0.98925	1.11545	17.57812	7.0127	1.36914	4.82227	0.19238	1.33301	0.19507	0.08602	0.54961	0.08482	0.29088	0.17392
875	1.50095	1.77486	0.00655	0.03029	0.00155	0.00754	0.00534	0.007	0.0004	0.00636	1.62126	5.94141	0.38149	0.26717	0.00764	0.06719	0.68835	0.30301	0.21016	0.38649	0.09229	0.41599	1.28919	0.86056	1.04252	0.82682	0.98925	1.11545	17.57812	7.0127	1.36914	4.82227	0.19238	1.33301	0.19507	0.08568	0.54961	0.0667	0.16005	0.32286
876	1.50095	1.77486	0.00655	0.03029	0.00155	0.00754	0.00534	0.007	0.0004	0.00636	1.62126	5.94141	0.38149	0.26717	0.00285	0.10848	0.68835	0.30301	0.21016	0.38649	0.09229	0.41599	1.28919	0.86056	1.04252	0.82682	0.98925	1.11545	17.57812	7.0127	1.36914	4.82227	0.19238	1.33301	0.19507	0.08568	0.54961	0.36754	0.04213	0.13994
877	1.50095	1.77486	0.00655	0.03029	0.00155	0.00754	0.00534	0.007	0.0004	0.00636	1.62126	5.94141	0.38149	0.26717	0.00285	0.06719	0.30109	0.30301	0.21016	0.38649	0.09229	0.41599	1.28919	0.86056	1.04252	0.82682	0.98925	1.11545	17.57812	7.0127	1.36914	4.82227	0.19238	1.33301	0.19507	0.08568	0.54961	0.22226	0.24003	0.08732
878	1.50095	1.77486	0.00655	0.03029	0.00155	0.00754	0.00534	0.007	0.0004	0.00636	1.62126	5.94141	0.38149	0.26717	0.00285	0.06719	0.68835	0.14155	0.21016	0.38649	0.09229	0.41599	1.28919	0.86056	1.04252	0.82682	0.98925	1.11545	17.57812	7.0127	1.36914	4.82227	0.19238	1.33301	0.19507	0.08568	0.54961	0.03343	0.32857	0.1876
879	1.50095	1.77486	0.00655	0.03029	0.00155	0.00754	0.00534	0.007	0.0004	0.00636	1.62126	5.94141	0.38149	0.26717	0.00285	0.06719	0.68835	0.30301	0.00991	0.38649	0.09229	0.41599	1.28919	0.86056	1.04252	0.82682	0.98925	1.11545	17.57812	7.0127	1.36914	4.82227	0.19238	1.33301	0.19507	0.08568	0.54961	0.01616	0.09396	0.43949
880	1.50095	1.77486	0.00655	0.03029	0.00155	0.00754	0.00534	0.007	0.0004	0.00636	1.62126	5.94141	0.38149	0.26717	0.00285	0.06719	0.68835	0.30301	0.21016	0.53974	0.09229	0.41599	1.28919	0.86056	1.04252	0.82682	0.98925	1.11545	17.57812	7.0127	1.36914	4.82227	0.19238	1.33301	0.19507	0.08568	0.54961	0.12415	0.40519	0.02027
881	1.50095	1.77486	0.00655	0.03029	0.00155	0.00754	0.00534	0.007	0.0004	0.00636	1.62126	5.94141	0.38149	0.26717	0.00285	0.06719	0.68835	0.30301	0.21016	0.38649	0.16831	0.41599	1.28919	0.86056	1.04252	0.82682	0.98925	1.11545	17.57812	7.0127	1.36914	4.82227	0.19238	1.33301	0.19507	0.08568	0.54961	0.0815	0.35613	0.11198
882	1.50095	1.77486	0.00655	0.03029	0.00155	0.00754	0.00534	0.007	0.0004	0.00636	1.62126	5.94141	0.38149	0.26717	0.00285	0.06719	0.68835	0.30301	0.21016	0.38649	0.09229	0.26773	1.28919	0.86056	1.04252	0.82682	0.98925	1.11545	17.57812	7.0127	1.36914	4.82227	0.19238	1.33301	0.19507	0.08568	0.54961	0.03008	0.2021	0.31742
883	1.50095	1.77486	0.00655	0.03029	0.00155	0.00754	0.00534	0.007	0.0004	0.00636	1.62126	5.94141	0.38149	0.26717	0.00285	0.06719	0.68835	0.30301	0.21016	0.38649	0.09229	0.41599	0.88033	0.86056	1.04252	0.82682	0.98925	1.11545	17.57812	7.0127	1.36914	4.82227	0.19238	1.33301	0.19507	0.08568	0.54961	0.33544	0.11864	0.09553
884	1.50095	1.77486	0.00655	0.03029	0.00155	0.00754	0.00534	0.007	0.0004	0.00636	1.62126	5.94141	0.38149	0.26717	0.00285	0.06719	0.68835	0.30301	0.21016	0.38649	0.09229	0.41599	1.28919	1.14584	1.04252	0.82682	0.98925	1.11545	17.57812	7.0127	1.36914	4.82227	0.19238	1.33301	0.19507	0.08568	0.54961	0.33057	0.19151	0.02753
885	1.50095	1.77486	0.00655	0.03029	0.00155	0.00754	0.00534	0.007	0.0004	0.00636	1.62126	5.94141	0.38149	0.26717	0.00285	0.06719	0.68835	0.30301	0.21016	0.38649	0.09229	0.41599	1.28919	0.86056	0.91467	0.82682	0.98925	1.11545	17.57812	7.0127	1.36914	4.82227	0.19238	1.33301	0.19507	0.08568	0.54961	0.1147	0.01381	0.4211
886	1.50095	1.77486	0.00655	0.03029	0.00155	0.00754	0.00534	0.007	0.0004	0.00636	1.62126	5.94141	0.38149	0.26717	0.00285	0.06719	0.68835	0.30301	0.21016	0.38649	0.09229	0.41599	1.28919	0.86056	1.04252	0.84584	0.98925	1.11545	17.57812	7.0127	1.36914	4.82227	0.19238	1.33301	0.19507	0.08568	0.54961	0.08946	0.03121	0.42895
887	1.50095	1.77486	0.00655	0.03029	0.00155	0.00754	0.00534	0.007	0.0004	0.00636	1.62126	5.94141	0.38149	0.26717	0.00285	0.06719	0.68835	0.30301	0.21016	0.38649	0.09229	0.41599	1.28919	0.86056	1.04252	0.82682	1.27146	1.11545	17.57812	7.0127	1.36914	4.82227	0.19238	1.33301	0.19507	0.08568	0.54961	0.0082	0.02518	0.51623
888	1.50095	1.77486	0.00655	0.03029	0.00155	0.00754	0.00534	0.007	0.0004	0.00636	1.62126	5.94141	0.38149	0.26717	0.00285	0.06719	0.68835	0.30301	0.21016	0.38649	0.09229	0.41599	1.28919	0.86056	1.04252	0.82682	0.98925	1.23945	17.57812	7.0127	1.36914	4.82227	0.19238	1.33301	0.19507	0.08568	0.54961	0.18305	0.20771	0.15886
889	1.50095	1.77486	0.00655	0.03029	0.00155	0.00754	0.00534	0.007	0.0004	0.00636	1.62126	5.94141	0.38149	0.26717	0.00285	0.06719	0.68835	0.30301	0.21016	0.38649	0.09229	0.41599	1.28919	0.86056	1.04252	0.82682	0.98925	1.11545	20.45312	7.0127	1.36914	4.82227	0.19238	1.33301	0.19507	0.08568	0.54961	0.47077	0.07353	0.00531
890	1.50095	1.77486	0.00655	0.03029	0.00155	0.00754	0.00534	0.007	0.0004	0.00636	1.62126	5.94141	0.38149	0.26717	0.00285	0.06719	0.68835	0.30301	0.21016	0.38649	0.09229	0.41599	1.28919	0.86056	1.04252	0.82682	0.98925	1.11545	17.57812	6.74707	1.36914	4.82227	0.19238	1.33301	0.19507	0.08568	0.54961	0.14325	0.16914	0.23721
891	1.50095	1.77486	0.00655	0.03029	0.00155	0.00754	0.00534	0.007	0.0004	0.00636	1.62126	5.94141	0.38149	0.26717	0.00285	0.06719	0.68835	0.30301	0.21016	0.38649	0.09229	0.41599	1.28919	0.86056	1.04252	0.82682	0.98925	1.11545	17.57812	7.0127	1.98242	4.82227	0.19238	1.33301	0.19507	0.08568	0.54961	0.09365	0.05982	0.39614
892	1.50095	1.77486	0.00655	0.03029	0.00155	0.00754	0.00534	0.007	0.0004	0.00636	1.62126	5.94141	0.38149	0.26717	0.00285	0.06719	0.68835	0.30301	0.21016	0.38649	0.09229	0.41599	1.28919	0.86056	1.04252	0.82682	0.98925	1.11545	17.57812	7.0127	1.36914	4.85352	0.19238	1.33301	0.19507	0.08568	0.54961	0.18876	0.15964	0.20121
893	1.50095	1.77486	0.00655	0.03029	0.00155	0.00754	0.00534	0.007	0.0004	0.00636	1.62126	5.94141	0.38149	0.26717	0.00285	0.06719	0.68835	0.30301	0.21016	0.38649	0.09229	0.41599	1.28919	0.86056	1.04252	0.82682	0.98925	1.11545	17.57812	7.0127	1.36914	4.82227	0.01465	1.33301	0.19507	0.08568	0.54961	0.25447	0.14869	0.14645
894	1.50095	1.77486	0.00655	0.03029	0.00155	0.00754	0.00534	0.007	0.0004	0.00636	1.62126	5.94141	0.38149	0.26717	0.00285	0.06719	0.68835	0.30301	0.21016	0.38649	0.09229	0.41599	1.28919	0.86056	1.04252	0.82682	0.98925	1.11545	17.57812	7.0127	1.36914	4.82227	0.19238	0.81152	0.19507	0.08568	0.54961	0.22166	0.08151	0.24644
895	1.50095	1.77486	0.00655	0.03029	0.00155	0.00754	0.00534	0.007	0.0004	0.00636	1.62126	5.94141	0.38149	0.26717	0.00285	0.06719	0.68835	0.30301	0.21016	0.38649	0.09229	0.41599	1.28919	0.86056	1.04252	0.82682	0.98925	1.11545	17.57812	7.0127	1.36914	4.82227	0.19238	1.33301	0.21295	0.08568	0.54961	0.16366	0.34954	0.03642
896	1.50095	1.77486	0.00655	0.03029	0.00155	0.00754	0.00534	0.007	0.0004	0.00636	1.62126	5.94141	0.38149	0.26717	0.00285	0.06719	0.68835	0.30301	0.21016	0.38649	0.09229	0.41599	1.28919	0.86056	1.04252	0.82682	0.98925	1.11545	17.57812	7.0127	1.36914	4.82227	0.19238	1.33301	0.19507	0.1124	0.54961	0.20994	0.01836	0.3213
897	1.50095	1.77486	0.00655	0.03029	0.00155	0.00754	0.00534	0.007	0.0004	0.00636	1.62126	5.94141	0.38149	0.26717	0.00285	0.06719	0.68835	0.30301	0.21016	0.38649	0.09229	0.41599	1.28919	0.86056	1.04252	0.82682	0.98925	1.11545	17.57812	7.0127	1.36914	4.82227	0.19238	1.33301	0.19507	0.08568	0.55195	0.0177	0.46959	0.06466
898	1.50095	1.77486	0.00655	0.03029	0.00155	0.00754	0.00534	0.007	0.0004	0.00636	1.62126	5.94141	0.38149	0.26717	0.00285	0.06719	0.68835	0.30301	0.21016	0.38649	0.09229	0.41599	1.28919	0.86056	1.04252	0.82682	0.98925	1.11545	17.57812	7.0127	1.36914	4.82227	0.19238	1.33301	0.19507	0.08568	0.54961	0.09712	0.0745	0.37798
899	1.50095	1.77486	0.00655	0.03029	0.00155	0.00754	0.00534	0.007	0.0004	0.00636	1.62126	5.94141	0.38149	0.26717	0.00285	0.06719	0.68835	0.30301	0.21016	0.38649	0.09229	0.41599	1.28919	0.86056	1.04252	0.82682	0.98925	1.11545	17.57812	7.0127	1.36914	4.82227	0.19238	1.33301	0.19507	0.08568	0.54961	0.20584	0.25728	0.08649
900	1.50095	1.77486	0.00655	0.03029	0.00155	0.00754	0.00534	0.007	0.0004	0.00636	1.62126	5.94141	0.38149	0.26717	0.00285	0.06719	0.68835	0.30301	0.21016	0.38649	0.09229	0.41599	1.28919	0.86056	1.04252	0.82682	0.98925	1.11545	17.57812	7.0127	1.36914	4.82227	0.19238	1.33301	0.19507	0.08568	0.54961	0.32306	0.00886	0.21769
901	1.50095	1.77486	0.00655	0.03029	0.00155	0.00754	0.00534	0.007	0.0004	0.00636	1.62126	5.94141	0.38149	0.26717	0.00285	0.06719	0.68835	0.30301	0.21016	0.38649	0.09229	0.41599	1.28919	0.86056	1.04252	0.82682	0.98925	1.11545	17.57812	7.0127	1.36914	4.82227	0.19238	1.33301	0.19507	0.08568	0.54961	0.20659	0.2741	0.06892
902	1.49612	1.98779	0.0082	0.07109	0.00362	0.00021	0.00213	0.01056	0.00289	0.00663	2.07518	6.89453	0.63459	0.33605	0.01491	0.05008	0.70084	0.3662	0.14035	0.18629	0.4424	0.37711	1.15433	0.87734	1.18742	1.11634	1.01158	0.9727	12.45312	7.24707	2.98242	3.85352	0.51465	1.31152	0.22731	0.07417	0.35195	0.25866	0.05273	0.04056
903	1.91345	1.98779	0.0082	0.07109	0.00362	0.00021	0.00213	0.01056	0.00289	0.00663	2.07518	6.89453	0.63459	0.33605	0.01491	0.05008	0.70084	0.3662	0.14035	0.18629	0.4424	0.37711	1.15433	0.87734	1.18742	1.11634	1.01158	0.9727	12.45312	7.24707	2.98242	3.85352	0.51465	1.31152	0.22731	0.07417	0.35195	0.11005	0.0546	0.1873
904	1.49612	1.08486	0.0082	0.07109	0.00362	0.00021	0.00213	0.01056	0.00289	0.00663	2.07518	6.89453	0.63459	0.33605	0.01491	0.05008	0.70084	0.3662	0.14035	0.18629	0.4424	0.37711	1.15433	0.87734	1.18742	1.11634	1.01158	0.9727	12.45312	7.24707	2.98242	3.85352	0.51465	1.31152	0.22731	0.07417	0.35195	0.03709	0.15914	0.15573
905	1.49612	1.98779	0.00205	0.07109	0.00362	0.00021	0.00213	0.01056	0.00289	0.00663	2.07518	6.89453	0.63459	0.33605	0.01491	0.05008	0.70084	0.3662	0.14035	0.18629	0.4424	0.37711	1.15433	0.87734	1.18742	1.11634	1.01158	0.9727	12.45312	7.24707	2.98242	3.85352	0.51465	1.31152	0.22731	0.07417	0.35195	0.15181	0.17991	0.02024
906	1.49612	1.98779	0.0082	0.07979	0.00362	0.00021	0.00213	0.01056	0.00289	0.00663	2.07518	6.89453	0.63459	0.33605	0.01491	0.05008	0.70084	0.3662	0.14035	0.18629	0.4424	0.37711	1.15433	0.87734	1.18742	1.11634	1.01158	0.9727	12.45312	7.24707	2.98242	3.85352	0.51465	1.31152	0.22731	0.07417	0.35195	0.00038	0.18447	0.1671
907	1.49612	1.98779	0.0082	0.07109	0.00305	0.00021	0.00213	0.01056	0.00289	0.00663	2.07518	6.89453	0.63459	0.33605	0.01491	0.05008	0.70084	0.3662	0.14035	0.18629	0.4424	0.37711	1.15433	0.87734	1.18742	1.11634	1.01158	0.9727	12.45312	7.24707	2.98242	3.85352	0.51465	1.31152	0.22731	0.07417	0.35195	0.11762	0.20208	0.03226
908	1.49612	1.98779	0.0082	0.07109	0.00362	0.00264	0.00213	0.01056	0.00289	0.00663	2.07518	6.89453	0.63459	0.33605	0.01491	0.05008	0.70084	0.3662	0.14035	0.18629	0.4424	0.37711	1.15433	0.87734	1.18742	1.11634	1.01158	0.9727	12.45312	7.24707	2.98242	3.85352	0.51465	1.31152	0.22731	0.07417	0.35195	0.07998	0.18407	0.08791
909	1.49612	1.98779	0.0082	0.07109	0.00362	0.00021	0.00041	0.01056	0.00289	0.00663	2.07518	6.89453	0.63459	0.33605	0.01491	0.05008	0.70084	0.3662	0.14035	0.18629	0.4424	0.37711	1.15433	0.87734	1.18742	1.11634	1.01158	0.9727	12.45312	7.24707	2.98242	3.85352	0.51465	1.31152	0.22731	0.07417	0.35195	0.04187	0.18858	0.1215
910	1.49612	1.98779	0.0082	0.07109	0.00362	0.00021	0.00213	0.012	0.00289	0.00663	2.07518	6.89453	0.63459	0.33605	0.01491	0.05008	0.70084	0.3662	0.14035	0.18629	0.4424	0.37711	1.15433	0.87734	1.18742	1.11634	1.01158	0.9727	12.45312	7.24707	2.98242	3.85352	0.51465	1.31152	0.22731	0.07417	0.35195	0.13723	0.02104	0.19369
911	1.49612	1.98779	0.0082	0.07109	0.00362	0.00021	0.00213	0.01056	0.00535	0.00663	2.07518	6.89453	0.63459	0.33605	0.01491	0.05008	0.70084	0.3662	0.14035	0.18629	0.4424	0.37711	1.15433	0.87734	1.18742	1.11634	1.01158	0.9727	12.45312	7.24707	2.98242	3.85352	0.51465	1.31152	0.22731	0.07417	0.35195	0.04571	0.22757	0.07868
912	1.49612	1.98779	0.0082	0.07109	0.00362	0.00021	0.00213	0.01056	0.00289	0.01136	2.07518	6.89453	0.63459	0.33605	0.01491	0.05008	0.70084	0.3662	0.14035	0.18629	0.4424	0.37711	1.15433	0.87734	1.18742	1.11634	1.01158	0.9727	12.45312	7.24707	2.98242	3.85352	0.51465	1.31152	0.22731	0.07417	0.35195	0.09363	0.25725	0.00108
913	1.49612	1.98779	0.0082	0.07109	0.00362	0.00021	0.00213	0.01056	0.00289	0.00663	2.03776	6.89453	0.63459	0.33605	0.01491	0.05008	0.70084	0.3662	0.14035	0.18629	0.4424	0.37711	1.15433	0.87734	1.18742	1.11634	1.01158	0.9727	12.45312	7.24707	2.98242	3.85352	0.51465	1.31152	0.22731	0.07417	0.35195	0.21286	0.12259	0.0165
914	1.49612	1.98779	0.0082	0.07109	0.00362	0.00021	0.00213	0.01056	0.00289	0.00663	2.07518	7.94141	0.63459	0.33605	0.01491	0.05008	0.70084	0.3662	0.14035	0.18629	0.4424	0.37711	1.15433	0.87734	1.18742	1.11634	1.01158	0.9727	12.45312	7.24707	2.98242	3.85352	0.51465	1.31152	0.22731	0.07417	0.35195	0.18757	0.00476	0.15962
915	1.49612	1.98779	0.0082	0.07109	0.00362	0.00021	0.00213	0.01056	0.00289	0.00663	2.07518	6.89453	0.65034	0.33605	0.01491	0.05008	0.70084	0.3662	0.14035	0.18629	0.4424	0.37711	1.15433	0.87734	1.18742	1.11634	1.01158	0.9727	12.45312	7.24707	2.98242	3.85352	0.51465	1.31152	0.23296	0.07417	0.35195	0.21868	0.08069	0.05258
916	1.49612	1.98779	0.0082	0.07109	0.00362	0.00021	0.00213	0.01056	0.00289	0.00663	2.07518	6.89453	0.63459	0.33499	0.01491	0.05008	0.70084	0.3662	0.14035	0.18629	0.4424	0.37711	1.15433	0.87734	1.18742	1.11634	1.01158	0.9727	12.45312	7.24707	2.98242	3.85352	0.51465	1.31152	0.22731	0.07393	0.35195	0.02019	0.10623	0.22553
917	1.49612	1.98779	0.0082	0.07109	0.00362	0.00021	0.00213	0.01056	0.00289	0.00663	2.07518	6.89453	0.63459	0.33605	0.01011	0.05008	0.70084	0.3662	0.14035	0.18629	0.4424	0.37711	1.15433	0.87734	1.18742	1.11634	1.01158	0.9727	12.45312	7.24707	2.98242	3.85352	0.51465	1.31152	0.22731	0.07417	0.35195	0.01008	0.21269	0.12919
918	1.49612	1.98779	0.0082	0.07109	0.00362	0.00021	0.00213	0.01056	0.00289	0.00663	2.07518	6.89453	0.63459	0.33605	0.01491	0.00879	0.70084	0.3662	0.14035	0.18629	0.4424	0.37711	1.15433	0.87734	1.18742	1.11634	1.01158	0.9727	12.45312	7.24707	2.98242	3.85352	0.51465	1.31152	0.22731	0.07417	0.35195	0.19029	0.06531	0.09635
919	1.49612	1.98779	0.0082	0.07109	0.00362	0.00021	0.00213	0.01056	0.00289	0.00663	2.07518	6.89453	0.63459	0.33605	0.01491	0.05008	0.2886	0.3662	0.14035	0.18629	0.4424	0.37711	1.15433	0.87734	1.18742	1.11634	1.01158	0.9727	12.45312	7.24707	2.98242	3.85352	0.51465	1.31152	0.22731	0.07417	0.35195	0.04629	0.2544	0.05127
920	1.49612	1.98779	0.0082	0.07109	0.00362	0.00021	0.00213	0.01056	0.00289	0.00663	2.07518	6.89453	0.63459	0.33605	0.01491	0.05008	0.70084	0.07836	0.14035	0.18629	0.4424	0.37711	1.15433	0.87734	1.18742	1.11634	1.01158	0.9727	12.45312	7.24707	2.98242	3.85352	0.51465	1.31152	0.22731	0.07417	0.35195	0.10305	0.15789	0.09101
921	1.49612	1.98779	0.0082	0.07109	0.00362	0.00021	0.00213	0.01056	0.00289	0.00663	2.07518	6.89453	0.63459	0.33605	0.01491	0.05008	0.70084	0.3662	0.07972	0.18629	0.4424	0.37711	1.15433	0.87734	1.18742	1.11634	1.01158	0.9727	12.45312	7.24707	2.98242	3.85352	0.51465	1.31152	0.22731	0.07417	0.35195	0.28205	0.02934	0.04056
922	1.49612	1.98779	0.0082	0.07109	0.00362	0.00021	0.00213	0.01056	0.00289	0.00663	2.07518	6.89453	0.63459	0.33605	0.01491	0.05008	0.70084	0.3662	0.14035	0.73994	0.4424	0.37711	1.15433	0.87734	1.18742	1.11634	1.01158	0.9727	12.45312	7.24707	2.98242	3.85352	0.51465	1.31152	0.22731	0.07417	0.35195	0.12046	0.19282	0.03867
923	1.49612	1.98779	0.0082	0.07109	0.00362	0.00021	0.00213	0.01056	0.00289	0.00663	2.07518	6.89453	0.63459	0.33605	0.01491	0.05008	0.70084	0.3662	0.14035	0.18629	0.36638	0.37711	1.15433	0.87734	1.18742	1.11634	1.01158	0.9727	12.45312	7.24707	2.98242	3.85352	0.51465	1.31152	0.22731	0.07417	0.35195	0.07113	0.27182	0.009
924	1.49612	1.98779	0.0082	0.07109	0.00362	0.00021	0.00213	0.01056	0.00289	0.00663	2.07518	6.89453	0.63459	0.33605	0.01491	0.05008	0.70084	0.3662	0.14035	0.18629	0.4424	0.30661	1.15433	0.87734	1.18742	1.11634	1.01158	0.9727	12.45312	7.24707	2.98242	3.85352	0.51465	1.31152	0.22731	0.07417	0.35195	0.0112	0.28856	0.05219
925	1.49612	1.98779	0.0082	0.07109	0.00362	0.00021	0.00213	0.01056	0.00289	0.00663	2.07518	6.89453	0.63459	0.33605	0.01491	0.05008	0.70084	0.3662	0.14035	0.18629	0.4424	0.37711	1.01519	0.87734	1.18742	1.11634	1.01158	0.9727	12.45312	7.24707	2.98242	3.85352	0.51465	1.31152	0.22731	0.07417	0.35195	0.14971	0.19304	0.00921
926	1.49612	1.98779	0.0082	0.07109	0.00362	0.00021	0.00213	0.01056	0.00289	0.00663	2.07518	6.89453	0.63459	0.33605	0.01491	0.05008	0.70084	0.3662	0.14035	0.18629	0.4424	0.37711	1.15433	1.12906	1.18742	1.11634	1.01158	0.9727	12.45312	7.24707	2.98242	3.85352	0.51465	1.31152	0.22731	0.07417	0.35195	0.09564	0.07641	0.17991
927	1.49612	1.98779	0.0082	0.07109	0.00362	0.00021	0.00213	0.01056	0.00289	0.00663	2.07518	6.89453	0.63459	0.33605	0.01491	0.05008	0.70084	0.3662	0.14035	0.18629	0.4424	0.37711	1.15433	0.87734	1.31527	1.11634	1.01158	0.9727	12.45312	7.24707	2.98242	3.85352	0.51465	1.31152	0.22731	0.07417	0.35195	0.02008	0.13172	0.20015
928	1.49612	1.98779	0.0082	0.07109	0.00362	0.00021	0.00213	0.01056	0.00289	0.00663	2.07518	6.89453	0.63459	0.33605	0.01491	0.05008	0.70084	0.3662	0.14035	0.18629	0.4424	0.37711	1.15433	0.87734	1.18742	1.09732	1.01158	0.9727	12.45312	7.24707	2.98242	3.85352	0.51465	1.31152	0.22731	0.07417	0.35195	0.2471	0.07649	0.02836
929	1.49612	1.98779	0.0082	0.07109	0.00362	0.00021	0.00213	0.01056	0.00289	0.00663	2.07518	6.89453	0.63459	0.33605	0.01491	0.05008	0.70084	0.3662	0.14035	0.18629	0.4424	0.37711	1.15433	0.87734	1.18742	1.11634	1.24913	0.9727	12.45312	7.24707	2.98242	3.85352	0.51465	1.31152	0.22731	0.07417	0.35195	0.06806	0.2473	0.0366
930	1.49612	1.98779	0.0082	0.07109	0.00362	0.00021	0.00213	0.01056	0.00289	0.00663	2.07518	6.89453	0.63459	0.33605	0.01491	0.05008	0.70084	0.3662	0.14035	0.18629	0.4424	0.37711	1.15433	0.87734	1.18742	1.11634	1.01158	0.8487	12.45312	7.24707	2.98242	3.85352	0.51465	1.31152	0.22731	0.07417	0.35195	0.31312	0.02518	0.01365
931	1.49612	1.98779	0.0082	0.07109	0.00362	0.00021	0.00213	0.01056	0.00289	0.00663	2.07518	6.89453	0.63459	0.33605	0.01491	0.05008	0.70084	0.3662	0.14035	0.18629	0.4424	0.37711	1.15433	0.87734	1.18742	1.11634	1.01158	0.9727	9.57812	7.24707	2.98242	3.85352	0.51465	1.31152	0.22731	0.07417	0.35195	0.11428	0.1126	0.12507
932	1.49612	1.98779	0.0082	0.07109	0.00362	0.00021	0.00213	0.01056	0.00289	0.00663	2.07518	6.89453	0.63459	0.33605	0.01491	0.05008	0.70084	0.3662	0.14035	0.18629	0.4424	0.37711	1.15433	0.87734	1.18742	1.11634	1.01158	0.9727	12.45312	6.5127	2.98242	3.85352	0.51465	1.31152	0.22731	0.07417	0.35195	0.23754	0.02994	0.08447
933	1.49612	1.98779	0.0082	0.07109	0.00362	0.00021	0.00213	0.01056	0.00289	0.00663	2.07518	6.89453	0.63459	0.33605	0.01491	0.05008	0.70084	0.3662	0.14035	0.18629	0.4424	0.37711	1.15433	0.87734	1.18742	1.11634	1.01158	0.9727	12.45312	7.24707	2.36914	3.85352	0.51465	1.31152	0.22731	0.07417	0.35195	0.1516	0.08006	0.1203
934	1.49612	1.98779	0.0082	0.07109	0.00362	0.00021	0.00213	0.01056	0.00289	0.00663	2.07518	6.89453	0.63459	0.33605	0.01491	0.05008	0.70084	0.3662	0.14035	0.18629	0.4424	0.37711	1.15433	0.87734	1.18742	1.11634	1.01158	0.9727	12.45312	7.24707	2.98242	3.82227	0.51465	1.31152	0.22731	0.07417	0.35195	0.02168	0.23409	0.09618
935	1.49612	1.98779	0.0082	0.07109	0.00362	0.00021	0.00213	0.01056	0.00289	0.00663	2.07518	6.89453	0.63459	0.33605	0.01491	0.05008	0.70084	0.3662	0.14035	0.18629	0.4424	0.37711	1.15433	0.87734	1.18742	1.11634	1.01158	0.9727	12.45312	7.24707	2.98242	3.85352	0.69238	1.31152	0.22731	0.07417	0.35195	0.07744	0.13444	0.14007
936	1.49612	1.98779	0.0082	0.07109	0.00362	0.00021	0.00213	0.01056	0.00289	0.00663	2.07518	6.89453	0.63459	0.33605	0.01491	0.05008	0.70084	0.3662	0.14035	0.18629	0.4424	0.37711	1.15433	0.87734	1.18742	1.11634	1.01158	0.9727	12.45312	7.24707	2.98242	3.85352	0.51465	0.83301	0.22731	0.07417	0.35195	0.32347	0.00708	0.02141
937	1.49612	1.98779	0.0082	0.07109	0.00362	0.00021	0.00213	0.01056	0.00289	0.00663	2.07518	6.89453	0.63459	0.33605	0.01491	0.05008	0.70084	0.3662	0.14035	0.18629	0.4424	0.37711	1.15433	0.87734	1.18742	1.11634	1.01158	0.9727	12.45312	7.24707	2.98242	3.85352	0.51465	1.31152	0.19757	0.07417	0.35195	0.04838	0.24576	0.05781
938	1.49612	1.98779	0.0082	0.07109	0.00362	0.00021	0.00213	0.01056	0.00289	0.00663	2.07518	6.89453	0.63459	0.33605	0.01491	0.05008	0.70084	0.3662	0.14035	0.18629	0.4424	0.37711	1.15433	0.87734	1.18742	1.11634	1.01158	0.9727	12.45312	7.24707	2.98242	3.85352	0.51465	1.31152	0.22731	0.17498	0.35195	0.10177	0.13737	0.11282
939	1.49612	1.98779	0.0082	0.07109	0.00362	0.00021	0.00213	0.01056	0.00289	0.00663	2.07518	6.89453	0.63459	0.33605	0.01491	0.05008	0.70084	0.3662	0.14035	0.18629	0.4424	0.37711	1.15433	0.87734	1.18742	1.11634	1.01158	0.9727	12.45312	7.24707	2.98242	3.85352	0.51465	1.31152	0.22731	0.07417	0.34961	0.11687	0.08004	0.1527
940	1.49612	1.98779	0.0082	0.07109	0.00362	0.00021	0.00213	0.01056	0.00289	0.00663	2.07518	6.89453	0.63459	0.33605	0.01491	0.05008	0.70084	0.3662	0.14035	0.18629	0.4424	0.37711	1.15433	0.87734	1.18742	1.11634	1.01158	0.9727	12.45312	7.24707	2.98242	3.85352	0.51465	1.31152	0.22731	0.07417	0.35195	0.05415	0.19175	0.10606
941	1.49612	1.98779	0.0082	0.07109	0.00362	0.00021	0.00213	0.01056	0.00289	0.00663	2.07518	6.89453	0.63459	0.33605	0.01491	0.05008	0.70084	0.3662	0.14035	0.18629	0.4424	0.37711	1.15433	0.87734	1.18742	1.11634	1.01158	0.9727	12.45312	7.24707	2.98242	3.85352	0.51465	1.31152	0.22731	0.07417	0.35195	0.19401	0.14714	0.01081
942	1.49612	1.98779	0.0082	0.07109	0.00362	0.00021	0.00213	0.01056	0.00289	0.00663	2.07518	6.89453	0.63459	0.33605	0.01491	0.05008	0.70084	0.3662	0.14035	0.18629	0.4424	0.37711	1.15433	0.87734	1.18742	1.11634	1.01158	0.9727	12.45312	7.24707	2.98242	3.85352	0.51465	1.31152	0.22731	0.07417	0.35195	0.0285	0.13606	0.18739
943	1.49612	1.08486	0.00205	0.07979	0.00305	0.00264	0.00041	0.012	0.00535	0.01136	2.03776	7.94141	0.65034	0.33499	0.01011	0.00879	0.2886	0.07836	0.07972	0.73994	0.36638	0.30661	1.01519	1.12906	1.31527	1.09732	1.24913	0.8487	9.57812	6.5127	2.36914	3.82227	0.69238	0.83301	0.20247	0.17443	0.34961	0.2789	0.06305	0.00766
944	1.91345	1.98779	0.00205	0.07979	0.00305	0.00264	0.00041	0.012	0.00535	0.01136	2.03776	7.94141	0.65034	0.33499	0.01011	0.00879	0.2886	0.07836	0.07972	0.73994	0.36638	0.30661	1.01519	1.12906	1.31527	1.09732	1.24913	0.8487	9.57812	6.5127	2.36914	3.82227	0.69238	0.83301	0.20247	0.17443	0.34961	0.04109	0.18981	0.11871
945	1.91345	1.08486	0.0082	0.07979	0.00305	0.00264	0.00041	0.012	0.00535	0.01136	2.03776	7.94141	0.65034	0.33499	0.01011	0.00879	0.2886	0.07836	0.07972	0.73994	0.36638	0.30661	1.01519	1.12906	1.31527	1.09732	1.24913	0.8487	9.57812	6.5127	2.36914	3.82227	0.69238	0.83301	0.20247	0.17443	0.34961	0.08377	0.20893	0.05691
946	1.91345	1.08486	0.00205	0.07109	0.00305	0.00264	0.00041	0.012	0.00535	0.01136	2.03776	7.94141	0.65034	0.33499	0.01011	0.00879	0.2886	0.07836	0.07972	0.73994	0.36638	0.30661	1.01519	1.12906	1.31527	1.09732	1.24913	0.8487	9.57812	6.5127	2.36914	3.82227	0.69238	0.83301	0.20247	0.17443	0.34961	0.26185	0.03068	0.05708
947	1.91345	1.08486	0.00205	0.07979	0.00362	0.00264	0.00041	0.012	0.00535	0.01136	2.03776	7.94141	0.65034	0.33499	0.01011	0.00879	0.2886	0.07836	0.07972	0.73994	0.36638	0.30661	1.01519	1.12906	1.31527	1.09732	1.24913	0.8487	9.57812	6.5127	2.36914	3.82227	0.69238	0.83301	0.20247	0.17443	0.34961	0.09352	0.20991	0.04618
948	1.91345	1.08486	0.00205	0.07979	0.00305	0.00021	0.00041	0.012	0.00535	0.01136	2.03776	7.94141	0.65034	0.33499	0.01011	0.00879	0.2886	0.07836	0.07972	0.73994	0.36638	0.30661	1.01519	1.12906	1.31527	1.09732	1.24913	0.8487	9.57812	6.5127	2.36914	3.82227	0.69238	0.83301	0.20247	0.17443	0.34961	0.11365	0.09014	0.14583
949	1.91345	1.08486	0.00205	0.07979	0.00305	0.00264	0.00213	0.012	0.00535	0.01136	2.03776	7.94141	0.65034	0.33499	0.01011	0.00879	0.2886	0.07836	0.07972	0.73994	0.36638	0.30661	1.01519	1.12906	1.31527	1.09732	1.24913	0.8487	9.57812	6.5127	2.36914	3.82227	0.69238	0.83301	0.20247	0.17443	0.34961	0.05182	0.1338	0.16399
950	1.91345	1.08486	0.00205	0.07979	0.00305	0.00264	0.00041	0.01056	0.00535	0.01136	2.03776	7.94141	0.65034	0.33499	0.01011	0.00879	0.2886	0.07836	0.07972	0.73994	0.36638	0.30661	1.01519	1.12906	1.31527	1.09732	1.24913	0.8487	9.57812	6.5127	2.36914	3.82227	0.69238	0.83301	0.20247	0.17443	0.34961	0.01478	0.19453	0.1403
951	1.91345	1.08486	0.00205	0.07979	0.00305	0.00264	0.00041	0.012	0.00289	0.01136	2.03776	7.94141	0.65034	0.33499	0.01011	0.00879	0.2886	0.07836	0.07972	0.73994	0.36638	0.30661	1.01519	1.12906	1.31527	1.09732	1.24913	0.8487	9.57812	6.5127	2.36914	3.82227	0.69238	0.83301	0.20247	0.17443	0.34961	0.02938	0.31875	0.00148
952	1.91345	1.08486	0.00205	0.07979	0.00305	0.00264	0.00041	0.012	0.00535	0.00663	2.03776	7.94141	0.65034	0.33499	0.01011	0.00879	0.2886	0.07836	0.07972	0.73994	0.36638	0.30661	1.01519	1.12906	1.31527	1.09732	1.24913	0.8487	9.57812	6.5127	2.36914	3.82227	0.69238	0.83301	0.20247	0.17443	0.34961	0.19534	0.02993	0.12434
953	1.91345	1.08486	0.00205	0.07979	0.00305	0.00264	0.00041	0.012	0.00535	0.01136	2.07518	7.94141	0.65034	0.33499	0.01011	0.00879	0.2886	0.07836	0.07972	0.73994	0.36638	0.30661	1.01519	1.12906	1.31527	1.09732	1.24913	0.8487	9.57812	6.5127	2.36914	3.82227	0.69238	0.83301	0.20247	0.17443	0.34961	0.05698	0.24907	0.04356
954	1.91345	1.08486	0.00205	0.07979	0.00305	0.00264	0.00041	0.012	0.00535	0.01136	2.03776	6.89453	0.65034	0.33499	0.01011	0.00879	0.2886	0.07836	0.07972	0.73994	0.36638	0.30661	1.01519	1.12906	1.31527	1.09732	1.24913	0.8487	9.57812	6.5127	2.36914	3.82227	0.69238	0.83301	0.20247	0.17443	0.34961	0.15673	0.12475	0.06813
955	1.91345	1.08486	0.00205	0.07979	0.00305	0.00264	0.00041	0.012	0.00535	0.01136	2.03776	7.94141	0.63459	0.33499	0.01011	0.00879	0.2886	0.07836	0.07972	0.73994	0.36638	0.30661	1.01519	1.12906	1.31527	1.09732	1.24913	0.8487	9.57812	6.5127	2.36914	3.82227	0.69238	0.83301	0.19757	0.17443	0.34961	0.0436	0.20955	0.09646
956	1.91345	1.08486	0.00205	0.07979	0.00305	0.00264	0.00041	0.012	0.00535	0.01136	2.03776	7.94141	0.65034	0.33605	0.01011	0.00879	0.2886	0.07836	0.07972	0.73994	0.36638	0.30661	1.01519	1.12906	1.31527	1.09732	1.24913	0.8487	9.57812	6.5127	2.36914	3.82227	0.69238	0.83301	0.20247	0.17498	0.34961	0.2106	0.01058	0.12843
957	1.91345	1.08486	0.00205	0.07979	0.00305	0.00264	0.00041	0.012	0.00535	0.01136	2.03776	7.94141	0.65034	0.33499	0.01491	0.00879	0.2886	0.07836	0.07972	0.73994	0.36638	0.30661	1.01519	1.12906	1.31527	1.09732	1.24913	0.8487	9.57812	6.5127	2.36914	3.82227	0.69238	0.83301	0.20247	0.17443	0.34961	0.03206	0.18943	0.12812
958	1.91345	1.08486	0.00205	0.07979	0.00305	0.00264	0.00041	0.012	0.00535	0.01136	2.03776	7.94141	0.65034	0.33499	0.01011	0.05008	0.2886	0.07836	0.07972	0.73994	0.36638	0.30661	1.01519	1.12906	1.31527	1.09732	1.24913	0.8487	9.57812	6.5127	2.36914	3.82227	0.69238	0.83301	0.20247	0.17443	0.34961	0.16318	0.16688	0.01955
959	1.91345	1.08486	0.00205	0.07979	0.00305	0.00264	0.00041	0.012	0.00535	0.01136	2.03776	7.94141	0.65034	0.33499	0.01011	0.00879	0.70084	0.07836	0.07972	0.73994	0.36638	0.30661	1.01519	1.12906	1.31527	1.09732	1.24913	0.8487	9.57812	6.5127	2.36914	3.82227	0.69238	0.83301	0.20247	0.17443	0.34961	0.15012	0.08948	0.11001
960	1.91345	1.08486	0.00205	0.07979	0.00305	0.00264	0.00041	0.012	0.00535	0.01136	2.03776	7.94141	0.65034	0.33499	0.01011	0.00879	0.2886	0.3662	0.07972	0.73994	0.36638	0.30661	1.01519	1.12906	1.31527	1.09732	1.24913	0.8487	9.57812	6.5127	2.36914	3.82227	0.69238	0.83301	0.20247	0.17443	0.34961	0.25743	0.03556	0.05661
961	1.91345	1.08486	0.00205	0.07979	0.00305	0.00264	0.00041	0.012	0.00535	0.01136	2.03776	7.94141	0.65034	0.33499	0.01011	0.00879	0.2886	0.07836	0.14035	0.73994	0.36638	0.30661	1.01519	1.12906	1.31527	1.09732	1.24913	0.8487	9.57812	6.5127	2.36914	3.82227	0.69238	0.83301	0.20247	0.17443	0.34961	0.09164	0.15571	0.10226
962	1.91345	1.08486	0.00205	0.07979	0.00305	0.00264	0.00041	0.012	0.00535	0.01136	2.03776	7.94141	0.65034	0.33499	0.01011	0.00879	0.2886	0.07836	0.07972	0.18629	0.36638	0.30661	1.01519	1.12906	1.31527	1.09732	1.24913	0.8487	9.57812	6.5127	2.36914	3.82227	0.69238	0.83301	0.20247	0.17443	0.34961	0.1496	0.04162	0.15839
963	1.91345	1.08486	0.00205	0.07979	0.00305	0.00264	0.00041	0.012	0.00535	0.01136	2.03776	7.94141	0.65034	0.33499	0.01011	0.00879	0.2886	0.07836	0.07972	0.73994	0.4424	0.30661	1.01519	1.12906	1.31527	1.09732	1.24913	0.8487	9.57812	6.5127	2.36914	3.82227	0.69238	0.83301	0.20247	0.17443	0.34961	0.02497	0.07568	0.24896
964	1.91345	1.08486	0.00205	0.07979	0.00305	0.00264	0.00041	0.012	0.00535	0.01136	2.03776	7.94141	0.65034	0.33499	0.01011	0.00879	0.2886	0.07836	0.07972	0.73994	0.36638	0.37711	1.01519	1.12906	1.31527	1.09732	1.24913	0.8487	9.57812	6.5127	2.36914	3.82227	0.69238	0.83301	0.20247	0.17443	0.34961	0.09875	0.06882	0.18204
965	1.91345	1.08486	0.00205	0.07979	0.00305	0.00264	0.00041	0.012	0.00535	0.01136	2.03776	7.94141	0.65034	0.33499	0.01011	0.00879	0.2886	0.07836	0.07972	0.73994	0.36638	0.30661	1.15433	1.12906	1.31527	1.09732	1.24913	0.8487	9.57812	6.5127	2.36914	3.82227	0.69238	0.83301	0.20247	0.17443	0.34961	0.0775	0.02189	0.25022
966	1.91345	1.08486	0.00205	0.07979	0.00305	0.00264	0.00041	0.012	0.00535	0.01136	2.03776	7.94141	0.65034	0.33499	0.01011	0.00879	0.2886	0.07836	0.07972	0.73994	0.36638	0.30661	1.01519	0.87734	1.31527	1.09732	1.24913	0.8487	9.57812	6.5127	2.36914	3.82227	0.69238	0.83301	0.20247	0.17443	0.34961	0.01659	0.1159	0.21712
967	1.91345	1.08486	0.00205	0.07979	0.00305	0.00264	0.00041	0.012	0.00535	0.01136	2.03776	7.94141	0.65034	0.33499	0.01011	0.00879	0.2886	0.07836	0.07972	0.73994	0.36638	0.30661	1.01519	1.12906	1.18742	1.09732	1.24913	0.8487	9.57812	6.5127	2.36914	3.82227	0.69238	0.83301	0.20247	0.17443	0.34961	0.03435	0.18113	0.13414
968	1.91345	1.08486	0.00205	0.07979	0.00305	0.00264	0.00041	0.012	0.00535	0.01136	2.03776	7.94141	0.65034	0.33499	0.01011	0.00879	0.2886	0.07836	0.07972	0.73994	0.36638	0.30661	1.01519	1.12906	1.31527	1.11634	1.24913	0.8487	9.57812	6.5127	2.36914	3.82227	0.69238	0.83301	0.20247	0.17443	0.34961	0.27405	0.07313	0.00243
969	1.91345	1.08486	0.00205	0.07979	0.00305	0.00264	0.00041	0.012	0.00535	0.01136	2.03776	7.94141	0.65034	0.33499	0.01011	0.00879	0.2886	0.07836	0.07972	0.73994	0.36638	0.30661	1.01519	1.12906	1.31527	1.09732	1.01158	0.8487	9.57812	6.5127	2.36914	3.82227	0.69238	0.83301	0.20247	0.17443	0.34961	0.29512	0.02904	0.02545
970	1.91345	1.08486	0.00205	0.07979	0.00305	0.00264	0.00041	0.012	0.00535	0.01136	2.03776	7.94141	0.65034	0.33499	0.01011	0.00879	0.2886	0.07836	0.07972	0.73994	0.36638	0.30661	1.01519	1.12906	1.31527	1.09732	1.24913	0.9727	9.57812	6.5127	2.36914	3.82227	0.69238	0.83301	0.20247	0.17443	0.34961	0.00661	0.10475	0.23825
971	1.91345	1.08486	0.00205	0.07979	0.00305	0.00264	0.00041	0.012	0.00535	0.01136	2.03776	7.94141	0.65034	0.33499	0.01011	0.00879	0.2886	0.07836	0.07972	0.73994	0.36638	0.30661	1.01519	1.12906	1.31527	1.09732	1.24913	0.8487	12.45312	6.5127	2.36914	3.82227	0.69238	0.83301	0.20247	0.17443	0.34961	0.25895	0.00094	0.08972
972	1.91345	1.08486	0.00205	0.07979	0.00305	0.00264	0.00041	0.012	0.00535	0.01136	2.03776	7.94141	0.65034	0.33499	0.01011	0.00879	0.2886	0.07836	0.07972	0.73994	0.36638	0.30661	1.01519	1.12906	1.31527	1.09732	1.24913	0.8487	9.57812	7.24707	2.36914	3.82227	0.69238	0.83301	0.20247	0.17443	0.34961	0.06279	0.05421	0.23261
973	1.91345	1.08486	0.00205	0.07979	0.00305	0.00264	0.00041	0.012	0.00535	0.01136	2.03776	7.94141	0.65034	0.33499	0.01011	0.00879	0.2886	0.07836	0.07972	0.73994	0.36638	0.30661	1.01519	1.12906	1.31527	1.09732	1.24913	0.8487	9.57812	6.5127	2.98242	3.82227	0.69238	0.83301	0.20247	0.17443	0.34961	0.23252	0.11529	0.0018
974	1.91345	1.08486	0.00205	0.07979	0.00305	0.00264	0.00041	0.012	0.00535	0.01136	2.03776	7.94141	0.65034	0.33499	0.01011	0.00879	0.2886	0.07836	0.07972	0.73994	0.36638	0.30661	1.01519	1.12906	1.31527	1.09732	1.24913	0.8487	9.57812	6.5127	2.36914	3.85352	0.69238	0.83301	0.20247	0.17443	0.34961	0.20479	0.14019	0.00463
975	1.91345	1.08486	0.00205	0.07979	0.00305	0.00264	0.00041	0.012	0.00535	0.01136	2.03776	7.94141	0.65034	0.33499	0.01011	0.00879	0.2886	0.07836	0.07972	0.73994	0.36638	0.30661	1.01519	1.12906	1.31527	1.09732	1.24913	0.8487	9.57812	6.5127	2.36914	3.82227	0.51465	0.83301	0.20247	0.17443	0.34961	0.25376	0.06073	0.03512
976	1.91345	1.08486	0.00205	0.07979	0.00305	0.00264	0.00041	0.012	0.00535	0.01136	2.03776	7.94141	0.65034	0.33499	0.01011	0.00879	0.2886	0.07836	0.07972	0.73994	0.36638	0.30661	1.01519	1.12906	1.31527	1.09732	1.24913	0.8487	9.57812	6.5127	2.36914	3.82227	0.69238	1.31152	0.20247	0.17443	0.34961	0.07481	0.20993	0.06487
977	1.91345	1.08486	0.00205	0.07979	0.00305	0.00264	0.00041	0.012	0.00535	0.01136	2.03776	7.94141	0.65034	0.33499	0.01011	0.00879	0.2886	0.07836	0.07972	0.73994	0.36638	0.30661	1.01519	1.12906	1.31527	1.09732	1.24913	0.8487	9.57812	6.5127	2.36914	3.82227	0.69238	0.83301	0.23296	0.17443	0.34961	0.20559	0.0755	0.06852
978	1.91345	1.08486	0.00205	0.07979	0.00305	0.00264	0.00041	0.012	0.00535	0.01136	2.03776	7.94141	0.65034	0.33499	0.01011	0.00879	0.2886	0.07836	0.07972	0.73994	0.36638	0.30661	1.01519	1.12906	1.31527	1.09732	1.24913	0.8487	9.57812	6.5127	2.36914	3.82227	0.69238	0.83301	0.20247	0.07393	0.34961	0.12832	0.11595	0.10534
979	1.91345	1.08486	0.00205	0.07979	0.00305	0.00264	0.00041	0.012	0.00535	0.01136	2.03776	7.94141	0.65034	0.33499	0.01011	0.00879	0.2886	0.07836	0.07972	0.73994	0.36638	0.30661	1.01519	1.12906	1.31527	1.09732	1.24913	0.8487	9.57812	6.5127	2.36914	3.82227	0.69238	0.83301	0.20247	0.17443	0.35195	0.01424	0.17115	0.16656
980	1.91345	1.08486	0.00205	0.07979	0.00305	0.00264	0.00041	0.012	0.00535	0.01136	2.03776	7.94141	0.65034	0.33499	0.01011	0.00879	0.2886	0.07836	0.07972	0.73994	0.36638	0.30661	1.01519	1.12906	1.31527	1.09732	1.24913	0.8487	9.57812	6.5127	2.36914	3.82227	0.69238	0.83301	0.20247	0.17443	0.34961	0.04084	0.01821	0.29057
981	1.91345	1.08486	0.00205	0.07979	0.00305	0.00264	0.00041	0.012	0.00535	0.01136	2.03776	7.94141	0.65034	0.33499	0.01011	0.00879	0.2886	0.07836	0.07972	0.73994	0.36638	0.30661	1.01519	1.12906	1.31527	1.09732	1.24913	0.8487	9.57812	6.5127	2.36914	3.82227	0.69238	0.83301	0.20247	0.17443	0.34961	0.28138	0.05713	0.0111
982	1.91345	1.08486	0.00205	0.07979	0.00305	0.00264	0.00041	0.012	0.00535	0.01136	2.03776	7.94141	0.65034	0.33499	0.01011	0.00879	0.2886	0.07836	0.07972	0.73994	0.36638	0.30661	1.01519	1.12906	1.31527	1.09732	1.24913	0.8487	9.57812	6.5127	2.36914	3.82227	0.69238	0.83301	0.20247	0.17443	0.34961	0.20551	0.00357	0.14053
983	1.91345	1.08486	0.00205	0.07979	0.00305	0.00264	0.00041	0.012	0.00535	0.01136	2.03776	7.94141	0.65034	0.33499	0.01011	0.00879	0.2886	0.07836	0.07972	0.73994	0.36638	0.30661	1.01519	1.12906	1.31527	1.09732	1.24913	0.8487	9.57812	6.5127	2.36914	3.82227	0.69238	0.83301	0.20247	0.17443	0.34961	0.06559	0.22556	0.05845
984	1.59924	1.12529	0.00707	0.05872	0.004	0.00388	0.00583	0.00681	0.00908	0.01288	1.55455	6.39453	0.29852	0.28518	0.01309	0.03548	0.60091	0.42236	0.04252	0.62811	0.09979	0.45914	0.94883	0.81022	1.11923	0.91347	1.20649	1.17276	18.45312	7.37207	1.73242	4.10352	0.63965	0.93652	0.12186	0.16276	0.20195	0.08497	0.0445	0.07248
985	2.01658	1.12529	0.00707	0.05872	0.004	0.00388	0.00583	0.00681	0.00908	0.01288	1.55455	6.39453	0.29852	0.28518	0.01309	0.03548	0.60091	0.42236	0.04252	0.62811	0.09979	0.45914	0.94883	0.81022	1.11923	0.91347	1.20649	1.17276	18.45312	7.37207	1.73242	4.10352	0.63965	0.93652	0.12186	0.16276	0.20195	0.12492	0.00362	0.07341
986	1.59924	1.60236	0.00707	0.05872	0.004	0.00388	0.00583	0.00681	0.00908	0.01288	1.55455	6.39453	0.29852	0.28518	0.01309	0.03548	0.60091	0.42236	0.04252	0.62811	0.09979	0.45914	0.94883	0.81022	1.11923	0.91347	1.20649	1.17276	18.45312	7.37207	1.73242	4.10352	0.63965	0.93652	0.12186	0.16276	0.20195	0.11597	0.05507	0.03092
987	1.59924	1.12529	0.00992	0.05872	0.004	0.00388	0.00583	0.00681	0.00908	0.01288	1.55455	6.39453	0.29852	0.28518	0.01309	0.03548	0.60091	0.42236	0.04252	0.62811	0.09979	0.45914	0.94883	0.81022	1.11923	0.91347	1.20649	1.17276	18.45312	7.37207	1.73242	4.10352	0.63965	0.93652	0.12186	0.16276	0.20195	0.01486	0.09675	0.09035
988	1.59924	1.12529	0.00707	0.09217	0.004	0.00388	0.00583	0.00681	0.00908	0.01288	1.55455	6.39453	0.29852	0.28518	0.01309	0.03548	0.60091	0.42236	0.04252	0.62811	0.09979	0.45914	0.94883	0.81022	1.11923	0.91347	1.20649	1.17276	18.45312	7.37207	1.73242	4.10352	0.63965	0.93652	0.12186	0.16276	0.20195	0.03035	0.05715	0.11446
989	1.59924	1.12529	0.00707	0.05872	0.00118	0.00388	0.00583	0.00681	0.00908	0.01288	1.55455	6.39453	0.29852	0.28518	0.01309	0.03548	0.60091	0.42236	0.04252	0.62811	0.09979	0.45914	0.94883	0.81022	1.11923	0.91347	1.20649	1.17276	18.45312	7.37207	1.73242	4.10352	0.63965	0.93652	0.12186	0.16276	0.20195	0.12943	0.02352	0.04901
990	1.59924	1.12529	0.00707	0.05872	0.004	0.00877	0.00583	0.00681	0.00908	0.01288	1.55455	6.39453	0.29852	0.28518	0.01309	0.03548	0.60091	0.42236	0.04252	0.62811	0.09979	0.45914	0.94883	0.81022	1.11923	0.91347	1.20649	1.17276	18.45312	7.37207	1.73242	4.10352	0.63965	0.93652	0.12186	0.16276	0.20195	0.0798	0.03833	0.08383
991	1.59924	1.12529	0.00707	0.05872	0.004	0.00388	0.00411	0.00681	0.00908	0.01288	1.55455	6.39453	0.29852	0.28518	0.01309	0.03548	0.60091	0.42236	0.04252	0.62811	0.09979	0.45914	0.94883	0.81022	1.11923	0.91347	1.20649	1.17276	18.45312	7.37207	1.73242	4.10352	0.63965	0.93652	0.12186	0.16276	0.20195	0.04049	0.00158	0.15988
992	1.59924	1.12529	0.00707	0.05872	0.004	0.00388	0.00583	0.00825	0.00908	0.01288	1.55455	6.39453	0.29852	0.28518	0.01309	0.03548	0.60091	0.42236	0.04252	0.62811	0.09979	0.45914	0.94883	0.81022	1.11923	0.91347	1.20649	1.17276	18.45312	7.37207	1.73242	4.10352	0.63965	0.93652	0.12186	0.16276	0.20195	0.06252	0.11451	0.02492
993	1.59924	1.12529	0.00707	0.05872	0.004	0.00388	0.00583	0.00681	0.00906	0.01288	1.55455	6.39453	0.29852	0.28518	0.01309	0.03548	0.60091	0.42236	0.04252	0.62811	0.09979	0.45914	0.94883	0.81022	1.11923	0.91347	1.20649	1.17276	18.45312	7.37207	1.73242	4.10352	0.63965	0.93652	0.12186	0.16276	0.20195	0.15075	0.00326	0.04794
994	1.59924	1.12529	0.00707	0.05872	0.004	0.00388	0.00583	0.00681	0.00908	0.01011	1.55455	6.39453	0.29852	0.28518	0.01309	0.03548	0.60091	0.42236	0.04252	0.62811	0.09979	0.45914	0.94883	0.81022	1.11923	0.91347	1.20649	1.17276	18.45312	7.37207	1.73242	4.10352	0.63965	0.93652	0.12186	0.16276	0.20195	0.11481	0.05398	0.03316
995	1.59924	1.12529	0.00707	0.05872	0.004	0.00388	0.00583	0.00681	0.00908	0.01288	1.30888	6.39453	0.29852	0.28518	0.01309	0.03548	0.60091	0.42236	0.04252	0.62811	0.09979	0.45914	0.94883	0.81022	1.11923	0.91347	1.20649	1.17276	18.45312	7.37207	1.73242	4.10352	0.63965	0.93652	0.12186	0.16276	0.20195	0.04219	0.14504	0.01472
996	1.59924	1.12529	0.00707	0.05872	0.004	0.00388	0.00583	0.00681	0.00908	0.01288	1.55455	7.44141	0.29852	0.28518	0.01309	0.03548	0.60091	0.42236	0.04252	0.62811	0.09979	0.45914	0.94883	0.81022	1.11923	0.91347	1.20649	1.17276	18.45312	7.37207	1.73242	4.10352	0.63965	0.93652	0.12186	0.16276	0.20195	0.16025	0.0277	0.014
997	1.59924	1.12529	0.00707	0.05872	0.004	0.00388	0.00583	0.00681	0.00908	0.01288	1.55455	6.39453	0.71756	0.28518	0.01309	0.03548	0.60091	0.42236	0.04252	0.62811	0.09979	0.45914	0.94883	0.81022	1.11923	0.91347	1.20649	1.17276	18.45312	7.37207	1.73242	4.10352	0.63965	0.93652	0.29291	0.16276	0.20195	0.0256	0.02159	0.15477
998	1.59924	1.12529	0.00707	0.05872	0.004	0.00388	0.00583	0.00681	0.00908	0.01288	1.55455	6.39453	0.29852	0.25022	0.01309	0.03548	0.60091	0.42236	0.04252	0.62811	0.09979	0.45914	0.94883	0.81022	1.11923	0.91347	1.20649	1.17276	18.45312	7.37207	1.73242	4.10352	0.63965	0.93652	0.12186	0.1428	0.20195	0.10469	0.00458	0.09269
999	1.59924	1.12529	0.00707	0.05872	0.004	0.00388	0.00583	0.00681	0.00908	0.01288	1.55455	6.39453	0.29852	0.28518	0.01556	0.03548	0.60091	0.42236	0.04252	0.62811	0.09979	0.45914	0.94883	0.81022	1.11923	0.91347	1.20649	1.17276	18.45312	7.37207	1.73242	4.10352	0.63965	0.93652	0.12186	0.16276	0.20195	0.00463	0.03461	0.16271
1000	1.59924	1.12529	0.00707	0.05872	0.004	0.00388	0.00583	0.00681	0.00908	0.01288	1.55455	6.39453	0.29852	0.28518	0.01309	0.02339	0.60091	0.42236	0.04252	0.62811	0.09979	0.45914	0.94883	0.81022	1.11923	0.91347	1.20649	1.17276	18.45312	7.37207	1.73242	4.10352	0.63965	0.93652	0.12186	0.16276	0.20195	0.1761	0.01356	0.0123
1001	1.59924	1.12529	0.00707	0.05872	0.004	0.00388	0.00583	0.00681	0.00908	0.01288	1.55455	6.39453	0.29852	0.28518	0.01309	0.03548	0.38854	0.42236	0.04252	0.62811	0.09979	0.45914	0.94883	0.81022	1.11923	0.91347	1.20649	1.17276	18.45312	7.37207	1.73242	4.10352	0.63965	0.93652	0.12186	0.16276	0.20195	0.05493	0.07952	0.0675
1002	1.59924	1.12529	0.00707	0.05872	0.004	0.00388	0.00583	0.00681	0.00908	0.01288	1.55455	6.39453	0.29852	0.28518	0.01309	0.03548	0.60091	0.0222	0.04252	0.62811	0.09979	0.45914	0.94883	0.81022	1.11923	0.91347	1.20649	1.17276	18.45312	7.37207	1.73242	4.10352	0.63965	0.93652	0.12186	0.16276	0.20195	0.01266	0.00864	0.18066
1003	1.59924	1.12529	0.00707	0.05872	0.004	0.00388	0.00583	0.00681	0.00908	0.01288	1.55455	6.39453	0.29852	0.28518	0.01309	0.03548	0.60091	0.42236	0.24277	0.62811	0.09979	0.45914	0.94883	0.81022	1.11923	0.91347	1.20649	1.17276	18.45312	7.37207	1.73242	4.10352	0.63965	0.93652	0.12186	0.16276	0.20195	0.01184	0.18879	0.00132
1004	1.59924	1.12529	0.00707	0.05872	0.004	0.00388	0.00583	0.00681	0.00908	0.01288	1.55455	6.39453	0.29852	0.28518	0.01309	0.03548	0.60091	0.42236	0.04252	0.29813	0.09979	0.45914	0.94883	0.81022	1.11923	0.91347	1.20649	1.17276	18.45312	7.37207	1.73242	4.10352	0.63965	0.93652	0.12186	0.16276	0.20195	0.04488	0.02172	0.13535
1005	1.59924	1.12529	0.00707	0.05872	0.004	0.00388	0.00583	0.00681	0.00908	0.01288	1.55455	6.39453	0.29852	0.28518	0.01309	0.03548	0.60091	0.42236	0.04252	0.62811	0.16081	0.45914	0.94883	0.81022	1.11923	0.91347	1.20649	1.17276	18.45312	7.37207	1.73242	4.10352	0.63965	0.93652	0.12186	0.16276	0.20195	0.03803	0.04637	0.11755
1006	1.59924	1.12529	0.00707	0.05872	0.004	0.00388	0.00583	0.00681	0.00908	0.01288	1.55455	6.39453	0.29852	0.28518	0.01309	0.03548	0.60091	0.42236	0.04252	0.62811	0.09979	0.33395	0.94883	0.81022	1.11923	0.91347	1.20649	1.17276	18.45312	7.37207	1.73242	4.10352	0.63965	0.93652	0.12186	0.16276	0.20195	0.00612	0.0134	0.18243
1007	1.59924	1.12529	0.00707	0.05872	0.004	0.00388	0.00583	0.00681	0.00908	0.01288	1.55455	6.39453	0.29852	0.28518	0.01309	0.03548	0.60091	0.42236	0.04252	0.62811	0.09979	0.45914	1.35769	0.81022	1.11923	0.91347	1.20649	1.17276	18.45312	7.37207	1.73242	4.10352	0.63965	0.93652	0.12186	0.16276	0.20195	0.02217	0.11775	0.06203
1008	1.59924	1.12529	0.00707	0.05872	0.004	0.00388	0.00583	0.00681	0.00908	0.01288	1.55455	6.39453	0.29852	0.28518	0.01309	0.03548	0.60091	0.42236	0.04252	0.62811	0.09979	0.45914	0.94883	1.33044	1.11923	0.91347	1.20649	1.17276	18.45312	7.37207	1.73242	4.10352	0.63965	0.93652	0.12186	0.16276	0.20195	0.07377	0.02909	0.0991
1009	1.59924	1.12529	0.00707	0.05872	0.004	0.00388	0.00583	0.00681	0.00908	0.01288	1.55455	6.39453	0.29852	0.28518	0.01309	0.03548	0.60091	0.42236	0.04252	0.62811	0.09979	0.45914	0.94883	0.81022	1.24709	0.91347	1.20649	1.17276	18.45312	7.37207	1.73242	4.10352	0.63965	0.93652	0.12186	0.16276	0.20195	0.06487	0.0286	0.10849
1010	1.59924	1.12529	0.00707	0.05872	0.004	0.00388	0.00583	0.00681	0.00908	0.01288	1.55455	6.39453	0.29852	0.28518	0.01309	0.03548	0.60091	0.42236	0.04252	0.62811	0.09979	0.45914	0.94883	0.81022	1.11923	1.0297	1.20649	1.17276	18.45312	7.37207	1.73242	4.10352	0.63965	0.93652	0.12186	0.16276	0.20195	0.01817	0.11589	0.06789
1011	1.59924	1.12529	0.00707	0.05872	0.004	0.00388	0.00583	0.00681	0.00908	0.01288	1.55455	6.39453	0.29852	0.28518	0.01309	0.03548	0.60091	0.42236	0.04252	0.62811	0.09979	0.45914	0.94883	0.81022	1.11923	0.91347	0.92428	1.17276	18.45312	7.37207	1.73242	4.10352	0.63965	0.93652	0.12186	0.16276	0.20195	0.00109	0.08369	0.11717
1012	1.59924	1.12529	0.00707	0.05872	0.004	0.00388	0.00583	0.00681	0.00908	0.01288	1.55455	6.39453	0.29852	0.28518	0.01309	0.03548	0.60091	0.42236	0.04252	0.62811	0.09979	0.45914	0.94883	0.81022	1.11923	0.91347	1.20649	1.31552	18.45312	7.37207	1.73242	4.10352	0.63965	0.93652	0.12186	0.16276	0.20195	0.08303	0.01148	0.10744
1013	1.59924	1.12529	0.00707	0.05872	0.004	0.00388	0.00583	0.00681	0.00908	0.01288	1.55455	6.39453	0.29852	0.28518	0.01309	0.03548	0.60091	0.42236	0.04252	0.62811	0.09979	0.45914	0.94883	0.81022	1.11923	0.91347	1.20649	1.17276	19.57812	7.37207	1.73242	4.10352	0.63965	0.93652	0.12186	0.16276	0.20195	0.01692	0.07484	0.1102
1014	1.59924	1.12529	0.00707	0.05872	0.004	0.00388	0.00583	0.00681	0.00908	0.01288	1.55455	6.39453	0.29852	0.28518	0.01309	0.03548	0.60091	0.42236	0.04252	0.62811	0.09979	0.45914	0.94883	0.81022	1.11923	0.91347	1.20649	1.17276	18.45312	6.8877	1.73242	4.10352	0.63965	0.93652	0.12186	0.16276	0.20195	0.16509	0.02074	0.01612
1015	1.59924	1.12529	0.00707	0.05872	0.004	0.00388	0.00583	0.00681	0.00908	0.01288	1.55455	6.39453	0.29852	0.28518	0.01309	0.03548	0.60091	0.42236	0.04252	0.62811	0.09979	0.45914	0.94883	0.81022	1.11923	0.91347	1.20649	1.17276	18.45312	7.37207	2.61914	4.10352	0.63965	0.93652	0.12186	0.16276	0.20195	0.01871	0.08002	0.10323
1016	1.59924	1.12529	0.00707	0.05872	0.004	0.00388	0.00583	0.00681	0.00908	0.01288	1.55455	6.39453	0.29852	0.28518	0.01309	0.03548	0.60091	0.42236	0.04252	0.62811	0.09979	0.45914	0.94883	0.81022	1.11923	0.91347	1.20649	1.17276	18.45312	7.37207	1.73242	3.07227	0.63965	0.93652	0.12186	0.16276	0.20195	0.01944	0.0281	0.15441
1017	1.59924	1.12529	0.00707	0.05872	0.004	0.00388	0.00583	0.00681	0.00908	0.01288	1.55455	6.39453	0.29852	0.28518	0.01309	0.03548	0.60091	0.42236	0.04252	0.62811	0.09979	0.45914	0.94883	0.81022	1.11923	0.91347	1.20649	1.17276	18.45312	7.37207	1.73242	4.10352	0.06738	0.93652	0.12186	0.16276	0.20195	0.04991	0.05295	0.09909
1018	1.59924	1.12529	0.00707	0.05872	0.004	0.00388	0.00583	0.00681	0.00908	0.01288	1.55455	6.39453	0.29852	0.28518	0.01309	0.03548	0.60091	0.42236	0.04252	0.62811	0.09979	0.45914	0.94883	0.81022	1.11923	0.91347	1.20649	1.17276	18.45312	7.37207	1.73242	4.10352	0.63965	1.45801	0.12186	0.16276	0.20195	0.08087	0.00692	0.11417
1019	1.59924	1.12529	0.00707	0.05872	0.004	0.00388	0.00583	0.00681	0.00908	0.01288	1.55455	6.39453	0.29852	0.28518	0.01309	0.03548	0.60091	0.42236	0.04252	0.62811	0.09979	0.45914	0.94883	0.81022	1.11923	0.91347	1.20649	1.17276	18.45312	7.37207	1.73242	4.10352	0.63965	0.93652	0.10787	0.16276	0.20195	0.07912	0.00843	0.11441
1020	1.59924	1.12529	0.00707	0.05872	0.004	0.00388	0.00583	0.00681	0.00908	0.01288	1.55455	6.39453	0.29852	0.28518	0.01309	0.03548	0.60091	0.42236	0.04252	0.62811	0.09979	0.45914	0.94883	0.81022	1.11923	0.91347	1.20649	1.17276	18.45312	7.37207	1.73242	4.10352	0.63965	0.93652	0.12186	0.13424	0.20195	0.06631	0.0978	0.03784
1021	1.59924	1.12529	0.00707	0.05872	0.004	0.00388	0.00583	0.00681	0.00908	0.01288	1.55455	6.39453	0.29852	0.28518	0.01309	0.03548	0.60091	0.42236	0.04252	0.62811	0.09979	0.45914	0.94883	0.81022	1.11923	0.91347	1.20649	1.17276	18.45312	7.37207	1.73242	4.10352	0.63965	0.93652	0.12186	0.16276	0.39961	0.16292	0.09093	0.14576
1022	1.59924	1.12529	0.00707	0.05872	0.004	0.00388	0.00583	0.00681	0.00908	0.01288	1.55455	6.39453	0.29852	0.28518	0.01309	0.03548	0.60091	0.42236	0.04252	0.62811	0.09979	0.45914	0.94883	0.81022	1.11923	0.91347	1.20649	1.17276	18.45312	7.37207	1.73242	4.10352	0.63965	0.93652	0.12186	0.16276	0.20195	0.03835	0.02463	0.13897
1023	1.59924	1.12529	0.00707	0.05872	0.004	0.00388	0.00583	0.00681	0.00908	0.01288	1.55455	6.39453	0.29852	0.28518	0.01309	0.03548	0.60091	0.42236	0.04252	0.62811	0.09979	0.45914	0.94883	0.81022	1.11923	0.91347	1.20649	1.17276	18.45312	7.37207	1.73242	4.10352	0.63965	0.93652	0.12186	0.16276	0.20195	0.04889	0.01174	0.14132
1024	1.59924	1.12529	0.00707	0.05872	0.004	0.00388	0.00583	0.00681	0.00908	0.01288	1.55455	6.39453	0.29852	0.28518	0.01309	0.03548	0.60091	0.42236	0.04252	0.62811	0.09979	0.45914	0.94883	0.81022	1.11923	0.91347	1.20649	1.17276	18.45312	7.37207	1.73242	4.10352	0.63965	0.93652	0.12186	0.16276	0.20195	0.12059	0.04597	0.03539
1025	1.59924	1.60236	0.00992	0.09217	0.00118	0.00877	0.00411	0.00825	0.00906	0.01011	1.30888	7.44141	0.71756	0.25022	0.01556	0.02339	0.38854	0.0222	0.24277	0.29813	0.16081	0.33395	1.35769	1.33044	1.24709	1.0297	0.92428	1.31552	19.57812	6.8877	2.61914	3.07227	0.06738	1.45801	0.25927	0.11778	0.39961	0.24715	0.10711	0.04535
1026	2.01658	1.12529	0.00992	0.09217	0.00118	0.00877	0.00411	0.00825	0.00906	0.01011	1.30888	7.44141	0.71756	0.25022	0.01556	0.02339	0.38854	0.0222	0.24277	0.29813	0.16081	0.33395	1.35769	1.33044	1.24709	1.0297	0.92428	1.31552	19.57812	6.8877	2.61914	3.07227	0.06738	1.45801	0.25927	0.11778	0.39961	0.34432	0.00081	0.05448
1027	2.01658	1.60236	0.00707	0.09217	0.00118	0.00877	0.00411	0.00825	0.00906	0.01011	1.30888	7.44141	0.71756	0.25022	0.01556	0.02339	0.38854	0.0222	0.24277	0.29813	0.16081	0.33395	1.35769	1.33044	1.24709	1.0297	0.92428	1.31552	19.57812	6.8877	2.61914	3.07227	0.06738	1.45801	0.25927	0.11778	0.39961	0.12635	0.18572	0.08754
1028	2.01658	1.60236	0.00992	0.05872	0.00118	0.00877	0.00411	0.00825	0.00906	0.01011	1.30888	7.44141	0.71756	0.25022	0.01556	0.02339	0.38854	0.0222	0.24277	0.29813	0.16081	0.33395	1.35769	1.33044	1.24709	1.0297	0.92428	1.31552	19.57812	6.8877	2.61914	3.07227	0.06738	1.45801	0.25927	0.11778	0.39961	0.00608	0.35893	0.03461
1029	2.01658	1.60236	0.00992	0.09217	0.004	0.00877	0.00411	0.00825	0.00906	0.01011	1.30888	7.44141	0.71756	0.25022	0.01556	0.02339	0.38854	0.0222	0.24277	0.29813	0.16081	0.33395	1.35769	1.33044	1.24709	1.0297	0.92428	1.31552	19.57812	6.8877	2.61914	3.07227	0.06738	1.45801	0.25927	0.11778	0.39961	0.1796	0.02611	0.1939
1030	2.01658	1.60236	0.00992	0.09217	0.00118	0.00388	0.00411	0.00825	0.00906	0.01011	1.30888	7.44141	0.71756	0.25022	0.01556	0.02339	0.38854	0.0222	0.24277	0.29813	0.16081	0.33395	1.35769	1.33044	1.24709	1.0297	0.92428	1.31552	19.57812	6.8877	2.61914	3.07227	0.06738	1.45801	0.25927	0.11778	0.39961	0.00021	0.21297	0.18643
1031	2.01658	1.60236	0.00992	0.09217	0.00118	0.00877	0.00583	0.00825	0.00906	0.01011	1.30888	7.44141	0.71756	0.25022	0.01556	0.02339	0.38854	0.0222	0.24277	0.29813	0.16081	0.33395	1.35769	1.33044	1.24709	1.0297	0.92428	1.31552	19.57812	6.8877	2.61914	3.07227	0.06738	1.45801	0.25927	0.11778	0.39961	0.11628	0.14649	0.13684
1032	2.01658	1.60236	0.00992	0.09217	0.00118	0.00877	0.00411	0.00681	0.00906	0.01011	1.30888	7.44141	0.71756	0.25022	0.01556	0.02339	0.38854	0.0222	0.24277	0.29813	0.16081	0.33395	1.35769	1.33044	1.24709	1.0297	0.92428	1.31552	19.57812	6.8877	2.61914	3.07227	0.06738	1.45801	0.25927	0.11778	0.39961	0.02077	0.17801	0.20082
1033	2.01658	1.60236	0.00992	0.09217	0.00118	0.00877	0.00411	0.00825	0.00908	0.01011	1.30888	7.44141	0.71756	0.25022	0.01556	0.02339	0.38854	0.0222	0.24277	0.29813	0.16081	0.33395	1.35769	1.33044	1.24709	1.0297	0.92428	1.31552	19.57812	6.8877	2.61914	3.07227	0.06738	1.45801	0.25927	0.11778	0.39961	0.10674	0.15798	0.13489
1034	2.01658	1.60236	0.00992	0.09217	0.00118	0.00877	0.00411	0.00825	0.00906	0.01288	1.30888	7.44141	0.71756	0.25022	0.01556	0.02339	0.38854	0.0222	0.24277	0.29813	0.16081	0.33395	1.35769	1.33044	1.24709	1.0297	0.92428	1.31552	19.57812	6.8877	2.61914	3.07227	0.06738	1.45801	0.25927	0.11778	0.39961	0.05022	0.3105	0.0389
1035	2.01658	1.60236	0.00992	0.09217	0.00118	0.00877	0.00411	0.00825	0.00906	0.01011	1.55455	7.44141	0.71756	0.25022	0.01556	0.02339	0.38854	0.0222	0.24277	0.29813	0.16081	0.33395	1.35769	1.33044	1.24709	1.0297	0.92428	1.31552	19.57812	6.8877	2.61914	3.07227	0.06738	1.45801	0.25927	0.11778	0.39961	0.10378	0.29246	0.00337
1036	2.01658	1.60236	0.00992	0.09217	0.00118	0.00877	0.00411	0.00825	0.00906	0.01011	1.30888	6.39453	0.71756	0.25022	0.01556	0.02339	0.38854	0.0222	0.24277	0.29813	0.16081	0.33395	1.35769	1.33044	1.24709	1.0297	0.92428	1.31552	19.57812	6.8877	2.61914	3.07227	0.06738	1.45801	0.25927	0.11778	0.39961	0.29104	0.01949	0.08908
1037	2.01658	1.60236	0.00992	0.09217	0.00118	0.00877	0.00411	0.00825	0.00906	0.01011	1.30888	7.44141	0.29852	0.25022	0.01556	0.02339	0.38854	0.0222	0.24277	0.29813	0.16081	0.33395	1.35769	1.33044	1.24709	1.0297	0.92428	1.31552	19.57812	6.8877	2.61914	3.07227	0.06738	1.45801	0.10787	0.11778	0.39961	0.33575	0.01673	0.04713
1038	2.01658	1.60236	0.00992	0.09217	0.00118	0.00877	0.00411	0.00825	0.00906	0.01011	1.30888	7.44141	0.71756	0.28518	0.01556	0.02339	0.38854	0.0222	0.24277	0.29813	0.16081	0.33395	1.35769	1.33044	1.24709	1.0297	0.92428	1.31552	19.57812	6.8877	2.61914	3.07227	0.06738	1.45801	0.25927	0.13424	0.39961	0.21717	0.07031	0.11212
1039	2.01658	1.60236	0.00992	0.09217	0.00118	0.00877	0.00411	0.00825	0.00906	0.01011	1.30888	7.44141	0.71756	0.25022	0.01309	0.02339	0.38854	0.0222	0.24277	0.29813	0.16081	0.33395	1.35769	1.33044	1.24709	1.0297	0.92428	1.31552	19.57812	6.8877	2.61914	3.07227	0.06738	1.45801	0.25927	0.11778	0.39961	0.27167	0.12106	0.00688
1040	2.01658	1.60236	0.00992	0.09217	0.00118	0.00877	0.00411	0.00825	0.00906	0.01011	1.30888	7.44141	0.71756	0.25022	0.01556	0.03548	0.38854	0.0222	0.24277	0.29813	0.16081	0.33395	1.35769	1.33044	1.24709	1.0297	0.92428	1.31552	19.57812	6.8877	2.61914	3.07227	0.06738	1.45801	0.25927	0.11778	0.39961	0.27048	0.04671	0.08242
1041	2.01658	1.60236	0.00992	0.09217	0.00118	0.00877	0.00411	0.00825	0.00906	0.01011	1.30888	7.44141	0.71756	0.25022	0.01556	0.02339	0.60091	0.0222	0.24277	0.29813	0.16081	0.33395	1.35769	1.33044	1.24709	1.0297	0.92428	1.31552	19.57812	6.8877	2.61914	3.07227	0.06738	1.45801	0.25927	0.11778	0.39961	0.12769	0.06651	0.2054
1042	2.01658	1.60236	0.00992	0.09217	0.00118	0.00877	0.00411	0.00825	0.00906	0.01011	1.30888	7.44141	0.71756	0.25022	0.01556	0.02339	0.38854	0.42236	0.24277	0.29813	0.16081	0.33395	1.35769	1.33044	1.24709	1.0297	0.92428	1.31552	19.57812	6.8877	2.61914	3.07227	0.06738	1.45801	0.25927	0.11778	0.39961	0.01535	0.03837	0.34589
1043	2.01658	1.60236	0.00992	0.09217	0.00118	0.00877	0.00411	0.00825	0.00906	0.01011	1.30888	7.44141	0.71756	0.25022	0.01556	0.02339	0.38854	0.0222	0.04252	0.29813	0.16081	0.33395	1.35769	1.33044	1.24709	1.0297	0.92428	1.31552	19.57812	6.8877	2.61914	3.07227	0.06738	1.45801	0.25927	0.11778	0.39961	0.09864	0.24545	0.05552
1044	2.01658	1.60236	0.00992	0.09217	0.00118	0.00877	0.00411	0.00825	0.00906	0.01011	1.30888	7.44141	0.71756	0.25022	0.01556	0.02339	0.38854	0.0222	0.24277	0.62811	0.16081	0.33395	1.35769	1.33044	1.24709	1.0297	0.92428	1.31552	19.57812	6.8877	2.61914	3.07227	0.06738	1.45801	0.25927	0.11778	0.39961	0.30024	0.07339	0.02598
1045	2.01658	1.60236	0.00992	0.09217	0.00118	0.00877	0.00411	0.00825	0.00906	0.01011	1.30888	7.44141	0.71756	0.25022	0.01556	0.02339	0.38854	0.0222	0.24277	0.29813	0.09979	0.33395	1.35769	1.33044	1.24709	1.0297	0.92428	1.31552	19.57812	6.8877	2.61914	3.07227	0.06738	1.45801	0.25927	0.11778	0.39961	0.09116	0.03935	0.2691
1046	2.01658	1.60236	0.00992	0.09217	0.00118	0.00877	0.00411	0.00825	0.00906	0.01011	1.30888	7.44141	0.71756	0.25022	0.01556	0.02339	0.38854	0.0222	0.24277	0.29813	0.16081	0.45914	1.35769	1.33044	1.24709	1.0297	0.92428	1.31552	19.57812	6.8877	2.61914	3.07227	0.06738	1.45801	0.25927	0.11778	0.39961	0.08855	0.11539	0.19567
1047	2.01658	1.60236	0.00992	0.09217	0.00118	0.00877	0.00411	0.00825	0.00906	0.01011	1.30888	7.44141	0.71756	0.25022	0.01556	0.02339	0.38854	0.0222	0.24277	0.29813	0.16081	0.33395	0.94883	1.33044	1.24709	1.0297	0.92428	1.31552	19.57812	6.8877	2.61914	3.07227	0.06738	1.45801	0.25927	0.11778	0.39961	0.04291	0.26247	0.09423
1048	2.01658	1.60236	0.00992	0.09217	0.00118	0.00877	0.00411	0.00825	0.00906	0.01011	1.30888	7.44141	0.71756	0.25022	0.01556	0.02339	0.38854	0.0222	0.24277	0.29813	0.16081	0.33395	1.35769	0.81022	1.24709	1.0297	0.92428	1.31552	19.57812	6.8877	2.61914	3.07227	0.06738	1.45801	0.25927	0.11778	0.39961	0.10587	0.0886	0.20513
1049	2.01658	1.60236	0.00992	0.09217	0.00118	0.00877	0.00411	0.00825	0.00906	0.01011	1.30888	7.44141	0.71756	0.25022	0.01556	0.02339	0.38854	0.0222	0.24277	0.29813	0.16081	0.33395	1.35769	1.33044	1.11923	1.0297	0.92428	1.31552	19.57812	6.8877	2.61914	3.07227	0.06738	1.45801	0.25927	0.11778	0.39961	0.14733	0.19414	0.05814
1050	2.01658	1.60236	0.00992	0.09217	0.00118	0.00877	0.00411	0.00825	0.00906	0.01011	1.30888	7.44141	0.71756	0.25022	0.01556	0.02339	0.38854	0.0222	0.24277	0.29813	0.16081	0.33395	1.35769	1.33044	1.24709	0.91347	0.92428	1.31552	19.57812	6.8877	2.61914	3.07227	0.06738	1.45801	0.25927	0.11778	0.39961	0.00395	0.01117	0.38449
1051	2.01658	1.60236	0.00992	0.09217	0.00118	0.00877	0.00411	0.00825	0.00906	0.01011	1.30888	7.44141	0.71756	0.25022	0.01556	0.02339	0.38854	0.0222	0.24277	0.29813	0.16081	0.33395	1.35769	1.33044	1.24709	1.0297	1.20649	1.31552	19.57812	6.8877	2.61914	3.07227	0.06738	1.45801	0.25927	0.11778	0.39961	0.00393	0.39232	0.00336
1052	2.01658	1.60236	0.00992	0.09217	0.00118	0.00877	0.00411	0.00825	0.00906	0.01011	1.30888	7.44141	0.71756	0.25022	0.01556	0.02339	0.38854	0.0222	0.24277	0.29813	0.16081	0.33395	1.35769	1.33044	1.24709	1.0297	0.92428	1.17276	19.57812	6.8877	2.61914	3.07227	0.06738	1.45801	0.25927	0.11778	0.39961	0.11516	0.06958	0.21487
1053	2.01658	1.60236	0.00992	0.09217	0.00118	0.00877	0.00411	0.00825	0.00906	0.01011	1.30888	7.44141	0.71756	0.25022	0.01556	0.02339	0.38854	0.0222	0.24277	0.29813	0.16081	0.33395	1.35769	1.33044	1.24709	1.0297	0.92428	1.31552	18.45312	6.8877	2.61914	3.07227	0.06738	1.45801	0.25927	0.11778	0.39961	0.12205	0.06554	0.21202
1054	2.01658	1.60236	0.00992	0.09217	0.00118	0.00877	0.00411	0.00825	0.00906	0.01011	1.30888	7.44141	0.71756	0.25022	0.01556	0.02339	0.38854	0.0222	0.24277	0.29813	0.16081	0.33395	1.35769	1.33044	1.24709	1.0297	0.92428	1.31552	19.57812	7.37207	2.61914	3.07227	0.06738	1.45801	0.25927	0.11778	0.39961	0.13379	0.18208	0.08374
1055	2.01658	1.60236	0.00992	0.09217	0.00118	0.00877	0.00411	0.00825	0.00906	0.01011	1.30888	7.44141	0.71756	0.25022	0.01556	0.02339	0.38854	0.0222	0.24277	0.29813	0.16081	0.33395	1.35769	1.33044	1.24709	1.0297	0.92428	1.31552	19.57812	6.8877	1.73242	3.07227	0.06738	1.45801	0.25927	0.11778	0.39961	0.12277	0.12706	0.14977
1056	2.01658	1.60236	0.00992	0.09217	0.00118	0.00877	0.00411	0.00825	0.00906	0.01011	1.30888	7.44141	0.71756	0.25022	0.01556	0.02339	0.38854	0.0222	0.24277	0.29813	0.16081	0.33395	1.35769	1.33044	1.24709	1.0297	0.92428	1.31552	19.57812	6.8877	2.61914	4.10352	0.06738	1.45801	0.25927	0.11778	0.39961	0.04936	0.20893	0.14131
1057	2.01658	1.60236	0.00992	0.09217	0.00118	0.00877	0.00411	0.00825	0.00906	0.01011	1.30888	7.44141	0.71756	0.25022	0.01556	0.02339	0.38854	0.0222	0.24277	0.29813	0.16081	0.33395	1.35769	1.33044	1.24709	1.0297	0.92428	1.31552	19.57812	6.8877	2.61914	3.07227	0.63965	1.45801	0.25927	0.11778	0.39961	0.0566	0.14254	0.20046
1058	2.01658	1.60236	0.00992	0.09217	0.00118	0.00877	0.00411	0.00825	0.00906	0.01011	1.30888	7.44141	0.71756	0.25022	0.01556	0.02339	0.38854	0.0222	0.24277	0.29813	0.16081	0.33395	1.35769	1.33044	1.24709	1.0297	0.92428	1.31552	19.57812	6.8877	2.61914	3.07227	0.06738	0.93652	0.25927	0.11778	0.39961	0.12559	0.10566	0.16836
1059	2.01658	1.60236	0.00992	0.09217	0.00118	0.00877	0.00411	0.00825	0.00906	0.01011	1.30888	7.44141	0.71756	0.25022	0.01556	0.02339	0.38854	0.0222	0.24277	0.29813	0.16081	0.33395	1.35769	1.33044	1.24709	1.0297	0.92428	1.31552	19.57812	6.8877	2.61914	3.07227	0.06738	1.45801	0.29291	0.11778	0.39961	0.01472	0.38471	0.00019
1060	2.01658	1.60236	0.00992	0.09217	0.00118	0.00877	0.00411	0.00825	0.00906	0.01011	1.30888	7.44141	0.71756	0.25022	0.01556	0.02339	0.38854	0.0222	0.24277	0.29813	0.16081	0.33395	1.35769	1.33044	1.24709	1.0297	0.92428	1.31552	19.57812	6.8877	2.61914	3.07227	0.06738	1.45801	0.25927	0.1428	0.39961	0.14198	0.05017	0.20746
1061	2.01658	1.60236	0.00992	0.09217	0.00118	0.00877	0.00411	0.00825	0.00906	0.01011	1.30888	7.44141	0.71756	0.25022	0.01556	0.02339	0.38854	0.0222	0.24277	0.29813	0.16081	0.33395	1.35769	1.33044	1.24709	1.0297	0.92428	1.31552	19.57812	6.8877	2.61914	3.07227	0.06738	1.45801	0.25927	0.11778	0.20195	0.01635	0.05181	0.13379
1062	2.01658	1.60236	0.00992	0.09217	0.00118	0.00877	0.00411	0.00825	0.00906	0.01011	1.30888	7.44141	0.71756	0.25022	0.01556	0.02339	0.38854	0.0222	0.24277	0.29813	0.16081	0.33395	1.35769	1.33044	1.24709	1.0297	0.92428	1.31552	19.57812	6.8877	2.61914	3.07227	0.06738	1.45801	0.25927	0.11778	0.39961	0.15741	0.19486	0.04734
1063	2.01658	1.60236	0.00992	0.09217	0.00118	0.00877	0.00411	0.00825	0.00906	0.01011	1.30888	7.44141	0.71756	0.25022	0.01556	0.02339	0.38854	0.0222	0.24277	0.29813	0.16081	0.33395	1.35769	1.33044	1.24709	1.0297	0.92428	1.31552	19.57812	6.8877	2.61914	3.07227	0.06738	1.45801	0.25927	0.11778	0.39961	0.13896	0.24886	0.01178
1064	2.01658	1.60236	0.00992	0.09217	0.00118	0.00877	0.00411	0.00825	0.00906	0.01011	1.30888	7.44141	0.71756	0.25022	0.01556	0.02339	0.38854	0.0222	0.24277	0.29813	0.16081	0.33395	1.35769	1.33044	1.24709	1.0297	0.92428	1.31552	19.57812	6.8877	2.61914	3.07227	0.06738	1.45801	0.25927	0.11778	0.39961	0.01427	0.26896	0.11637
1065	2.01658	1.60236	0.00992	0.09217	0.00118	0.00877	0.00411	0.00825	0.00906	0.01011	1.30888	7.44141	0.71756	0.25022	0.01556	0.02339	0.38854	0.0222	0.24277	0.29813	0.16081	0.33395	1.35769	1.33044	1.24709	1.0297	0.92428	1.31552	19.57812	6.8877	2.61914	3.07227	0.06738	1.45801	0.25927	0.11778	0.39961	0.0393	0.1851	0.17521
1066	2.01174	1.81529	0.00257	0.00922	0.0025	0.00878	0.00089	0.01181	0.00413	0.00788	1.97105	8.39453	0.56738	0.21737	0.00583	0.09388	0.20116	0.19771	0.17296	0.27466	0.37388	0.34976	1.22283	1.07872	0.84648	1.18397	0.94661	0.90601	10.45312	6.87207	2.73242	3.10352	0.13965	1.43652	0.11813	0.08058	0.40195	0.09229	0.19892	0.11074
1067	1.60408	1.81529	0.00257	0.00922	0.0025	0.00878	0.00089	0.01181	0.00413	0.00788	1.97105	8.39453	0.56738	0.21737	0.00583	0.09388	0.20116	0.19771	0.17296	0.27466	0.37388	0.34976	1.22283	1.07872	0.84648	1.18397	0.94661	0.90601	10.45312	6.87207	2.73242	3.10352	0.13965	1.43652	0.11813	0.08058	0.40195	0.17521	0.2157	0.01105
1068	2.01174	0.91236	0.00257	0.00922	0.0025	0.00878	0.00089	0.01181	0.00413	0.00788	1.97105	8.39453	0.56738	0.21737	0.00583	0.09388	0.20116	0.19771	0.17296	0.27466	0.37388	0.34976	1.22283	1.07872	0.84648	1.18397	0.94661	0.90601	10.45312	6.87207	2.73242	3.10352	0.13965	1.43652	0.11813	0.08058	0.40195	0.08655	0.03371	0.28169
1069	2.01174	1.81529	0.00542	0.00922	0.0025	0.00878	0.00089	0.01181	0.00413	0.00788	1.97105	8.39453	0.56738	0.21737	0.00583	0.09388	0.20116	0.19771	0.17296	0.27466	0.37388	0.34976	1.22283	1.07872	0.84648	1.18397	0.94661	0.90601	10.45312	6.87207	2.73242	3.10352	0.13965	1.43652	0.11813	0.08058	0.40195	0.02068	0.20509	0.17619
1070	2.01174	1.81529	0.00257	0.04267	0.0025	0.00878	0.00089	0.01181	0.00413	0.00788	1.97105	8.39453	0.56738	0.21737	0.00583	0.09388	0.20116	0.19771	0.17296	0.27466	0.37388	0.34976	1.22283	1.07872	0.84648	1.18397	0.94661	0.90601	10.45312	6.87207	2.73242	3.10352	0.13965	1.43652	0.11813	0.08058	0.40195	0.23579	0.08965	0.07651
1071	2.01174	1.81529	0.00257	0.00922	0.00268	0.00878	0.00089	0.01181	0.00413	0.00788	1.97105	8.39453	0.56738	0.21737	0.00583	0.09388	0.20116	0.19771	0.17296	0.27466	0.37388	0.34976	1.22283	1.07872	0.84648	1.18397	0.94661	0.90601	10.45312	6.87207	2.73242	3.10352	0.13965	1.43652	0.11813	0.08058	0.40195	0.11385	0.17812	0.10998
1072	2.01174	1.81529	0.00257	0.00922	0.0025	0.00387	0.00089	0.01181	0.00413	0.00788	1.97105	8.39453	0.56738	0.21737	0.00583	0.09388	0.20116	0.19771	0.17296	0.27466	0.37388	0.34976	1.22283	1.07872	0.84648	1.18397	0.94661	0.90601	10.45312	6.87207	2.73242	3.10352	0.13965	1.43652	0.11813	0.08058	0.40195	0.06377	0.29251	0.04567
1073	2.01174	1.81529	0.00257	0.00922	0.0025	0.00878	0.00905	0.01181	0.00413	0.00788	1.97105	8.39453	0.56738	0.21737	0.00583	0.09388	0.20116	0.19771	0.17296	0.27466	0.37388	0.34976	1.22283	1.07872	0.84648	1.18397	0.94661	0.90601	10.45312	6.87207	2.73242	3.10352	0.13965	1.43652	0.11813	0.08058	0.40195	0.27373	0.08803	0.04019
1074	2.01174	1.81529	0.00257	0.00922	0.0025	0.00878	0.00089	0.01325	0.00413	0.00788	1.97105	8.39453	0.56738	0.21737	0.00583	0.09388	0.20116	0.19771	0.17296	0.27466	0.37388	0.34976	1.22283	1.07872	0.84648	1.18397	0.94661	0.90601	10.45312	6.87207	2.73242	3.10352	0.13965	1.43652	0.11813	0.08058	0.40195	0.12922	0.0256	0.24713
1075	2.01174	1.81529	0.00257	0.00922	0.0025	0.00878	0.00089	0.01181	0.00411	0.00788	1.97105	8.39453	0.56738	0.21737	0.00583	0.09388	0.20116	0.19771	0.17296	0.27466	0.37388	0.34976	1.22283	1.07872	0.84648	1.18397	0.94661	0.90601	10.45312	6.87207	2.73242	3.10352	0.13965	1.43652	0.11813	0.08058	0.40195	0.08096	0.14797	0.17303
1076	2.01174	1.81529	0.00257	0.00922	0.0025	0.00878	0.00089	0.01181	0.00413	0.00511	1.97105	8.39453	0.56738	0.21737	0.00583	0.09388	0.20116	0.19771	0.17296	0.27466	0.37388	0.34976	1.22283	1.07872	0.84648	1.18397	0.94661	0.90601	10.45312	6.87207	2.73242	3.10352	0.13965	1.43652	0.11813	0.08058	0.40195	0.20738	0.02389	0.17068
1077	2.01174	1.81529	0.00257	0.00922	0.0025	0.00878	0.00089	0.01181	0.00413	0.00788	1.72538	8.39453	0.56738	0.21737	0.00583	0.09388	0.20116	0.19771	0.17296	0.27466	0.37388	0.34976	1.22283	1.07872	0.84648	1.18397	0.94661	0.90601	10.45312	6.87207	2.73242	3.10352	0.13965	1.43652	0.11813	0.08058	0.40195	0.29175	0.07085	0.03935
1078	2.01174	1.81529	0.00257	0.00922	0.0025	0.00878	0.00089	0.01181	0.00413	0.00788	1.97105	5.44141	0.56738	0.21737	0.00583	0.09388	0.20116	0.19771	0.17296	0.27466	0.37388	0.34976	1.22283	1.07872	0.84648	1.18397	0.94661	0.90601	10.45312	6.87207	2.73242	3.10352	0.13965	1.43652	0.11813	0.08058	0.40195	0.32532	0.06817	0.00846
1079	2.01174	1.81529	0.00257	0.00922	0.0025	0.00878	0.00089	0.01181	0.00413	0.00788	1.97105	8.39453	0.4487	0.21737	0.00583	0.09388	0.20116	0.19771	0.17296	0.27466	0.37388	0.34976	1.22283	1.07872	0.84648	1.18397	0.94661	0.90601	10.45312	6.87207	2.73242	3.10352	0.13965	1.43652	0.09342	0.08058	0.40195	0.08935	0.30366	0.00895
1080	2.01174	1.81529	0.00257	0.00922	0.0025	0.00878	0.00089	0.01181	0.00413	0.00788	1.97105	8.39453	0.56738	0.31803	0.00583	0.09388	0.20116	0.19771	0.17296	0.27466	0.37388	0.34976	1.22283	1.07872	0.84648	1.18397	0.94661	0.90601	10.45312	6.87207	2.73242	3.10352	0.13965	1.43652	0.11813	0.1179	0.40195	0.30846	0.02675	0.06674
1081	2.01174	1.81529	0.00257	0.00922	0.0025	0.00878	0.00089	0.01181	0.00413	0.00788	1.97105	8.39453	0.56738	0.21737	0.0083	0.09388	0.20116	0.19771	0.17296	0.27466	0.37388	0.34976	1.22283	1.07872	0.84648	1.18397	0.94661	0.90601	10.45312	6.87207	2.73242	3.10352	0.13965	1.43652	0.11813	0.08058	0.40195	0.12371	0.18609	0.09215
1082	2.01174	1.81529	0.00257	0.00922	0.0025	0.00878	0.00089	0.01181	0.00413	0.00788	1.97105	8.39453	0.56738	0.21737	0.00583	0.08179	0.20116	0.19771	0.17296	0.27466	0.37388	0.34976	1.22283	1.07872	0.84648	1.18397	0.94661	0.90601	10.45312	6.87207	2.73242	3.10352	0.13965	1.43652	0.11813	0.08058	0.40195	0.20545	0.01257	0.18393
1083	2.01174	1.81529	0.00257	0.00922	0.0025	0.00878	0.00089	0.01181	0.00413	0.00788	1.97105	8.39453	0.56738	0.21737	0.00583	0.09388	0.78829	0.19771	0.17296	0.27466	0.37388	0.34976	1.22283	1.07872	0.84648	1.18397	0.94661	0.90601	10.45312	6.87207	2.73242	3.10352	0.13965	1.43652	0.11813	0.08058	0.40195	0.02922	0.01634	0.35639
1084	2.01174	1.81529	0.00257	0.00922	0.0025	0.00878	0.00089	0.01181	0.00413	0.00788	1.97105	8.39453	0.56738	0.21737	0.00583	0.09388	0.20116	0.24685	0.17296	0.27466	0.37388	0.34976	1.22283	1.07872	0.84648	1.18397	0.94661	0.90601	10.45312	6.87207	2.73242	3.10352	0.13965	1.43652	0.11813	0.08058	0.40195	0.08441	0.07448	0.24307
1085	2.01174	1.81529	0.00257	0.00922	0.0025	0.00878	0.00089	0.01181	0.00413	0.00788	1.97105	8.39453	0.56738	0.21737	0.00583	0.09388	0.20116	0.19771	0.11233	0.27466	0.37388	0.34976	1.22283	1.07872	0.84648	1.18397	0.94661	0.90601	10.45312	6.87207	2.73242	3.10352	0.13965	1.43652	0.11813	0.08058	0.40195	0.0309	0.21169	0.15936
1086	2.01174	1.81529	0.00257	0.00922	0.0025	0.00878	0.00089	0.01181	0.00413	0.00788	1.97105	8.39453	0.56738	0.21737	0.00583	0.09388	0.20116	0.19771	0.17296	0.65158	0.37388	0.34976	1.22283	1.07872	0.84648	1.18397	0.94661	0.90601	10.45312	6.87207	2.73242	3.10352	0.13965	1.43652	0.11813	0.08058	0.40195	0.15533	0.06922	0.17739
1087	2.01174	1.81529	0.00257	0.00922	0.0025	0.00878	0.00089	0.01181	0.00413	0.00788	1.97105	8.39453	0.56738	0.21737	0.00583	0.09388	0.20116	0.19771	0.17296	0.27466	0.4349	0.34976	1.22283	1.07872	0.84648	1.18397	0.94661	0.90601	10.45312	6.87207	2.73242	3.10352	0.13965	1.43652	0.11813	0.08058	0.40195	0.2118	0.13189	0.05826
1088	2.01174	1.81529	0.00257	0.00922	0.0025	0.00878	0.00089	0.01181	0.00413	0.00788	1.97105	8.39453	0.56738	0.21737	0.00583	0.09388	0.20116	0.19771	0.17296	0.27466	0.37388	0.44333	1.22283	1.07872	0.84648	1.18397	0.94661	0.90601	10.45312	6.87207	2.73242	3.10352	0.13965	1.43652	0.11813	0.08058	0.40195	0.25241	0.05743	0.09212
1089	2.01174	1.81529	0.00257	0.00922	0.0025	0.00878	0.00089	0.01181	0.00413	0.00788	1.97105	8.39453	0.56738	0.21737	0.00583	0.09388	0.20116	0.19771	0.17296	0.27466	0.37388	0.34976	1.08369	1.07872	0.84648	1.18397	0.94661	0.90601	10.45312	6.87207	2.73242	3.10352	0.13965	1.43652	0.11813	0.08058	0.40195	0.16708	0.21264	0.02223
1090	2.01174	1.81529	0.00257	0.00922	0.0025	0.00878	0.00089	0.01181	0.00413	0.00788	1.97105	8.39453	0.56738	0.21737	0.00583	0.09388	0.20116	0.19771	0.17296	0.27466	0.37388	0.34976	1.22283	1.06194	0.84648	1.18397	0.94661	0.90601	10.45312	6.87207	2.73242	3.10352	0.13965	1.43652	0.11813	0.08058	0.40195	0.04363	0.16969	0.18863
1091	2.01174	1.81529	0.00257	0.00922	0.0025	0.00878	0.00089	0.01181	0.00413	0.00788	1.97105	8.39453	0.56738	0.21737	0.00583	0.09388	0.20116	0.19771	0.17296	0.27466	0.37388	0.34976	1.22283	1.07872	0.97434	1.18397	0.94661	0.90601	10.45312	6.87207	2.73242	3.10352	0.13965	1.43652	0.11813	0.08058	0.40195	0.32755	0.07257	0.00183
1092	2.01174	1.81529	0.00257	0.00922	0.0025	0.00878	0.00089	0.01181	0.00413	0.00788	1.97105	8.39453	0.56738	0.21737	0.00583	0.09388	0.20116	0.19771	0.17296	0.27466	0.37388	0.34976	1.22283	1.07872	0.84648	1.3002	0.94661	0.90601	10.45312	6.87207	2.73242	3.10352	0.13965	1.43652	0.11813	0.08058	0.40195	0.10844	0.17763	0.11589
1093	2.01174	1.81529	0.00257	0.00922	0.0025	0.00878	0.00089	0.01181	0.00413	0.00788	1.97105	8.39453	0.56738	0.21737	0.00583	0.09388	0.20116	0.19771	0.17296	0.27466	0.37388	0.34976	1.22283	1.07872	0.84648	1.18397	1.18416	0.90601	10.45312	6.87207	2.73242	3.10352	0.13965	1.43652	0.11813	0.08058	0.40195	0.21374	0.13787	0.05034
1094	2.01174	1.81529	0.00257	0.00922	0.0025	0.00878	0.00089	0.01181	0.00413	0.00788	1.97105	8.39453	0.56738	0.21737	0.00583	0.09388	0.20116	0.19771	0.17296	0.27466	0.37388	0.34976	1.22283	1.07872	0.84648	1.18397	0.94661	1.04877	10.45312	6.87207	2.73242	3.10352	0.13965	1.43652	0.11813	0.08058	0.40195	0.03762	0.31224	0.05209
1095	2.01174	1.81529	0.00257	0.00922	0.0025	0.00878	0.00089	0.01181	0.00413	0.00788	1.97105	8.39453	0.56738	0.21737	0.00583	0.09388	0.20116	0.19771	0.17296	0.27466	0.37388	0.34976	1.22283	1.07872	0.84648	1.18397	0.94661	0.90601	11.57812	6.87207	2.73242	3.10352	0.13965	1.43652	0.11813	0.08058	0.40195	0.01399	0.08937	0.2986
1096	2.01174	1.81529	0.00257	0.00922	0.0025	0.00878	0.00089	0.01181	0.00413	0.00788	1.97105	8.39453	0.56738	0.21737	0.00583	0.09388	0.20116	0.19771	0.17296	0.27466	0.37388	0.34976	1.22283	1.07872	0.84648	1.18397	0.94661	0.90601	10.45312	7.3877	2.73242	3.10352	0.13965	1.43652	0.11813	0.08058	0.40195	0.05009	0.24886	0.10301
1097	2.01174	1.81529	0.00257	0.00922	0.0025	0.00878	0.00089	0.01181	0.00413	0.00788	1.97105	8.39453	0.56738	0.21737	0.00583	0.09388	0.20116	0.19771	0.17296	0.27466	0.37388	0.34976	1.22283	1.07872	0.84648	1.18397	0.94661	0.90601	10.45312	6.87207	1.61914	3.10352	0.13965	1.43652	0.11813	0.08058	0.40195	0.20869	0.12705	0.06621
1098	2.01174	1.81529	0.00257	0.00922	0.0025	0.00878	0.00089	0.01181	0.00413	0.00788	1.97105	8.39453	0.56738	0.21737	0.00583	0.09388	0.20116	0.19771	0.17296	0.27466	0.37388	0.34976	1.22283	1.07872	0.84648	1.18397	0.94661	0.90601	10.45312	6.87207	2.73242	4.07227	0.13965	1.43652	0.11813	0.08058	0.40195	0.16352	0.12395	0.11449
1099	2.01174	1.81529	0.00257	0.00922	0.0025	0.00878	0.00089	0.01181	0.00413	0.00788	1.97105	8.39453	0.56738	0.21737	0.00583	0.09388	0.20116	0.19771	0.17296	0.27466	0.37388	0.34976	1.22283	1.07872	0.84648	1.18397	0.94661	0.90601	10.45312	6.87207	2.73242	3.10352	0.56738	1.43652	0.11813	0.08058	0.40195	0.25388	0.09107	0.057
1100	2.01174	1.81529	0.00257	0.00922	0.0025	0.00878	0.00089	0.01181	0.00413	0.00788	1.97105	8.39453	0.56738	0.21737	0.00583	0.09388	0.20116	0.19771	0.17296	0.27466	0.37388	0.34976	1.22283	1.07872	0.84648	1.18397	0.94661	0.90601	10.45312	6.87207	2.73242	3.10352	0.13965	0.95801	0.11813	0.08058	0.40195	0.32574	0.04414	0.03207
1101	2.01174	1.81529	0.00257	0.00922	0.0025	0.00878	0.00089	0.01181	0.00413	0.00788	1.97105	8.39453	0.56738	0.21737	0.00583	0.09388	0.20116	0.19771	0.17296	0.27466	0.37388	0.34976	1.22283	1.07872	0.84648	1.18397	0.94661	0.90601	10.45312	6.87207	2.73242	3.10352	0.13965	1.43652	0.31849	0.08058	0.40195	0.05415	0.14218	0.20563
1102	2.01174	1.81529	0.00257	0.00922	0.0025	0.00878	0.00089	0.01181	0.00413	0.00788	1.97105	8.39453	0.56738	0.21737	0.00583	0.09388	0.20116	0.19771	0.17296	0.27466	0.37388	0.34976	1.22283	1.07872	0.84648	1.18397	0.94661	0.90601	10.45312	6.87207	2.73242	3.10352	0.13965	1.43652	0.11813	0.05884	0.40195	0.11486	0.28179	0.0053
1103	2.01174	1.81529	0.00257	0.00922	0.0025	0.00878	0.00089	0.01181	0.00413	0.00788	1.97105	8.39453	0.56738	0.21737	0.00583	0.09388	0.20116	0.19771	0.17296	0.27466	0.37388	0.34976	1.22283	1.07872	0.84648	1.18397	0.94661	0.90601	10.45312	6.87207	2.73242	3.10352	0.13965	1.43652	0.11813	0.08058	0.59961	0.35302	0.07882	0.16777
1104	2.01174	1.81529	0.00257	0.00922	0.0025	0.00878	0.00089	0.01181	0.00413	0.00788	1.97105	8.39453	0.56738	0.21737	0.00583	0.09388	0.20116	0.19771	0.17296	0.27466	0.37388	0.34976	1.22283	1.07872	0.84648	1.18397	0.94661	0.90601	10.45312	6.87207	2.73242	3.10352	0.13965	1.43652	0.11813	0.08058	0.40195	0.0439	0.16501	0.19305
1105	2.01174	1.81529	0.00257	0.00922	0.0025	0.00878	0.00089	0.01181	0.00413	0.00788	1.97105	8.39453	0.56738	0.21737	0.00583	0.09388	0.20116	0.19771	0.17296	0.27466	0.37388	0.34976	1.22283	1.07872	0.84648	1.18397	0.94661	0.90601	10.45312	6.87207	2.73242	3.10352	0.13965	1.43652	0.11813	0.08058	0.40195	0.30648	0.06851	0.02697
1106	2.01174	1.81529	0.00257	0.00922	0.0025	0.00878	0.00089	0.01181	0.00413	0.00788	1.97105	8.39453	0.56738	0.21737	0.00583	0.09388	0.20116	0.19771	0.17296	0.27466	0.37388	0.34976	1.22283	1.07872	0.84648	1.18397	0.94661	0.90601	10.45312	6.87207	2.73242	3.10352	0.13965	1.43652	0.11813	0.08058	0.40195	0.20066	0.02487	0.17642
1107	2.01174	0.91236	0.00542	0.04267	0.00268	0.00387	0.00905	0.01325	0.00411	0.00511	1.72538	5.44141	0.4487	0.31803	0.0083	0.08179	0.78829	0.24685	0.11233	0.65158	0.4349	0.44333	1.08369	1.06194	0.97434	1.3002	1.18416	1.04877	11.57812	7.3877	1.61914	4.07227	0.56738	0.95801	0.25187	0.08609	0.59961	0.40665	0.02375	0.16921
1108	1.60408	1.81529	0.00542	0.04267	0.00268	0.00387	0.00905	0.01325	0.00411	0.00511	1.72538	5.44141	0.4487	0.31803	0.0083	0.08179	0.78829	0.24685	0.11233	0.65158	0.4349	0.44333	1.08369	1.06194	0.97434	1.3002	1.18416	1.04877	11.57812	7.3877	1.61914	4.07227	0.56738	0.95801	0.25187	0.08609	0.59961	0.10267	0.08761	0.40932
1109	1.60408	0.91236	0.00257	0.04267	0.00268	0.00387	0.00905	0.01325	0.00411	0.00511	1.72538	5.44141	0.4487	0.31803	0.0083	0.08179	0.78829	0.24685	0.11233	0.65158	0.4349	0.44333	1.08369	1.06194	0.97434	1.3002	1.18416	1.04877	11.57812	7.3877	1.61914	4.07227	0.56738	0.95801	0.25187	0.08609	0.59961	0.20527	0.10125	0.29309
1110	1.60408	0.91236	0.00542	0.00922	0.00268	0.00387	0.00905	0.01325	0.00411	0.00511	1.72538	5.44141	0.4487	0.31803	0.0083	0.08179	0.78829	0.24685	0.11233	0.65158	0.4349	0.44333	1.08369	1.06194	0.97434	1.3002	1.18416	1.04877	11.57812	7.3877	1.61914	4.07227	0.56738	0.95801	0.25187	0.08609	0.59961	0.07967	0.06584	0.4541
1111	1.60408	0.91236	0.00542	0.04267	0.0025	0.00387	0.00905	0.01325	0.00411	0.00511	1.72538	5.44141	0.4487	0.31803	0.0083	0.08179	0.78829	0.24685	0.11233	0.65158	0.4349	0.44333	1.08369	1.06194	0.97434	1.3002	1.18416	1.04877	11.57812	7.3877	1.61914	4.07227	0.56738	0.95801	0.25187	0.08609	0.59961	0.33714	0.1457	0.11677
1112	1.60408	0.91236	0.00542	0.04267	0.00268	0.00878	0.00905	0.01325	0.00411	0.00511	1.72538	5.44141	0.4487	0.31803	0.0083	0.08179	0.78829	0.24685	0.11233	0.65158	0.4349	0.44333	1.08369	1.06194	0.97434	1.3002	1.18416	1.04877	11.57812	7.3877	1.61914	4.07227	0.56738	0.95801	0.25187	0.08609	0.59961	0.25206	0.14493	0.20262
1113	1.60408	0.91236	0.00542	0.04267	0.00268	0.00387	0.00089	0.01325	0.00411	0.00511	1.72538	5.44141	0.4487	0.31803	0.0083	0.08179	0.78829	0.24685	0.11233	0.65158	0.4349	0.44333	1.08369	1.06194	0.97434	1.3002	1.18416	1.04877	11.57812	7.3877	1.61914	4.07227	0.56738	0.95801	0.25187	0.08609	0.59961	0.2006	0.14861	0.2504
1114	1.60408	0.91236	0.00542	0.04267	0.00268	0.00387	0.00905	0.01181	0.00411	0.00511	1.72538	5.44141	0.4487	0.31803	0.0083	0.08179	0.78829	0.24685	0.11233	0.65158	0.4349	0.44333	1.08369	1.06194	0.97434	1.3002	1.18416	1.04877	11.57812	7.3877	1.61914	4.07227	0.56738	0.95801	0.25187	0.08609	0.59961	0.29966	0.18344	0.11651
1115	1.60408	0.91236	0.00542	0.04267	0.00268	0.00387	0.00905	0.01325	0.00413	0.00511	1.72538	5.44141	0.4487	0.31803	0.0083	0.08179	0.78829	0.24685	0.11233	0.65158	0.4349	0.44333	1.08369	1.06194	0.97434	1.3002	1.18416	1.04877	11.57812	7.3877	1.61914	4.07227	0.56738	0.95801	0.25187	0.08609	0.59961	0.07413	0.10825	0.41723
1116	1.60408	0.91236	0.00542	0.04267	0.00268	0.00387	0.00905	0.01325	0.00411	0.00788	1.72538	5.44141	0.4487	0.31803	0.0083	0.08179	0.78829	0.24685	0.11233	0.65158	0.4349	0.44333	1.08369	1.06194	0.97434	1.3002	1.18416	1.04877	11.57812	7.3877	1.61914	4.07227	0.56738	0.95801	0.25187	0.08609	0.59961	0.15749	0.275	0.16711
1117	1.60408	0.91236	0.00542	0.04267	0.00268	0.00387	0.00905	0.01325	0.00411	0.00511	1.97105	5.44141	0.4487	0.31803	0.0083	0.08179	0.78829	0.24685	0.11233	0.65158	0.4349	0.44333	1.08369	1.06194	0.97434	1.3002	1.18416	1.04877	11.57812	7.3877	1.61914	4.07227	0.56738	0.95801	0.25187	0.08609	0.59961	0.20641	0.0116	0.3816
1118	1.60408	0.91236	0.00542	0.04267	0.00268	0.00387	0.00905	0.01325	0.00411	0.00511	1.72538	8.39453	0.4487	0.31803	0.0083	0.08179	0.78829	0.24685	0.11233	0.65158	0.4349	0.44333	1.08369	1.06194	0.97434	1.3002	1.18416	1.04877	11.57812	7.3877	1.61914	4.07227	0.56738	0.95801	0.25187	0.08609	0.59961	0.12645	0.40618	0.06698
1119	1.60408	0.91236	0.00542	0.04267	0.00268	0.00387	0.00905	0.01325	0.00411	0.00511	1.72538	5.44141	0.56738	0.31803	0.0083	0.08179	0.78829	0.24685	0.11233	0.65158	0.4349	0.44333	1.08369	1.06194	0.97434	1.3002	1.18416	1.04877	11.57812	7.3877	1.61914	4.07227	0.56738	0.95801	0.31849	0.08609	0.59961	0.0205	0.25269	0.32641
1120	1.60408	0.91236	0.00542	0.04267	0.00268	0.00387	0.00905	0.01325	0.00411	0.00511	1.72538	5.44141	0.4487	0.21737	0.0083	0.08179	0.78829	0.24685	0.11233	0.65158	0.4349	0.44333	1.08369	1.06194	0.97434	1.3002	1.18416	1.04877	11.57812	7.3877	1.61914	4.07227	0.56738	0.95801	0.25187	0.05884	0.59961	0.07373	0.26363	0.26226
1121	1.60408	0.91236	0.00542	0.04267	0.00268	0.00387	0.00905	0.01325	0.00411	0.00511	1.72538	5.44141	0.4487	0.31803	0.00583	0.08179	0.78829	0.24685	0.11233	0.65158	0.4349	0.44333	1.08369	1.06194	0.97434	1.3002	1.18416	1.04877	11.57812	7.3877	1.61914	4.07227	0.56738	0.95801	0.25187	0.08609	0.59961	0.05228	0.27524	0.27209
1122	1.60408	0.91236	0.00542	0.04267	0.00268	0.00387	0.00905	0.01325	0.00411	0.00511	1.72538	5.44141	0.4487	0.31803	0.0083	0.09388	0.78829	0.24685	0.11233	0.65158	0.4349	0.44333	1.08369	1.06194	0.97434	1.3002	1.18416	1.04877	11.57812	7.3877	1.61914	4.07227	0.56738	0.95801	0.25187	0.08609	0.59961	0.02851	0.24101	0.33009
1123	1.60408	0.91236	0.00542	0.04267	0.00268	0.00387	0.00905	0.01325	0.00411	0.00511	1.72538	5.44141	0.4487	0.31803	0.0083	0.08179	0.20116	0.24685	0.11233	0.65158	0.4349	0.44333	1.08369	1.06194	0.97434	1.3002	1.18416	1.04877	11.57812	7.3877	1.61914	4.07227	0.56738	0.95801	0.25187	0.08609	0.59961	0.09096	0.15244	0.35621
1124	1.60408	0.91236	0.00542	0.04267	0.00268	0.00387	0.00905	0.01325	0.00411	0.00511	1.72538	5.44141	0.4487	0.31803	0.0083	0.08179	0.78829	0.19771	0.11233	0.65158	0.4349	0.44333	1.08369	1.06194	0.97434	1.3002	1.18416	1.04877	11.57812	7.3877	1.61914	4.07227	0.56738	0.95801	0.25187	0.08609	0.59961	0.06972	0.03398	0.49591
1125	1.60408	0.91236	0.00542	0.04267	0.00268	0.00387	0.00905	0.01325	0.00411	0.00511	1.72538	5.44141	0.4487	0.31803	0.0083	0.08179	0.78829	0.24685	0.17296	0.65158	0.4349	0.44333	1.08369	1.06194	0.97434	1.3002	1.18416	1.04877	11.57812	7.3877	1.61914	4.07227	0.56738	0.95801	0.25187	0.08609	0.59961	0.18507	0.17693	0.23761
1126	1.60408	0.91236	0.00542	0.04267	0.00268	0.00387	0.00905	0.01325	0.00411	0.00511	1.72538	5.44141	0.4487	0.31803	0.0083	0.08179	0.78829	0.24685	0.11233	0.27466	0.4349	0.44333	1.08369	1.06194	0.97434	1.3002	1.18416	1.04877	11.57812	7.3877	1.61914	4.07227	0.56738	0.95801	0.25187	0.08609	0.59961	0.30614	0.2228	0.07066
1127	1.60408	0.91236	0.00542	0.04267	0.00268	0.00387	0.00905	0.01325	0.00411	0.00511	1.72538	5.44141	0.4487	0.31803	0.0083	0.08179	0.78829	0.24685	0.11233	0.65158	0.37388	0.44333	1.08369	1.06194	0.97434	1.3002	1.18416	1.04877	11.57812	7.3877	1.61914	4.07227	0.56738	0.95801	0.25187	0.08609	0.59961	0.07042	0.39033	0.13886
1128	1.60408	0.91236	0.00542	0.04267	0.00268	0.00387	0.00905	0.01325	0.00411	0.00511	1.72538	5.44141	0.4487	0.31803	0.0083	0.08179	0.78829	0.24685	0.11233	0.65158	0.4349	0.34976	1.08369	1.06194	0.97434	1.3002	1.18416	1.04877	11.57812	7.3877	1.61914	4.07227	0.56738	0.95801	0.25187	0.08609	0.59961	0.35434	0.00826	0.23701
1129	1.60408	0.91236	0.00542	0.04267	0.00268	0.00387	0.00905	0.01325	0.00411	0.00511	1.72538	5.44141	0.4487	0.31803	0.0083	0.08179	0.78829	0.24685	0.11233	0.65158	0.4349	0.44333	1.22283	1.06194	0.97434	1.3002	1.18416	1.04877	11.57812	7.3877	1.61914	4.07227	0.56738	0.95801	0.25187	0.08609	0.59961	0.10119	0.46445	0.03397
1130	1.60408	0.91236	0.00542	0.04267	0.00268	0.00387	0.00905	0.01325	0.00411	0.00511	1.72538	5.44141	0.4487	0.31803	0.0083	0.08179	0.78829	0.24685	0.11233	0.65158	0.4349	0.44333	1.08369	1.07872	0.97434	1.3002	1.18416	1.04877	11.57812	7.3877	1.61914	4.07227	0.56738	0.95801	0.25187	0.08609	0.59961	0.11584	0.20512	0.27865
1131	1.60408	0.91236	0.00542	0.04267	0.00268	0.00387	0.00905	0.01325	0.00411	0.00511	1.72538	5.44141	0.4487	0.31803	0.0083	0.08179	0.78829	0.24685	0.11233	0.65158	0.4349	0.44333	1.08369	1.06194	0.84648	1.3002	1.18416	1.04877	11.57812	7.3877	1.61914	4.07227	0.56738	0.95801	0.25187	0.08609	0.59961	0.1497	0.10153	0.34838
1132	1.60408	0.91236	0.00542	0.04267	0.00268	0.00387	0.00905	0.01325	0.00411	0.00511	1.72538	5.44141	0.4487	0.31803	0.0083	0.08179	0.78829	0.24685	0.11233	0.65158	0.4349	0.44333	1.08369	1.06194	0.97434	1.18397	1.18416	1.04877	11.57812	7.3877	1.61914	4.07227	0.56738	0.95801	0.25187	0.08609	0.59961	0.24698	0.00719	0.34545
1133	1.60408	0.91236	0.00542	0.04267	0.00268	0.00387	0.00905	0.01325	0.00411	0.00511	1.72538	5.44141	0.4487	0.31803	0.0083	0.08179	0.78829	0.24685	0.11233	0.65158	0.4349	0.44333	1.08369	1.06194	0.97434	1.3002	0.94661	1.04877	11.57812	7.3877	1.61914	4.07227	0.56738	0.95801	0.25187	0.08609	0.59961	0.25479	0.1842	0.16062
1134	1.60408	0.91236	0.00542	0.04267	0.00268	0.00387	0.00905	0.01325	0.00411	0.00511	1.72538	5.44141	0.4487	0.31803	0.0083	0.08179	0.78829	0.24685	0.11233	0.65158	0.4349	0.44333	1.08369	1.06194	0.97434	1.3002	1.18416	0.90601	11.57812	7.3877	1.61914	4.07227	0.56738	0.95801	0.25187	0.08609	0.59961	0.00554	0.53453	0.05955
1135	1.60408	0.91236	0.00542	0.04267	0.00268	0.00387	0.00905	0.01325	0.00411	0.00511	1.72538	5.44141	0.4487	0.31803	0.0083	0.08179	0.78829	0.24685	0.11233	0.65158	0.4349	0.44333	1.08369	1.06194	0.97434	1.3002	1.18416	1.04877	10.45312	7.3877	1.61914	4.07227	0.56738	0.95801	0.25187	0.08609	0.59961	0.1805	0.30175	0.11735
1136	1.60408	0.91236	0.00542	0.04267	0.00268	0.00387	0.00905	0.01325	0.00411	0.00511	1.72538	5.44141	0.4487	0.31803	0.0083	0.08179	0.78829	0.24685	0.11233	0.65158	0.4349	0.44333	1.08369	1.06194	0.97434	1.3002	1.18416	1.04877	11.57812	6.87207	1.61914	4.07227	0.56738	0.95801	0.25187	0.08609	0.59961	0.33803	0.15228	0.1093
1137	1.60408	0.91236	0.00542	0.04267	0.00268	0.00387	0.00905	0.01325	0.00411	0.00511	1.72538	5.44141	0.4487	0.31803	0.0083	0.08179	0.78829	0.24685	0.11233	0.65158	0.4349	0.44333	1.08369	1.06194	0.97434	1.3002	1.18416	1.04877	11.57812	7.3877	2.73242	4.07227	0.56738	0.95801	0.25187	0.08609	0.59961	0.16291	0.09369	0.34301
1138	1.60408	0.91236	0.00542	0.04267	0.00268	0.00387	0.00905	0.01325	0.00411	0.00511	1.72538	5.44141	0.4487	0.31803	0.0083	0.08179	0.78829	0.24685	0.11233	0.65158	0.4349	0.44333	1.08369	1.06194	0.97434	1.3002	1.18416	1.04877	11.57812	7.3877	1.61914	3.10352	0.56738	0.95801	0.25187	0.08609	0.59961	0.10162	0.07506	0.42294
1139	1.60408	0.91236	0.00542	0.04267	0.00268	0.00387	0.00905	0.01325	0.00411	0.00511	1.72538	5.44141	0.4487	0.31803	0.0083	0.08179	0.78829	0.24685	0.11233	0.65158	0.4349	0.44333	1.08369	1.06194	0.97434	1.3002	1.18416	1.04877	11.57812	7.3877	1.61914	4.07227	0.13965	0.95801	0.25187	0.08609	0.59961	0.33737	0.25824	0.004
1140	1.60408	0.91236	0.00542	0.04267	0.00268	0.00387	0.00905	0.01325	0.00411	0.00511	1.72538	5.44141	0.4487	0.31803	0.0083	0.08179	0.78829	0.24685	0.11233	0.65158	0.4349	0.44333	1.08369	1.06194	0.97434	1.3002	1.18416	1.04877	11.57812	7.3877	1.61914	4.07227	0.56738	1.43652	0.25187	0.08609	0.59961	0.30899	0.18562	0.10499
1141	1.60408	0.91236	0.00542	0.04267	0.00268	0.00387	0.00905	0.01325	0.00411	0.00511	1.72538	5.44141	0.4487	0.31803	0.0083	0.08179	0.78829	0.24685	0.11233	0.65158	0.4349	0.44333	1.08369	1.06194	0.97434	1.3002	1.18416	1.04877	11.57812	7.3877	1.61914	4.07227	0.56738	0.95801	0.09342	0.08609	0.59961	0.08155	0.20477	0.31329
1142	1.60408	0.91236	0.00542	0.04267	0.00268	0.00387	0.00905	0.01325	0.00411	0.00511	1.72538	5.44141	0.4487	0.31803	0.0083	0.08179	0.78829	0.24685	0.11233	0.65158	0.4349	0.44333	1.08369	1.06194	0.97434	1.3002	1.18416	1.04877	11.57812	7.3877	1.61914	4.07227	0.56738	0.95801	0.25187	0.1179	0.59961	0.09145	0.39758	0.11058
1143	1.60408	0.91236	0.00542	0.04267	0.00268	0.00387	0.00905	0.01325	0.00411	0.00511	1.72538	5.44141	0.4487	0.31803	0.0083	0.08179	0.78829	0.24685	0.11233	0.65158	0.4349	0.44333	1.08369	1.06194	0.97434	1.3002	1.18416	1.04877	11.57812	7.3877	1.61914	4.07227	0.56738	0.95801	0.25187	0.08609	0.40195	0.12493	0.17248	0.10455
1144	1.60408	0.91236	0.00542	0.04267	0.00268	0.00387	0.00905	0.01325	0.00411	0.00511	1.72538	5.44141	0.4487	0.31803	0.0083	0.08179	0.78829	0.24685	0.11233	0.65158	0.4349	0.44333	1.08369	1.06194	0.97434	1.3002	1.18416	1.04877	11.57812	7.3877	1.61914	4.07227	0.56738	0.95801	0.25187	0.08609	0.59961	0.06548	0.02703	0.5071
1145	1.60408	0.91236	0.00542	0.04267	0.00268	0.00387	0.00905	0.01325	0.00411	0.00511	1.72538	5.44141	0.4487	0.31803	0.0083	0.08179	0.78829	0.24685	0.11233	0.65158	0.4349	0.44333	1.08369	1.06194	0.97434	1.3002	1.18416	1.04877	11.57812	7.3877	1.61914	4.07227	0.56738	0.95801	0.25187	0.08609	0.59961	0.10027	0.02367	0.47568
1146	1.60408	0.91236	0.00542	0.04267	0.00268	0.00387	0.00905	0.01325	0.00411	0.00511	1.72538	5.44141	0.4487	0.31803	0.0083	0.08179	0.78829	0.24685	0.11233	0.65158	0.4349	0.44333	1.08369	1.06194	0.97434	1.3002	1.18416	1.04877	11.57812	7.3877	1.61914	4.07227	0.56738	0.95801	0.25187	0.08609	0.59961	0.03458	0.55332	0.01171
1147	1.60408	0.91236	0.00542	0.04267	0.00268	0.00387	0.00905	0.01325	0.00411	0.00511	1.72538	5.44141	0.4487	0.31803	0.0083	0.08179	0.78829	0.24685	0.11233	0.65158	0.4349	0.44333	1.08369	1.06194	0.97434	1.3002	1.18416	1.04877	11.57812	7.3877	1.61914	4.07227	0.56738	0.95801	0.25187	0.08609	0.59961	0.13149	0.06093	0.40719
1148	1.80549	0.78029	0.00932	0.08347	0.00175	0.00633	0.00829	0.01431	0.00166	0.00538	1.7628	7.39453	0.43295	0.31909	0.00219	0.00628	0.00128	0.31003	0.23818	0.45138	0.23683	0.29507	1.08583	0.94447	1.25561	1.31922	1.07655	1.03939	22.45312	6.62207	1.23242	4.60352	0.88965	1.18652	0.13344	0.08638	0.30195	0.03455	0.09092	0.17649
1149	1.81033	0.78029	0.00932	0.08347	0.00175	0.00633	0.00829	0.01431	0.00166	0.00538	1.7628	7.39453	0.43295	0.31909	0.00219	0.00628	0.00128	0.31003	0.23818	0.45138	0.23683	0.29507	1.08583	0.94447	1.25561	1.31922	1.07655	1.03939	22.45312	6.62207	1.23242	4.60352	0.88965	1.18652	0.13344	0.08638	0.30195	0.07327	0.0347	0.19399
1150	1.80549	1.25736	0.00932	0.08347	0.00175	0.00633	0.00829	0.01431	0.00166	0.00538	1.7628	7.39453	0.43295	0.31909	0.00219	0.00628	0.00128	0.31003	0.23818	0.45138	0.23683	0.29507	1.08583	0.94447	1.25561	1.31922	1.07655	1.03939	22.45312	6.62207	1.23242	4.60352	0.88965	1.18652	0.13344	0.08638	0.30195	0.04309	0.25772	0.00114
1151	1.80549	0.78029	0.00767	0.08347	0.00175	0.00633	0.00829	0.01431	0.00166	0.00538	1.7628	7.39453	0.43295	0.31909	0.00219	0.00628	0.00128	0.31003	0.23818	0.45138	0.23683	0.29507	1.08583	0.94447	1.25561	1.31922	1.07655	1.03939	22.45312	6.62207	1.23242	4.60352	0.88965	1.18652	0.13344	0.08638	0.30195	0.07952	0.17767	0.04477
1152	1.80549	0.78029	0.00932	0.06742	0.00175	0.00633	0.00829	0.01431	0.00166	0.00538	1.7628	7.39453	0.43295	0.31909	0.00219	0.00628	0.00128	0.31003	0.23818	0.45138	0.23683	0.29507	1.08583	0.94447	1.25561	1.31922	1.07655	1.03939	22.45312	6.62207	1.23242	4.60352	0.88965	1.18652	0.13344	0.08638	0.30195	0.02034	0.07687	0.20474
1153	1.80549	0.78029	0.00932	0.08347	0.00343	0.00633	0.00829	0.01431	0.00166	0.00538	1.7628	7.39453	0.43295	0.31909	0.00219	0.00628	0.00128	0.31003	0.23818	0.45138	0.23683	0.29507	1.08583	0.94447	1.25561	1.31922	1.07655	1.03939	22.45312	6.62207	1.23242	4.60352	0.88965	1.18652	0.13344	0.08638	0.30195	0.10947	0.12926	0.06322
1154	1.80549	0.78029	0.00932	0.08347	0.00175	0.00632	0.00829	0.01431	0.00166	0.00538	1.7628	7.39453	0.43295	0.31909	0.00219	0.00628	0.00128	0.31003	0.23818	0.45138	0.23683	0.29507	1.08583	0.94447	1.25561	1.31922	1.07655	1.03939	22.45312	6.62207	1.23242	4.60352	0.88965	1.18652	0.13344	0.08638	0.30195	0.10768	0.00423	0.19005
1155	1.80549	0.78029	0.00932	0.08347	0.00175	0.00633	0.00164	0.01431	0.00166	0.00538	1.7628	7.39453	0.43295	0.31909	0.00219	0.00628	0.00128	0.31003	0.23818	0.45138	0.23683	0.29507	1.08583	0.94447	1.25561	1.31922	1.07655	1.03939	22.45312	6.62207	1.23242	4.60352	0.88965	1.18652	0.13344	0.08638	0.30195	0.26219	0.02957	0.0102
1156	1.80549	0.78029	0.00932	0.08347	0.00175	0.00633	0.00829	0.00575	0.00166	0.00538	1.7628	7.39453	0.43295	0.31909	0.00219	0.00628	0.00128	0.31003	0.23818	0.45138	0.23683	0.29507	1.08583	0.94447	1.25561	1.31922	1.07655	1.03939	22.45312	6.62207	1.23242	4.60352	0.88965	1.18652	0.13344	0.08638	0.30195	0.05229	0.2057	0.04397
1157	1.80549	0.78029	0.00932	0.08347	0.00175	0.00633	0.00829	0.01431	0.00164	0.00538	1.7628	7.39453	0.43295	0.31909	0.00219	0.00628	0.00128	0.31003	0.23818	0.45138	0.23683	0.29507	1.08583	0.94447	1.25561	1.31922	1.07655	1.03939	22.45312	6.62207	1.23242	4.60352	0.88965	1.18652	0.13344	0.08638	0.30195	0.12574	0.05565	0.12056
1158	1.80549	0.78029	0.00932	0.08347	0.00175	0.00633	0.00829	0.01431	0.00166	0.00761	1.7628	7.39453	0.43295	0.31909	0.00219	0.00628	0.00128	0.31003	0.23818	0.45138	0.23683	0.29507	1.08583	0.94447	1.25561	1.31922	1.07655	1.03939	22.45312	6.62207	1.23242	4.60352	0.88965	1.18652	0.13344	0.08638	0.30195	0.15765	0.0829	0.06141
1159	1.80549	0.78029	0.00932	0.08347	0.00175	0.00633	0.00829	0.01431	0.00166	0.00538	1.51713	7.39453	0.43295	0.31909	0.00219	0.00628	0.00128	0.31003	0.23818	0.45138	0.23683	0.29507	1.08583	0.94447	1.25561	1.31922	1.07655	1.03939	22.45312	6.62207	1.23242	4.60352	0.88965	1.18652	0.13344	0.08638	0.30195	0.01473	0.11712	0.1701
1160	1.80549	0.78029	0.00932	0.08347	0.00175	0.00633	0.00829	0.01431	0.00166	0.00538	1.7628	8.44141	0.43295	0.31909	0.00219	0.00628	0.00128	0.31003	0.23818	0.45138	0.23683	0.29507	1.08583	0.94447	1.25561	1.31922	1.07655	1.03939	22.45312	6.62207	1.23242	4.60352	0.88965	1.18652	0.13344	0.08638	0.30195	0.02998	0.11653	0.15545
1161	1.80549	0.78029	0.00932	0.08347	0.00175	0.00633	0.00829	0.01431	0.00166	0.00538	1.7628	7.39453	0.31428	0.31909	0.00219	0.00628	0.00128	0.31003	0.23818	0.45138	0.23683	0.29507	1.08583	0.94447	1.25561	1.31922	1.07655	1.03939	22.45312	6.62207	1.23242	4.60352	0.88965	1.18652	0.09686	0.08638	0.30195	0.00694	0.16031	0.1347
1162	1.80549	0.78029	0.00932	0.08347	0.00175	0.00633	0.00829	0.01431	0.00166	0.00538	1.7628	7.39453	0.43295	0.21631	0.00219	0.00628	0.00128	0.31003	0.23818	0.45138	0.23683	0.29507	1.08583	0.94447	1.25561	1.31922	1.07655	1.03939	22.45312	6.62207	1.23242	4.60352	0.88965	1.18652	0.13344	0.05855	0.30195	0.04876	0.04458	0.20862
1163	1.80549	0.78029	0.00932	0.08347	0.00175	0.00633	0.00829	0.01431	0.00166	0.00538	1.7628	7.39453	0.43295	0.31909	0.01193	0.00628	0.00128	0.31003	0.23818	0.45138	0.23683	0.29507	1.08583	0.94447	1.25561	1.31922	1.07655	1.03939	22.45312	6.62207	1.23242	4.60352	0.88965	1.18652	0.13344	0.08638	0.30195	0.00282	0.2046	0.09453
1164	1.80549	0.78029	0.00932	0.08347	0.00175	0.00633	0.00829	0.01431	0.00166	0.00538	1.7628	7.39453	0.43295	0.31909	0.00219	0.11099	0.00128	0.31003	0.23818	0.45138	0.23683	0.29507	1.08583	0.94447	1.25561	1.31922	1.07655	1.03939	22.45312	6.62207	1.23242	4.60352	0.88965	1.18652	0.13344	0.08638	0.30195	0.00794	0.10644	0.18757
1165	1.80549	0.78029	0.00932	0.08347	0.00175	0.00633	0.00829	0.01431	0.00166	0.00538	1.7628	7.39453	0.43295	0.31909	0.00219	0.00628	0.18866	0.31003	0.23818	0.45138	0.23683	0.29507	1.08583	0.94447	1.25561	1.31922	1.07655	1.03939	22.45312	6.62207	1.23242	4.60352	0.88965	1.18652	0.13344	0.08638	0.30195	0.08609	0.06855	0.14732
1166	1.80549	0.78029	0.00932	0.08347	0.00175	0.00633	0.00829	0.01431	0.00166	0.00538	1.7628	7.39453	0.43295	0.31909	0.00219	0.00628	0.00128	0.35917	0.23818	0.45138	0.23683	0.29507	1.08583	0.94447	1.25561	1.31922	1.07655	1.03939	22.45312	6.62207	1.23242	4.60352	0.88965	1.18652	0.13344	0.08638	0.30195	0.01743	0.10084	0.18368
1167	1.80549	0.78029	0.00932	0.08347	0.00175	0.00633	0.00829	0.01431	0.00166	0.00538	1.7628	7.39453	0.43295	0.31909	0.00219	0.00628	0.00128	0.31003	0.04711	0.45138	0.23683	0.29507	1.08583	0.94447	1.25561	1.31922	1.07655	1.03939	22.45312	6.62207	1.23242	4.60352	0.88965	1.18652	0.13344	0.08638	0.30195	0.17278	0.12149	0.00769
1168	1.80549	0.78029	0.00932	0.08347	0.00175	0.00633	0.00829	0.01431	0.00166	0.00538	1.7628	7.39453	0.43295	0.31909	0.00219	0.00628	0.00128	0.31003	0.23818	0.47485	0.23683	0.29507	1.08583	0.94447	1.25561	1.31922	1.07655	1.03939	22.45312	6.62207	1.23242	4.60352	0.88965	1.18652	0.13344	0.08638	0.30195	0.05543	0.00362	0.2429
1169	1.80549	0.78029	0.00932	0.08347	0.00175	0.00633	0.00829	0.01431	0.00166	0.00538	1.7628	7.39453	0.43295	0.31909	0.00219	0.00628	0.00128	0.31003	0.23818	0.45138	0.02377	0.29507	1.08583	0.94447	1.25561	1.31922	1.07655	1.03939	22.45312	6.62207	1.23242	4.60352	0.88965	1.18652	0.13344	0.08638	0.30195	0.11028	0.14434	0.04734
1170	1.80549	0.78029	0.00932	0.08347	0.00175	0.00633	0.00829	0.01431	0.00166	0.00538	1.7628	7.39453	0.43295	0.31909	0.00219	0.00628	0.00128	0.31003	0.23818	0.45138	0.23683	0.38864	1.08583	0.94447	1.25561	1.31922	1.07655	1.03939	22.45312	6.62207	1.23242	4.60352	0.88965	1.18652	0.13344	0.08638	0.30195	0.17864	0.00756	0.11575
1171	1.80549	0.78029	0.00932	0.08347	0.00175	0.00633	0.00829	0.01431	0.00166	0.00538	1.7628	7.39453	0.43295	0.31909	0.00219	0.00628	0.00128	0.31003	0.23818	0.45138	0.23683	0.29507	0.94669	0.94447	1.25561	1.31922	1.07655	1.03939	22.45312	6.62207	1.23242	4.60352	0.88965	1.18652	0.13344	0.08638	0.30195	0.07464	0.15841	0.06891
1172	1.80549	0.78029	0.00932	0.08347	0.00175	0.00633	0.00829	0.01431	0.00166	0.00538	1.7628	7.39453	0.43295	0.31909	0.00219	0.00628	0.00128	0.31003	0.23818	0.45138	0.23683	0.29507	1.08583	0.92769	1.25561	1.31922	1.07655	1.03939	22.45312	6.62207	1.23242	4.60352	0.88965	1.18652	0.13344	0.08638	0.30195	0.09128	0.15924	0.05143
1173	1.80549	0.78029	0.00932	0.08347	0.00175	0.00633	0.00829	0.01431	0.00166	0.00538	1.7628	7.39453	0.43295	0.31909	0.00219	0.00628	0.00128	0.31003	0.23818	0.45138	0.23683	0.29507	1.08583	0.94447	0.83796	1.31922	1.07655	1.03939	22.45312	6.62207	1.23242	4.60352	0.88965	1.18652	0.13344	0.08638	0.30195	0.11172	0.08118	0.10905
1174	1.80549	0.78029	0.00932	0.08347	0.00175	0.00633	0.00829	0.01431	0.00166	0.00538	1.7628	7.39453	0.43295	0.31909	0.00219	0.00628	0.00128	0.31003	0.23818	0.45138	0.23683	0.29507	1.08583	0.94447	1.25561	1.16495	1.07655	1.03939	22.45312	6.62207	1.23242	4.60352	0.88965	1.18652	0.13344	0.08638	0.30195	0.04309	0.12134	0.13753
1175	1.80549	0.78029	0.00932	0.08347	0.00175	0.00633	0.00829	0.01431	0.00166	0.00538	1.7628	7.39453	0.43295	0.31909	0.00219	0.00628	0.00128	0.31003	0.23818	0.45138	0.23683	0.29507	1.08583	0.94447	1.25561	1.31922	1.05422	1.03939	22.45312	6.62207	1.23242	4.60352	0.88965	1.18652	0.13344	0.08638	0.30195	0.02919	0.11118	0.16159
1176	1.80549	0.78029	0.00932	0.08347	0.00175	0.00633	0.00829	0.01431	0.00166	0.00538	1.7628	7.39453	0.43295	0.31909	0.00219	0.00628	0.00128	0.31003	0.23818	0.45138	0.23683	0.29507	1.08583	0.94447	1.25561	1.31922	1.07655	0.91539	22.45312	6.62207	1.23242	4.60352	0.88965	1.18652	0.13344	0.08638	0.30195	0.13432	0.03536	0.13227
1177	1.80549	0.78029	0.00932	0.08347	0.00175	0.00633	0.00829	0.01431	0.00166	0.00538	1.7628	7.39453	0.43295	0.31909	0.00219	0.00628	0.00128	0.31003	0.23818	0.45138	0.23683	0.29507	1.08583	0.94447	1.25561	1.31922	1.07655	1.03939	23.57812	6.62207	1.23242	4.60352	0.88965	1.18652	0.13344	0.08638	0.30195	0.112	0.02611	0.16384
1178	1.80549	0.78029	0.00932	0.08347	0.00175	0.00633	0.00829	0.01431	0.00166	0.00538	1.7628	7.39453	0.43295	0.31909	0.00219	0.00628	0.00128	0.31003	0.23818	0.45138	0.23683	0.29507	1.08583	0.94447	1.25561	1.31922	1.07655	1.03939	22.45312	7.1377	1.23242	4.60352	0.88965	1.18652	0.13344	0.08638	0.30195	0.07455	0.12773	0.09967
1179	1.80549	0.78029	0.00932	0.08347	0.00175	0.00633	0.00829	0.01431	0.00166	0.00538	1.7628	7.39453	0.43295	0.31909	0.00219	0.00628	0.00128	0.31003	0.23818	0.45138	0.23683	0.29507	1.08583	0.94447	1.25561	1.31922	1.07655	1.03939	22.45312	6.62207	2.11914	4.60352	0.88965	1.18652	0.13344	0.08638	0.30195	0.28702	0.01134	0.0036
1180	1.80549	0.78029	0.00932	0.08347	0.00175	0.00633	0.00829	0.01431	0.00166	0.00538	1.7628	7.39453	0.43295	0.31909	0.00219	0.00628	0.00128	0.31003	0.23818	0.45138	0.23683	0.29507	1.08583	0.94447	1.25561	1.31922	1.07655	1.03939	22.45312	6.62207	1.23242	4.57227	0.88965	1.18652	0.13344	0.08638	0.30195	0.03078	0.12101	0.15016
1181	1.80549	0.78029	0.00932	0.08347	0.00175	0.00633	0.00829	0.01431	0.00166	0.00538	1.7628	7.39453	0.43295	0.31909	0.00219	0.00628	0.00128	0.31003	0.23818	0.45138	0.23683	0.29507	1.08583	0.94447	1.25561	1.31922	1.07655	1.03939	22.45312	6.62207	1.23242	4.60352	0.81738	1.18652	0.13344	0.08638	0.30195	0.07527	0.14579	0.08089
1182	1.80549	0.78029	0.00932	0.08347	0.00175	0.00633	0.00829	0.01431	0.00166	0.00538	1.7628	7.39453	0.43295	0.31909	0.00219	0.00628	0.00128	0.31003	0.23818	0.45138	0.23683	0.29507	1.08583	0.94447	1.25561	1.31922	1.07655	1.03939	22.45312	6.62207	1.23242	4.60352	0.88965	0.70801	0.13344	0.08638	0.30195	0.15644	0.07183	0.07368
1183	1.80549	0.78029	0.00932	0.08347	0.00175	0.00633	0.00829	0.01431	0.00166	0.00538	1.7628	7.39453	0.43295	0.31909	0.00219	0.00628	0.00128	0.31003	0.23818	0.45138	0.23683	0.29507	1.08583	0.94447	1.25561	1.31922	1.07655	1.03939	22.45312	6.62207	1.23242	4.60352	0.88965	1.18652	0.19973	0.08638	0.30195	0.1955	0.04018	0.06627
1184	1.80549	0.78029	0.00932	0.08347	0.00175	0.00633	0.00829	0.01431	0.00166	0.00538	1.7628	7.39453	0.43295	0.31909	0.00219	0.00628	0.00128	0.31003	0.23818	0.45138	0.23683	0.29507	1.08583	0.94447	1.25561	1.31922	1.07655	1.03939	22.45312	6.62207	1.23242	4.60352	0.88965	1.18652	0.13344	0.11829	0.30195	0.02027	0.03561	0.24607
1185	1.80549	0.78029	0.00932	0.08347	0.00175	0.00633	0.00829	0.01431	0.00166	0.00538	1.7628	7.39453	0.43295	0.31909	0.00219	0.00628	0.00128	0.31003	0.23818	0.45138	0.23683	0.29507	1.08583	0.94447	1.25561	1.31922	1.07655	1.03939	22.45312	6.62207	1.23242	4.60352	0.88965	1.18652	0.13344	0.08638	0.29961	0.17277	0.07136	0.05549
1186	1.80549	0.78029	0.00932	0.08347	0.00175	0.00633	0.00829	0.01431	0.00166	0.00538	1.7628	7.39453	0.43295	0.31909	0.00219	0.00628	0.00128	0.31003	0.23818	0.45138	0.23683	0.29507	1.08583	0.94447	1.25561	1.31922	1.07655	1.03939	22.45312	6.62207	1.23242	4.60352	0.88965	1.18652	0.13344	0.08638	0.30195	0.20076	0.05257	0.04862
1187	1.80549	0.78029	0.00932	0.08347	0.00175	0.00633	0.00829	0.01431	0.00166	0.00538	1.7628	7.39453	0.43295	0.31909	0.00219	0.00628	0.00128	0.31003	0.23818	0.45138	0.23683	0.29507	1.08583	0.94447	1.25561	1.31922	1.07655	1.03939	22.45312	6.62207	1.23242	4.60352	0.88965	1.18652	0.13344	0.08638	0.30195	0.0449	0.1282	0.12885
1188	1.80549	0.78029	0.00932	0.08347	0.00175	0.00633	0.00829	0.01431	0.00166	0.00538	1.7628	7.39453	0.43295	0.31909	0.00219	0.00628	0.00128	0.31003	0.23818	0.45138	0.23683	0.29507	1.08583	0.94447	1.25561	1.31922	1.07655	1.03939	22.45312	6.62207	1.23242	4.60352	0.88965	1.18652	0.13344	0.08638	0.30195	0.19049	0.05142	0.06004
1189	1.80549	1.25736	0.00767	0.06742	0.00343	0.00632	0.00164	0.00575	0.00164	0.00761	1.51713	8.44141	0.31428	0.21631	0.01193	0.11099	0.18866	0.35917	0.04711	0.47485	0.02377	0.38864	0.94669	0.92769	0.83796	1.16495	1.05422	0.91539	23.57812	7.1377	2.11914	4.57227	0.81738	0.70801	0.14498	0.08019	0.29961	0.0119	0.06077	0.22694
1190	1.81033	0.78029	0.00767	0.06742	0.00343	0.00632	0.00164	0.00575	0.00164	0.00761	1.51713	8.44141	0.31428	0.21631	0.01193	0.11099	0.18866	0.35917	0.04711	0.47485	0.02377	0.38864	0.94669	0.92769	0.83796	1.16495	1.05422	0.91539	23.57812	7.1377	2.11914	4.57227	0.81738	0.70801	0.14498	0.08019	0.29961	0.03497	0.16916	0.09548
1191	1.81033	1.25736	0.00932	0.06742	0.00343	0.00632	0.00164	0.00575	0.00164	0.00761	1.51713	8.44141	0.31428	0.21631	0.01193	0.11099	0.18866	0.35917	0.04711	0.47485	0.02377	0.38864	0.94669	0.92769	0.83796	1.16495	1.05422	0.91539	23.57812	7.1377	2.11914	4.57227	0.81738	0.70801	0.14498	0.08019	0.29961	0.23361	0.05739	0.00861
1192	1.81033	1.25736	0.00767	0.08347	0.00343	0.00632	0.00164	0.00575	0.00164	0.00761	1.51713	8.44141	0.31428	0.21631	0.01193	0.11099	0.18866	0.35917	0.04711	0.47485	0.02377	0.38864	0.94669	0.92769	0.83796	1.16495	1.05422	0.91539	23.57812	7.1377	2.11914	4.57227	0.81738	0.70801	0.14498	0.08019	0.29961	0.08123	0.07241	0.14597
1193	1.81033	1.25736	0.00767	0.06742	0.00175	0.00632	0.00164	0.00575	0.00164	0.00761	1.51713	8.44141	0.31428	0.21631	0.01193	0.11099	0.18866	0.35917	0.04711	0.47485	0.02377	0.38864	0.94669	0.92769	0.83796	1.16495	1.05422	0.91539	23.57812	7.1377	2.11914	4.57227	0.81738	0.70801	0.14498	0.08019	0.29961	0.04923	0.13827	0.11211
1194	1.81033	1.25736	0.00767	0.06742	0.00343	0.00633	0.00164	0.00575	0.00164	0.00761	1.51713	8.44141	0.31428	0.21631	0.01193	0.11099	0.18866	0.35917	0.04711	0.47485	0.02377	0.38864	0.94669	0.92769	0.83796	1.16495	1.05422	0.91539	23.57812	7.1377	2.11914	4.57227	0.81738	0.70801	0.14498	0.08019	0.29961	0.02296	0.25215	0.0245
1195	1.81033	1.25736	0.00767	0.06742	0.00343	0.00632	0.00829	0.00575	0.00164	0.00761	1.51713	8.44141	0.31428	0.21631	0.01193	0.11099	0.18866	0.35917	0.04711	0.47485	0.02377	0.38864	0.94669	0.92769	0.83796	1.16495	1.05422	0.91539	23.57812	7.1377	2.11914	4.57227	0.81738	0.70801	0.14498	0.08019	0.29961	0.09038	0.1722	0.03702
1196	1.81033	1.25736	0.00767	0.06742	0.00343	0.00632	0.00164	0.01431	0.00164	0.00761	1.51713	8.44141	0.31428	0.21631	0.01193	0.11099	0.18866	0.35917	0.04711	0.47485	0.02377	0.38864	0.94669	0.92769	0.83796	1.16495	1.05422	0.91539	23.57812	7.1377	2.11914	4.57227	0.81738	0.70801	0.14498	0.08019	0.29961	0.1395	0.09447	0.06564
1197	1.81033	1.25736	0.00767	0.06742	0.00343	0.00632	0.00164	0.00575	0.00166	0.00761	1.51713	8.44141	0.31428	0.21631	0.01193	0.11099	0.18866	0.35917	0.04711	0.47485	0.02377	0.38864	0.94669	0.92769	0.83796	1.16495	1.05422	0.91539	23.57812	7.1377	2.11914	4.57227	0.81738	0.70801	0.14498	0.08019	0.29961	0.17597	0.02152	0.10212
1198	1.81033	1.25736	0.00767	0.06742	0.00343	0.00632	0.00164	0.00575	0.00164	0.00538	1.51713	8.44141	0.31428	0.21631	0.01193	0.11099	0.18866	0.35917	0.04711	0.47485	0.02377	0.38864	0.94669	0.92769	0.83796	1.16495	1.05422	0.91539	23.57812	7.1377	2.11914	4.57227	0.81738	0.70801	0.14498	0.08019	0.29961	0.16275	0.09344	0.04342
1199	1.81033	1.25736	0.00767	0.06742	0.00343	0.00632	0.00164	0.00575	0.00164	0.00761	1.7628	8.44141	0.31428	0.21631	0.01193	0.11099	0.18866	0.35917	0.04711	0.47485	0.02377	0.38864	0.94669	0.92769	0.83796	1.16495	1.05422	0.91539	23.57812	7.1377	2.11914	4.57227	0.81738	0.70801	0.14498	0.08019	0.29961	0.00768	0.1384	0.15353
1200	1.81033	1.25736	0.00767	0.06742	0.00343	0.00632	0.00164	0.00575	0.00164	0.00761	1.51713	7.39453	0.31428	0.21631	0.01193	0.11099	0.18866	0.35917	0.04711	0.47485	0.02377	0.38864	0.94669	0.92769	0.83796	1.16495	1.05422	0.91539	23.57812	7.1377	2.11914	4.57227	0.81738	0.70801	0.14498	0.08019	0.29961	0.15068	0.09065	0.05828
1201	1.81033	1.25736	0.00767	0.06742	0.00343	0.00632	0.00164	0.00575	0.00164	0.00761	1.51713	8.44141	0.43295	0.21631	0.01193	0.11099	0.18866	0.35917	0.04711	0.47485	0.02377	0.38864	0.94669	0.92769	0.83796	1.16495	1.05422	0.91539	23.57812	7.1377	2.11914	4.57227	0.81738	0.70801	0.19973	0.08019	0.29961	0.12511	0.07168	0.10282
1202	1.81033	1.25736	0.00767	0.06742	0.00343	0.00632	0.00164	0.00575	0.00164	0.00761	1.51713	8.44141	0.31428	0.31909	0.01193	0.11099	0.18866	0.35917	0.04711	0.47485	0.02377	0.38864	0.94669	0.92769	0.83796	1.16495	1.05422	0.91539	23.57812	7.1377	2.11914	4.57227	0.81738	0.70801	0.14498	0.11829	0.29961	0.08243	0.13372	0.08346
1203	1.81033	1.25736	0.00767	0.06742	0.00343	0.00632	0.00164	0.00575	0.00164	0.00761	1.51713	8.44141	0.31428	0.21631	0.00219	0.11099	0.18866	0.35917	0.04711	0.47485	0.02377	0.38864	0.94669	0.92769	0.83796	1.16495	1.05422	0.91539	23.57812	7.1377	2.11914	4.57227	0.81738	0.70801	0.14498	0.08019	0.29961	0.02601	0.14473	0.12887
1204	1.81033	1.25736	0.00767	0.06742	0.00343	0.00632	0.00164	0.00575	0.00164	0.00761	1.51713	8.44141	0.31428	0.21631	0.01193	0.00628	0.18866	0.35917	0.04711	0.47485	0.02377	0.38864	0.94669	0.92769	0.83796	1.16495	1.05422	0.91539	23.57812	7.1377	2.11914	4.57227	0.81738	0.70801	0.14498	0.08019	0.29961	0.17538	0.06962	0.05461
1205	1.81033	1.25736	0.00767	0.06742	0.00343	0.00632	0.00164	0.00575	0.00164	0.00761	1.51713	8.44141	0.31428	0.21631	0.01193	0.11099	0.00128	0.35917	0.04711	0.47485	0.02377	0.38864	0.94669	0.92769	0.83796	1.16495	1.05422	0.91539	23.57812	7.1377	2.11914	4.57227	0.81738	0.70801	0.14498	0.08019	0.29961	0.00112	0.15841	0.14008
1206	1.81033	1.25736	0.00767	0.06742	0.00343	0.00632	0.00164	0.00575	0.00164	0.00761	1.51713	8.44141	0.31428	0.21631	0.01193	0.11099	0.18866	0.31003	0.04711	0.47485	0.02377	0.38864	0.94669	0.92769	0.83796	1.16495	1.05422	0.91539	23.57812	7.1377	2.11914	4.57227	0.81738	0.70801	0.14498	0.08019	0.29961	0.11605	0.17934	0.00422
1207	1.81033	1.25736	0.00767	0.06742	0.00343	0.00632	0.00164	0.00575	0.00164	0.00761	1.51713	8.44141	0.31428	0.21631	0.01193	0.11099	0.18866	0.35917	0.23818	0.47485	0.02377	0.38864	0.94669	0.92769	0.83796	1.16495	1.05422	0.91539	23.57812	7.1377	2.11914	4.57227	0.81738	0.70801	0.14498	0.08019	0.29961	0.09515	0.05679	0.14767
1208	1.81033	1.25736	0.00767	0.06742	0.00343	0.00632	0.00164	0.00575	0.00164	0.00761	1.51713	8.44141	0.31428	0.21631	0.01193	0.11099	0.18866	0.35917	0.04711	0.45138	0.02377	0.38864	0.94669	0.92769	0.83796	1.16495	1.05422	0.91539	23.57812	7.1377	2.11914	4.57227	0.81738	0.70801	0.14498	0.08019	0.29961	0.07337	0.11955	0.10669
1209	1.81033	1.25736	0.00767	0.06742	0.00343	0.00632	0.00164	0.00575	0.00164	0.00761	1.51713	8.44141	0.31428	0.21631	0.01193	0.11099	0.18866	0.35917	0.04711	0.47485	0.23683	0.38864	0.94669	0.92769	0.83796	1.16495	1.05422	0.91539	23.57812	7.1377	2.11914	4.57227	0.81738	0.70801	0.14498	0.08019	0.29961	0.16271	0.06354	0.07336
1210	1.81033	1.25736	0.00767	0.06742	0.00343	0.00632	0.00164	0.00575	0.00164	0.00761	1.51713	8.44141	0.31428	0.21631	0.01193	0.11099	0.18866	0.35917	0.04711	0.47485	0.02377	0.29507	0.94669	0.92769	0.83796	1.16495	1.05422	0.91539	23.57812	7.1377	2.11914	4.57227	0.81738	0.70801	0.14498	0.08019	0.29961	0.12406	0.00011	0.17544
1211	1.81033	1.25736	0.00767	0.06742	0.00343	0.00632	0.00164	0.00575	0.00164	0.00761	1.51713	8.44141	0.31428	0.21631	0.01193	0.11099	0.18866	0.35917	0.04711	0.47485	0.02377	0.38864	1.08583	0.92769	0.83796	1.16495	1.05422	0.91539	23.57812	7.1377	2.11914	4.57227	0.81738	0.70801	0.14498	0.08019	0.29961	0.04849	0.07948	0.17165
1212	1.81033	1.25736	0.00767	0.06742	0.00343	0.00632	0.00164	0.00575	0.00164	0.00761	1.51713	8.44141	0.31428	0.21631	0.01193	0.11099	0.18866	0.35917	0.04711	0.47485	0.02377	0.38864	0.94669	0.94447	0.83796	1.16495	1.05422	0.91539	23.57812	7.1377	2.11914	4.57227	0.81738	0.70801	0.14498	0.08019	0.29961	0.00249	0.03121	0.26591
1213	1.81033	1.25736	0.00767	0.06742	0.00343	0.00632	0.00164	0.00575	0.00164	0.00761	1.51713	8.44141	0.31428	0.21631	0.01193	0.11099	0.18866	0.35917	0.04711	0.47485	0.02377	0.38864	0.94669	0.92769	1.25561	1.16495	1.05422	0.91539	23.57812	7.1377	2.11914	4.57227	0.81738	0.70801	0.14498	0.08019	0.29961	0.04656	0.07548	0.17757
1214	1.81033	1.25736	0.00767	0.06742	0.00343	0.00632	0.00164	0.00575	0.00164	0.00761	1.51713	8.44141	0.31428	0.21631	0.01193	0.11099	0.18866	0.35917	0.04711	0.47485	0.02377	0.38864	0.94669	0.92769	0.83796	1.31922	1.05422	0.91539	23.57812	7.1377	2.11914	4.57227	0.81738	0.70801	0.14498	0.08019	0.29961	0.0402	0.08821	0.17119
1215	1.81033	1.25736	0.00767	0.06742	0.00343	0.00632	0.00164	0.00575	0.00164	0.00761	1.51713	8.44141	0.31428	0.21631	0.01193	0.11099	0.18866	0.35917	0.04711	0.47485	0.02377	0.38864	0.94669	0.92769	0.83796	1.16495	1.07655	0.91539	23.57812	7.1377	2.11914	4.57227	0.81738	0.70801	0.14498	0.08019	0.29961	0.18736	0.01068	0.10157
1216	1.81033	1.25736	0.00767	0.06742	0.00343	0.00632	0.00164	0.00575	0.00164	0.00761	1.51713	8.44141	0.31428	0.21631	0.01193	0.11099	0.18866	0.35917	0.04711	0.47485	0.02377	0.38864	0.94669	0.92769	0.83796	1.16495	1.05422	1.03939	23.57812	7.1377	2.11914	4.57227	0.81738	0.70801	0.14498	0.08019	0.29961	0.14213	0.09822	0.05926
1217	1.81033	1.25736	0.00767	0.06742	0.00343	0.00632	0.00164	0.00575	0.00164	0.00761	1.51713	8.44141	0.31428	0.21631	0.01193	0.11099	0.18866	0.35917	0.04711	0.47485	0.02377	0.38864	0.94669	0.92769	0.83796	1.16495	1.05422	0.91539	22.45312	7.1377	2.11914	4.57227	0.81738	0.70801	0.14498	0.08019	0.29961	0.23289	0.0244	0.04232
1218	1.81033	1.25736	0.00767	0.06742	0.00343	0.00632	0.00164	0.00575	0.00164	0.00761	1.51713	8.44141	0.31428	0.21631	0.01193	0.11099	0.18866	0.35917	0.04711	0.47485	0.02377	0.38864	0.94669	0.92769	0.83796	1.16495	1.05422	0.91539	23.57812	6.62207	2.11914	4.57227	0.81738	0.70801	0.14498	0.08019	0.29961	0.02563	0.23946	0.03453
1219	1.81033	1.25736	0.00767	0.06742	0.00343	0.00632	0.00164	0.00575	0.00164	0.00761	1.51713	8.44141	0.31428	0.21631	0.01193	0.11099	0.18866	0.35917	0.04711	0.47485	0.02377	0.38864	0.94669	0.92769	0.83796	1.16495	1.05422	0.91539	23.57812	7.1377	1.23242	4.57227	0.81738	0.70801	0.14498	0.08019	0.29961	0.00209	0.05845	0.23907
1220	1.81033	1.25736	0.00767	0.06742	0.00343	0.00632	0.00164	0.00575	0.00164	0.00761	1.51713	8.44141	0.31428	0.21631	0.01193	0.11099	0.18866	0.35917	0.04711	0.47485	0.02377	0.38864	0.94669	0.92769	0.83796	1.16495	1.05422	0.91539	23.57812	7.1377	2.11914	4.60352	0.81738	0.70801	0.14498	0.08019	0.29961	0.00592	0.21461	0.07908
1221	1.81033	1.25736	0.00767	0.06742	0.00343	0.00632	0.00164	0.00575	0.00164	0.00761	1.51713	8.44141	0.31428	0.21631	0.01193	0.11099	0.18866	0.35917	0.04711	0.47485	0.02377	0.38864	0.94669	0.92769	0.83796	1.16495	1.05422	0.91539	23.57812	7.1377	2.11914	4.57227	0.88965	0.70801	0.14498	0.08019	0.29961	0.01449	0.1741	0.11102
1222	1.81033	1.25736	0.00767	0.06742	0.00343	0.00632	0.00164	0.00575	0.00164	0.00761	1.51713	8.44141	0.31428	0.21631	0.01193	0.11099	0.18866	0.35917	0.04711	0.47485	0.02377	0.38864	0.94669	0.92769	0.83796	1.16495	1.05422	0.91539	23.57812	7.1377	2.11914	4.57227	0.81738	1.18652	0.14498	0.08019	0.29961	0.10511	0.02395	0.17055
1223	1.81033	1.25736	0.00767	0.06742	0.00343	0.00632	0.00164	0.00575	0.00164	0.00761	1.51713	8.44141	0.31428	0.21631	0.01193	0.11099	0.18866	0.35917	0.04711	0.47485	0.02377	0.38864	0.94669	0.92769	0.83796	1.16495	1.05422	0.91539	23.57812	7.1377	2.11914	4.57227	0.81738	0.70801	0.09686	0.08019	0.29961	0.04655	0.07434	0.17872
1224	1.81033	1.25736	0.00767	0.06742	0.00343	0.00632	0.00164	0.00575	0.00164	0.00761	1.51713	8.44141	0.31428	0.21631	0.01193	0.11099	0.18866	0.35917	0.04711	0.47485	0.02377	0.38864	0.94669	0.92769	0.83796	1.16495	1.05422	0.91539	23.57812	7.1377	2.11914	4.57227	0.81738	0.70801	0.14498	0.05855	0.29961	0.19693	0.04604	0.05663
1225	1.81033	1.25736	0.00767	0.06742	0.00343	0.00632	0.00164	0.00575	0.00164	0.00761	1.51713	8.44141	0.31428	0.21631	0.01193	0.11099	0.18866	0.35917	0.04711	0.47485	0.02377	0.38864	0.94669	0.92769	0.83796	1.16495	1.05422	0.91539	23.57812	7.1377	2.11914	4.57227	0.81738	0.70801	0.14498	0.08019	0.30195	0.04852	0.23606	0.01738
1226	1.81033	1.25736	0.00767	0.06742	0.00343	0.00632	0.00164	0.00575	0.00164	0.00761	1.51713	8.44141	0.31428	0.21631	0.01193	0.11099	0.18866	0.35917	0.04711	0.47485	0.02377	0.38864	0.94669	0.92769	0.83796	1.16495	1.05422	0.91539	23.57812	7.1377	2.11914	4.57227	0.81738	0.70801	0.14498	0.08019	0.29961	0.08473	0.01214	0.20274
1227	1.81033	1.25736	0.00767	0.06742	0.00343	0.00632	0.00164	0.00575	0.00164	0.00761	1.51713	8.44141	0.31428	0.21631	0.01193	0.11099	0.18866	0.35917	0.04711	0.47485	0.02377	0.38864	0.94669	0.92769	0.83796	1.16495	1.05422	0.91539	23.57812	7.1377	2.11914	4.57227	0.81738	0.70801	0.14498	0.08019	0.29961	0.27537	0.01891	0.00533
1228	1.81033	1.25736	0.00767	0.06742	0.00343	0.00632	0.00164	0.00575	0.00164	0.00761	1.51713	8.44141	0.31428	0.21631	0.01193	0.11099	0.18866	0.35917	0.04711	0.47485	0.02377	0.38864	0.94669	0.92769	0.83796	1.16495	1.05422	0.91539	23.57812	7.1377	2.11914	4.57227	0.81738	0.70801	0.14498	0.08019	0.29961	0.00936	0.10441	0.18584
[truncated: 162,771 more rows]
