# Supplementary material for: Global Sensitivity Analysis of Metabolic Models for Phosphorus Accumulating Organisms in Enhanced Biological Phosphorus Removal
Source: Front Bioeng Biotechnol. 2019 Oct 4;7:234. doi: 10.3389/fbioe.2019.00234 (PMC6787149; doi:10.3389/fbioe.2019.00234)
Supplement: Supplementary file 2 [file Data_Sheet_3.ZIP › Appendices/Appendix_8.csv]

	K_1	K_2	K_Gly	K_HAc	K_HPr	K_O2	K_PHA	K_PO4	K_PP	K_f_PHA	delta	epsilon	f_Gly_max	f_PP_max	m_ATP_an	m_ATP_ox	q_Gly	q_HAc	q_HPr	q_PHA	q_PP	q_VFA	theta_m_ATP_an	theta_m_ATP_ox	theta_q_Gly	theta_q_PHA	theta_q_PP	theta_q_VFA	T	pH	S_VFA	X_PAO	r_HAc_HPr	r_P_C$	f_Gly	f_PP	f_PHB	f_PHV	f_PH2MV	R_squared
S_O2	4e-06	4.9000000000000005e-05	0.00028900000000000003	1.6e-05	0.000361	4.9000000000000005e-05	0.0001	1e-06	2.5e-05	1e-06	0.0004	4.9000000000000005e-05	0.003721	1.6e-05	0.00012099999999999999	4.9000000000000005e-05	0.00019600000000000002	4.9000000000000005e-05	0.00012099999999999999	0.00044100000000000004	0.0001	9e-06	3.6e-05	1e-06	0.0007289999999999999	0.00028900000000000003	8.099999999999999e-05	1e-06	0.0009	0.00028900000000000003	1.6e-05	0.000529	1e-06	1e-06	0.002116	0.0	0.0012250000000000002	0.000676	0.000676	0.008
S_HAc	4.9000000000000005e-05	8.099999999999999e-05	9e-06	4.9000000000000005e-05	0.000361	1.6e-05	0.0010890000000000001	3.6e-05	0.000256	1e-06	4.9000000000000005e-05	6.4e-05	1.6e-05	0.000144	8.099999999999999e-05	0.00028900000000000003	4.9000000000000005e-05	0.00028900000000000003	0.000361	9e-06	1.6e-05	4e-06	0.00019600000000000002	8.099999999999999e-05	2.5e-05	9e-06	4e-06	8.099999999999999e-05	3.6e-05	3.6e-05	0.0009	4e-06	0.012321	1.6e-05	9e-06	0.0012959999999999998	0.00048399999999999995	0.000169	0.00028900000000000003	0.018
S_HPr	3.6e-05	0.000256	6.4e-05	0.0006250000000000001	4e-06	8.099999999999999e-05	0.000361	0.000144	0.0001	0.00012099999999999999	4.9000000000000005e-05	0.0	3.6e-05	2.5e-05	0.0001	0.000144	9e-06	0.000169	0.0008410000000000001	2.5e-05	1.6e-05	0.000225	0.000256	0.0007289999999999999	4.9000000000000005e-05	1.6e-05	1e-06	1e-06	6.4e-05	4e-06	0.0026009999999999996	3.6e-05	0.0064	1.6e-05	6.4e-05	6.4e-05	0.00048399999999999995	0.00028900000000000003	0.000529	0.014
S_PO4	4e-06	0.000256	9e-06	0.000144	0.00032399999999999996	1.6e-05	0.0016810000000000002	1.6e-05	4e-06	1e-06	4.9000000000000005e-05	0.000225	1.6e-05	2.5e-05	0.000256	2.5e-05	1e-06	0.0	4.9000000000000005e-05	0.000144	8.099999999999999e-05	0.0006250000000000001	0.000225	0.00032399999999999996	3.6e-05	4e-06	1e-06	0.00028900000000000003	0.00032399999999999996	4.9000000000000005e-05	0.002025	1e-06	0.00048399999999999995	0.00012099999999999999	4.9000000000000005e-05	4e-06	0.00019600000000000002	0.0004	0.000256	0.008
X_PAO	1e-06	3.6e-05	0.0001	0.000169	0.00019600000000000002	1e-06	1.6e-05	2.5e-05	0.000169	8.099999999999999e-05	0.000361	9e-06	0.0006250000000000001	0.000256	0.0008410000000000001	0.000169	0.00044100000000000004	0.000225	0.00012099999999999999	0.00028900000000000003	0.000256	0.000529	2.5e-05	0.00048399999999999995	8.099999999999999e-05	0.000225	6.4e-05	1e-06	0.000169	0.0001	0.0001	0.0008410000000000001	1e-06	4e-06	4e-06	4e-06	1e-06	9e-06	9e-06	0.007
X_PHB	3.6e-05	0.0	1.6e-05	0.000225	3.6e-05	1e-06	9e-06	0.0	1e-06	9e-06	0.00019600000000000002	8.099999999999999e-05	9e-06	0.00012099999999999999	3.6e-05	1.6e-05	4.9000000000000005e-05	9e-06	0.0001	0.00032399999999999996	1.6e-05	0.0	4.9000000000000005e-05	0.000144	0.000256	0.0001	1e-06	6.4e-05	3.6e-05	4e-06	2.5e-05	4e-06	0.00032399999999999996	1.6e-05	6.4e-05	2.5e-05	0.0025000000000000005	8.099999999999999e-05	4.9000000000000005e-05	0.006
X_PHV	1e-06	9e-06	2.5e-05	6.4e-05	6.4e-05	1e-06	1e-06	1e-06	1e-06	0.0	0.000169	4e-06	4e-06	4.9000000000000005e-05	2.5e-05	0.0001	8.099999999999999e-05	1.6e-05	6.4e-05	0.00048399999999999995	0.00012099999999999999	3.6e-05	3.6e-05	9e-06	0.00032399999999999996	0.00019600000000000002	6.4e-05	3.6e-05	0.000225	1e-06	3.6e-05	1e-06	0.0007289999999999999	6.4e-05	3.6e-05	0.000144	6.4e-05	0.003025	6.4e-05	0.007
X_PH2MV	9e-06	4.9000000000000005e-05	1e-06	2.5e-05	1.6e-05	4.9000000000000005e-05	1e-06	9e-06	1e-06	4.9000000000000005e-05	6.4e-05	1e-06	1.6e-05	4.9000000000000005e-05	4e-06	1.6e-05	0.0001	1.6e-05	2.5e-05	0.000256	0.00012099999999999999	3.6e-05	9e-06	4e-06	0.000225	0.000169	1e-06	2.5e-05	0.000256	9e-06	1.6e-05	1e-06	0.0007289999999999999	0.00012099999999999999	9e-06	0.000169	9e-06	9e-06	0.0031360000000000003	0.006
X_Gly	1e-06	9e-06	0.000169	8.099999999999999e-05	0.000144	8.099999999999999e-05	1e-06	0.000256	4e-06	0.00048399999999999995	0.0004	0.0	0.0006250000000000001	0.000144	0.000169	0.0001	0.000256	0.00019600000000000002	0.000361	4.9000000000000005e-05	0.0	4e-06	8.099999999999999e-05	6.4e-05	0.00032399999999999996	1e-06	2.5e-05	1e-06	0.000576	1e-06	4.9000000000000005e-05	0.000225	8.099999999999999e-05	4e-06	0.000529	0.0	0.000144	0.0001	0.000144	0.006
X_PP	0.00012099999999999999	0.000169	9e-06	0.000225	0.00048399999999999995	8.099999999999999e-05	8.099999999999999e-05	0.000144	0.000225	0.0001	0.00012099999999999999	0.000361	0.0001	0.000144	4e-06	0.00012099999999999999	8.099999999999999e-05	0.00028900000000000003	0.00028900000000000003	4e-06	1e-06	8.099999999999999e-05	3.6e-05	1e-06	2.5e-05	2.5e-05	4e-06	3.6e-05	0.001521	4e-06	9e-06	0.000144	0.001521	3.6e-05	9e-06	3.6e-05	1.6e-05	3.6e-05	9e-06	0.007
