# Supplementary material for: Global Sensitivity Analysis of Metabolic Models for Phosphorus Accumulating Organisms in Enhanced Biological Phosphorus Removal
Source: Front Bioeng Biotechnol. 2019 Oct 4;7:234. doi: 10.3389/fbioe.2019.00234 (PMC6787149; doi:10.3389/fbioe.2019.00234)
Supplement: Supplementary file 2 [file Data_Sheet_3.ZIP › Appendices/Appendix_9.csv]

	K_1	K_2	K_Gly	K_HAc	K_HPr	K_O2	K_PHA	K_PO4	K_PP	K_f_PHA	delta	epsilon	f_Gly_max	f_PP_max	m_ATP_an	m_ATP_ox	q_Gly	q_HAc	q_HPr	q_PHA	q_PP	q_VFA	theta_m_ATP_an	theta_m_ATP_ox	theta_q_Gly	theta_q_PHA	theta_q_PP	theta_q_VFA	T	pH	S_VFA	X_PAO	r_HAc_HPr	r_P_C$	f_Gly	f_PP	f_PHB	f_PHV	f_PH2MV
S_O2	0.0	0.00916631916768894	0.0	0.028466063246528905	0.0	0.022481830431627763	0.0	0.01506408228730434	0.0	0.02391341389949822	0.0	0.03218517198993461	0.0	0.048859035898329635	0.0	0.05517662733007131	0.0	0.04063075129574847	0.0	0.04155448237272686	0.0	0.0444519082009617	0.0	0.03647355430537363	0.0	0.04305640153629921	0.006921265258930248	0.04492340413067869	0.027290027099603445	0.06044817137199197	0.02743361126377298	0.06875901245796355	0.05379010755890221	0.05705706854568176	0.06579490134758134	0.07156577952479708	0.07672612942382198	0.061464236052774165	0.07935693550664989
S_HAc	0.0	0.01270033956199015	0.0	0.009544354808657849	0.0	0.023026809317154815	0.0	0.019567730544515848	0.0	0.009753117061141809	0.0	0.013192516161284449	0.0	0.008680038706053345	0.0	0.015345722746699372	0.0	0.01317544674233109	0.00020445278130655498	0.01712434487493938	0.024761281418965143	0.016514754276955503	0.028503841592316205	0.01871390371110961	0.04595597073329903	0.012929006707343059	0.03429866108144701	0.035389522926156686	0.07892435282361566	0.03342205977202778	0.07599366176180633	0.04917905590375221	0.085815862081374	0.04101753022297616	0.11983925893805503	0.04179800343557988	0.12291755969247206	0.051584714994968056	0.11764399117393345
S_HPr	0.0	0.012471225065094318	0.0	0.04391137270671561	0.0	0.03968791949630865	0.0	0.032330001416047	0.0	0.04842067668886034	0.0	0.04616393500924108	0.0	0.05015880069530459	0.0	0.03983954469919226	0.0	0.0499712129384552	0.0	0.05211218760943111	0.0	0.046107205925214154	0.0	0.05457594178165036	0.0	0.059294628220718196	0.029168043145418515	0.062380456867525635	0.05839861382188285	0.05760791695721481	0.07964649064586243	0.07334638252059955	0.06925652235937244	0.07022355631746377	0.07016477098806331	0.06689945903162332	0.10918452311491064	0.0784864900621321	0.07523989548150739
S_PO4	0.0	0.021558821698234875	0.0	0.013728117505833429	0.0	0.02119869659723369	0.0	0.026121636684100072	0.0	0.015262189279846206	0.0	0.020593262130647334	0.0	0.039004906965096536	0.0	0.045512854336679	0.0	0.040805548509770945	0.0	0.032220741518139626	0.0	0.05921038463432337	0.0	0.055973250761385956	0.0	0.046514170569951635	0.0	0.05234041281304535	0.0	0.0681576032309546	0.02849307601272171	0.06617587106056137	0.013313063135758599	0.062721466508849	0.01665254769480288	0.0553634220531498	0.05392912874133615	0.06479964576241984	0.06515386320899622
X_PAO	0.0	0.017620239576726746	0.0	0.01502714122967326	0.0	0.01078734514694887	0.0	0.01210907157227259	0.0	0.008840778471540404	0.0	0.038662015440620735	0.0	0.044381216595574424	0.0	0.047735102565085626	0.0	0.0403862922046653	0.0	0.03942755890043393	0.0	0.04332040565833169	0.0	0.05662534288763452	0.0	0.049813745291140694	0.011742208984634017	0.06011665102486281	0.010891089465539287	0.05823103214513137	0.021014532570717222	0.04459275683185504	0.03757185119411179	0.04539270909462559	0.05847790070129284	0.0617362534394732	0.05534407629919339	0.05909720299532861	0.08672667092355171
X_PHB	0.03530425295071354	0.05625033526201073	0.04306335963294769	0.07156119292637254	0.021759914224854793	0.0829408891130751	0.08497443364346023	0.10461933373525473	0.061390646419546044	0.06251154153156604	0.0286688973308853	0.05940926726274572	0.043656152393582254	0.09567034271590144	0.0459005719701352	0.06733570765649242	0.026351513124086845	0.06819039752598006	0.047804075971344354	0.09460054902193274	0.06688075457265456	0.09617931295267586	0.03975227185781698	0.05110503011318264	0.06840217887367375	0.06659566376353651	0.09892263952517928	0.037913108998374204	0.08113649688439548	0.08647844473660372	0.041079180548052145	0.057944183437832045	0.05728061833315836	0.04276068645098201	0.11736534403573479	0.06901483886592898	0.05562262438194715	0.0821498135198238	0.053729577252086436
X_PHV	0.0	0.02532996335524094	0.0	0.03657695914434447	0.0	0.03326497445772064	0.0	0.0765228771527898	0.02682067870221568	0.021674635266208896	0.0	0.021772320745793685	0.05179799667166471	0.09934974470560262	0.037496283420935736	0.05578155118674316	0.027108661598654937	0.07722508723602303	0.04868178733410759	0.07202768090148604	0.0	0.06437400141640155	0.03513273976662773	0.09219415399349037	0.0570776099234846	0.07787527408973366	0.06598545151466886	0.02986152860809007	0.06864493502587309	0.051235892201108586	0.03574691591630923	0.03846302870757839	0.023412857730869263	0.08746801930207368	0.016507051841645776	0.05309689753654765	0.037557768636203866	0.05431911164859518	0.04471676733850146
X_PH2MV	0.0	0.022489941459338317	0.0	0.03992972463665847	0.0	0.030077846216516137	0.0	0.013518063340407241	0.0	0.07039429478020888	0.0	0.03480429000822538	0.0	0.022162794806763114	0.0	0.008915596476525879	0.0	0.07986203627821775	0.017564728115611314	0.02237192445637641	0.015138646910730844	0.030501335353098215	0.0	0.0269512459143642	0.01240717695978024	0.04349798864221835	0.0	0.018346108885849782	0.04123345038638164	0.01333872556974429	0.0	0.030767703234212306	0.01366175932824705	0.0	0.0	0.050692278998197934	0.03276197598802358	0.035762695231917316	0.027030802847225324
X_Gly	0.0	0.007437258689535877	0.0	0.008991591228902878	0.0	0.0006200969692658383	0.0	0.004895890911413743	0.0	0.009518946190874442	0.0	0.010685003261052126	0.0	0.022308887891154098	0.0	0.037535952398719846	0.0	0.018745836222726717	0.0	0.01560157212188746	0.0	0.017393536145190163	0.012485609306278588	0.02808433177983546	0.0	0.03649854703999179	0.03296143424387675	0.038643788699661646	0.03674850226911994	0.05365506184945031	0.045735903018279234	0.057466351295954114	0.057650977892793075	0.050945507531065484	0.07261558766186776	0.04603390891253065	0.08820546746070212	0.047348437181533656	0.07273614087833724
X_PP	0.0	0.017066845455114738	0.0	0.01195698513857472	0.0	0.029277097184453246	0.004759474551779955	0.041506475370015325	0.025568246401628796	0.022141209529607093	0.012898873849233349	0.03670431808518956	0.013128304187367087	0.029648822086356625	0.009647899950640589	0.009341844140240592	0.01147305799859693	0.023272208811871968	0.005482621523801683	0.019599647101170566	0.030747904045766022	0.05870270503586457	0.02498373725798509	0.07124935950666991	0.028496846282638197	0.056369285199159846	0.02511208700766198	0.07337160258424749	0.04546848345257219	0.047334042333877044	0.06003086213888364	0.05294099272334349	0.06584183680215323	0.06418594476604851	0.07282189994890279	0.06550080388189282	0.10113911150073288	0.06386508186777214	0.09301001151804023
